# Supplementary material for: Tissue and exosomal miRNA editing in Non-Small Cell Lung Cancer
Source: Sci Rep. 2018 Jul 5;8:10222. doi: 10.1038/s41598-018-28528-1 (PMC6033928; doi:10.1038/s41598-018-28528-1)
Supplement: Supplementary file 2 — Supplementary Data Set 1 [file 41598_2018_28528_MOESM2_ESM.xlsx]

## Sheet: High confidence MEs (LUAD)
Editing Site
Pre_miRNA	Chr	Start	End	Strand	ED_Type	Pos_In_Pre-miRNA	Pos_In_Mature	TCGA-44-7672-11A	TCGA-44-7669-11A	TCGA-55-7911-11A	TCGA-55-7283-11A	TCGA-44-2655-11A	TCGA-44-2668-11A	TCGA-93-7348-11A	TCGA-55-7574-11A	TCGA-55-7910-11A	TCGA-78-7540-11A	TCGA-44-6777-11A	TCGA-44-7659-11A	TCGA-55-7570-11A	TCGA-91-6836-11A	TCGA-49-6744-11A	TCGA-44-6776-11A	TCGA-44-6144-11A	TCGA-44-3398-11B	TCGA-44-2657-11A	TCGA-86-7713-11A	TCGA-44-7662-11A	TCGA-44-6778-11A	TCGA-44-2661-11A	TCGA-44-7660-11A	TCGA-78-7163-11A	TCGA-55-7576-11A	TCGA-44-3396-11A	TCGA-55-7726-11A	TCGA-44-2665-11A	TCGA-49-6745-11A	TCGA-50-5932-11A	TCGA-44-7671-11A	TCGA-44-7661-11A	TCGA-50-7109-11A	TCGA-86-7711-11A	TCGA-55-7914-11A	TCGA-55-7903-11A	TCGA-49-6743-11A	TCGA-50-5933-11A	TCGA-91-6835-11A	TCGA-55-7724-11A	TCGA-55-7725-11A
								EL	EL	EL	EL	EL	EL	EL	EL	EL	EL	EL	EL	EL	EL	EL	EL	EL	EL	EL	EL	EL	EL	EL	EL	EL	EL	EL	EL	EL	EL	EL	EL	EL	EL	EL	EL	EL	EL	EL	EL	EL	EL
hsa-mir-1247	chr14	102026669	102026670	-	AC	90	17	NA	NA	NA	8.25688	NA	NA	8.08081	7.38916	NA	NA	1.64425	NA	5.64103	NA	1.854	1.79181	NA	NA	NA	NA	NA	2.4055	NA	NA	NA	NA	NA	2.06718	NA	2.10356	NA	NA	NA	3.8961	NA	NA	NA	NA	1.83246	3.05085	NA	NA
hsa-mir-128-1	chr2	136422989	136422990	+	AC	24	10	NA	NA	NA	NA	NA	NA	NA	NA	NA	NA	NA	NA	NA	NA	NA	NA	NA	NA	NA	NA	NA	NA	NA	NA	NA	NA	8.33333	NA	NA	NA	NA	NA	NA	NA	NA	NA	NA	NA	NA	NA	NA	NA
hsa-mir-1287	chr10	100155039	100155040	-	AC	25	10	NA	NA	NA	NA	NA	NA	NA	NA	NA	NA	NA	NA	NA	NA	NA	NA	NA	16.6667	NA	NA	NA	NA	NA	NA	NA	NA	16	NA	NA	NA	NA	NA	NA	NA	NA	NA	NA	NA	NA	NA	NA	NA
hsa-mir-132	chr17	1953234	1953235	-	AC	68	10	NA	NA	NA	NA	NA	4.5283	NA	NA	NA	NA	NA	NA	NA	NA	NA	NA	NA	3.60577	6.43777	NA	NA	NA	6.19718	NA	NA	NA	NA	NA	NA	NA	NA	NA	NA	NA	NA	NA	NA	NA	NA	NA	NA	NA
hsa-mir-146a	chr5	159912387	159912388	+	AC	30	10	NA	NA	NA	NA	NA	NA	NA	NA	NA	NA	NA	NA	NA	NA	NA	NA	NA	NA	7.69231	NA	NA	NA	NA	NA	NA	NA	NA	NA	NA	NA	NA	NA	NA	NA	NA	NA	NA	NA	NA	NA	NA	NA
hsa-mir-146b	chr10	104196293	104196294	+	AC	18	10	NA	NA	NA	NA	NA	7.80142	NA	NA	NA	NA	NA	NA	NA	NA	NA	NA	NA	NA	7.97546	NA	NA	NA	NA	NA	NA	NA	9.35673	NA	NA	NA	NA	NA	NA	NA	NA	NA	NA	NA	NA	NA	NA	NA
hsa-mir-155	chr21	26946297	26946298	+	AC	13	10	NA	NA	NA	NA	NA	6.28571	NA	NA	NA	NA	NA	NA	NA	NA	NA	NA	NA	7.16418	5.98504	NA	NA	NA	6.70391	NA	NA	NA	5.59441	NA	NA	NA	NA	NA	NA	NA	NA	NA	NA	NA	NA	NA	NA	NA
hsa-mir-195	chr17	6920992	6920993	-	AC	28	14	NA	NA	NA	3.9548	NA	NA	5.01969	6.34218	NA	NA	2.7668	NA	2.82132	1.95759	NA	2.24981	NA	NA	NA	NA	NA	NA	NA	NA	NA	NA	NA	1.99063	NA	NA	NA	NA	NA	3.23529	NA	NA	NA	NA	2.23464	2.52996	NA	NA
hsa-mir-200b	chr1	1102540	1102541	+	AC	34	14	NA	NA	NA	NA	NA	NA	NA	NA	NA	NA	27.2727	NA	NA	NA	NA	NA	NA	NA	NA	NA	NA	NA	NA	NA	NA	NA	NA	NA	NA	NA	NA	NA	NA	NA	NA	NA	NA	NA	NA	NA	NA	NA
hsa-mir-200c	chr12	7072905	7072906	+	AC	18	14	NA	NA	NA	10.2564	NA	NA	8.43373	8.82353	NA	NA	NA	NA	10.5882	NA	NA	NA	NA	NA	NA	NA	NA	NA	NA	NA	NA	NA	NA	NA	NA	NA	NA	NA	NA	6.94444	NA	NA	3.8674	NA	NA	NA	NA	NA
hsa-mir-20b	chrX	133303898	133303899	-	AC	8	3	NA	NA	NA	NA	NA	NA	NA	NA	NA	NA	NA	NA	NA	NA	NA	NA	NA	NA	NA	NA	NA	NA	NA	NA	NA	NA	NA	NA	NA	NA	NA	NA	NA	NA	NA	NA	NA	NA	NA	NA	NA	NA
hsa-mir-217	chr2	56210163	56210164	-	AC	48	14	NA	NA	NA	6.86275	NA	NA	NA	6.06061	NA	NA	NA	NA	2.42915	NA	NA	NA	NA	NA	NA	NA	NA	NA	NA	NA	NA	NA	NA	NA	NA	NA	NA	NA	NA	NA	NA	NA	NA	NA	NA	NA	NA	NA
hsa-mir-2355	chr2	207974773	207974774	-	AC	24	14	NA	NA	NA	NA	NA	NA	4.03226	3.7037	NA	NA	NA	NA	4.56853	NA	NA	NA	NA	NA	NA	NA	NA	NA	NA	NA	NA	NA	NA	NA	NA	NA	NA	NA	NA	NA	NA	NA	NA	NA	NA	NA	NA	NA
hsa-mir-3168	chr13	41675214	41675215	-	AC	22	14	NA	NA	NA	NA	95.5556	87.5	NA	NA	NA	NA	NA	NA	NA	NA	NA	NA	NA	86.1111	80	NA	NA	NA	90.9091	NA	NA	NA	90	NA	NA	NA	NA	NA	NA	NA	NA	NA	NA	NA	NA	NA	NA	NA
hsa-mir-320a	chr8	22102505	22102506	-	AC	50	3	NA	NA	NA	NA	NA	NA	NA	NA	NA	NA	NA	NA	NA	NA	NA	NA	NA	NA	NA	NA	NA	NA	NA	NA	NA	NA	NA	NA	NA	NA	NA	NA	NA	NA	NA	NA	NA	NA	NA	NA	NA	NA
hsa-mir-323a	chr14	101492126	101492127	+	AC	59	9	NA	NA	NA	NA	NA	NA	NA	NA	NA	NA	NA	NA	NA	NA	NA	NA	NA	NA	27.2727	NA	NA	NA	NA	NA	NA	NA	NA	NA	NA	NA	NA	NA	NA	NA	NA	NA	NA	NA	NA	NA	NA	NA
hsa-mir-338	chr17	79099694	79099695	-	AC	51	10	NA	NA	NA	NA	10	NA	NA	NA	NA	NA	NA	NA	NA	NA	NA	NA	NA	NA	8.88889	NA	NA	NA	NA	NA	NA	NA	11.1111	NA	NA	NA	NA	NA	NA	NA	NA	NA	NA	NA	NA	NA	NA	NA
hsa-mir-34b	chr11	111383688	111383689	+	AC	27	15	NA	NA	NA	NA	NA	NA	NA	NA	NA	NA	NA	NA	NA	NA	NA	NA	NA	NA	NA	NA	NA	NA	NA	NA	NA	NA	NA	4.06504	NA	NA	NA	NA	NA	NA	NA	NA	NA	NA	NA	NA	NA	NA
hsa-mir-34c	chr11	111384221	111384222	+	AC	59	14	NA	NA	NA	7.61062	NA	NA	4.25532	8.62069	2.54237	1.94647	NA	NA	NA	NA	NA	3.64742	NA	NA	NA	NA	NA	NA	NA	NA	NA	NA	NA	2.54083	NA	1.37207	NA	2.08333	NA	NA	NA	NA	NA	NA	2.71565	2.44275	NA	NA
hsa-mir-374a	chrX	73507163	73507164	-	AC	14	3	NA	NA	NA	NA	NA	NA	NA	NA	NA	NA	NA	NA	NA	NA	NA	NA	NA	NA	NA	NA	NA	NA	NA	NA	NA	NA	NA	NA	NA	NA	NA	NA	NA	NA	NA	NA	NA	NA	NA	NA	NA	NA
hsa-mir-429	chr1	1104436	1104437	+	AC	53	3	NA	NA	NA	NA	NA	NA	NA	NA	NA	NA	NA	NA	NA	NA	NA	NA	NA	NA	NA	NA	NA	NA	NA	NA	NA	NA	NA	NA	NA	NA	NA	NA	NA	NA	NA	NA	NA	NA	NA	NA	NA	NA
hsa-mir-99a	chr21	17911429	17911430	+	AC	22	10	NA	NA	NA	NA	NA	7.52688	NA	NA	NA	NA	NA	NA	NA	NA	NA	NA	NA	4.6729	3.80435	NA	NA	NA	4.82456	NA	NA	NA	5.82011	NA	NA	NA	NA	NA	NA	NA	NA	NA	NA	NA	NA	NA	NA	NA
hsa-mir-99b	chr19	52195871	52195872	+	AC	16	10	NA	NA	NA	NA	4.91409	5.49206	NA	NA	NA	NA	NA	NA	NA	NA	NA	NA	NA	5.29919	5.11563	NA	NA	NA	5.21694	NA	NA	NA	5.33636	NA	NA	NA	NA	NA	NA	NA	NA	NA	NA	NA	NA	NA	NA	NA
hsa-mir-3622a	chr8	27559244	27559245	+	AG	52	3	NA	NA	NA	NA	NA	NA	NA	NA	NA	NA	NA	NA	NA	NA	NA	NA	NA	NA	NA	NA	NA	NA	NA	NA	NA	NA	NA	NA	27.2727	NA	NA	NA	NA	NA	NA	NA	NA	NA	NA	NA	NA	NA
hsa-mir-381	chr14	101512316	101512317	+	AG	52	4	26.6667	22.3757	23.0769	24.2152	NA	NA	24.4604	31.2236	33.3333	NA	17.4757	42.7313	41.1215	19.9052	30.7692	21.3333	25.5814	20.339	21.4286	28.1385	30.3754	26.5957	NA	27.0833	28.6957	23.9482	NA	23.2432	NA	25.0608	29.5455	26.1538	22.3684	19.7674	25.8772	30.0813	33.3333	22.2222	22.2222	20.9719	32.381	31.5068
hsa-mir-411	chr14	101489680	101489681	+	AG	20	5	11.4286	17.5	NA	18.9189	NA	NA	28.0899	36.8421	41.1765	28.8889	35	27.027	17.1429	37.1795	45.7143	39.1304	20	NA	NA	33.3333	40.625	31.7757	NA	31.9444	35.1351	28.3333	NA	11.1111	NA	24.7312	28.0702	NA	27.6119	45.4545	36.3636	34.4262	NA	20	30	21.3793	27.7778	36.3636
hsa-mir-455	chr9	116971779	116971780	+	AG	32	17	NA	NA	15.3846	11.6071	NA	NA	13.8889	12.0968	10.8108	11.2245	NA	6.89655	NA	NA	NA	NA	11.236	NA	NA	6.86275	12.6761	NA	NA	6.31579	NA	NA	NA	6.45161	NA	9.73451	6.06061	7.04225	4.16667	NA	8.33333	NA	NA	7.59494	NA	NA	NA	10
hsa-mir-497	chr17	6921313	6921314	-	AG	25	2	9.28571	8.41121	19.1176	13.3005	20	NA	12.2257	16.4786	13.6646	13.5021	NA	11.5226	12.2449	13.369	21	15.5405	20.436	NA	22.2222	14.0351	11.3281	10.687	15	9.20502	8.80503	8.97436	13.3333	16.8103	NA	13.5849	22.439	15.625	7.16724	14.094	13.5965	13.1737	NA	19.0299	18.6047	11.5183	21.6667	26.0504
hsa-mir-589	chr7	5535482	5535483	-	AG	66	6	NA	NA	NA	70	NA	NA	50	NA	80	71.4286	NA	66.6667	60	NA	80	NA	50	73.3333	68.75	37.5	50	NA	75	NA	NA	60	87.5	NA	71.4286	NA	57.1429	NA	50	NA	NA	60	70	60	70	NA	NA	NA
hsa-mir-628	chr15	55665199	55665200	-	AG	33	11	NA	NA	NA	NA	NA	NA	NA	NA	NA	NA	NA	NA	NA	NA	NA	NA	57.1429	NA	NA	NA	NA	NA	NA	NA	NA	NA	NA	NA	NA	NA	NA	NA	NA	NA	NA	NA	NA	NA	NA	NA	NA	NA
hsa-mir-99a	chr21	17911429	17911430	+	AG	13	1	5.97692	7.17936	11.6012	12.8877	7.33333	NA	14.1939	13.2331	12.9256	13.7768	5.41712	9.18114	8.46561	9.11169	14.1026	12.5356	18.3405	NA	11.6751	12.3312	14.9385	9.91896	5.7377	5.89377	7.67015	10.804	8.95522	9.54532	6.42857	10.3877	16.9887	10.3792	6.47368	12.5837	13.7493	11.2136	7.56901	12.7607	11.6234	2.88493	18.7546	12.7911
hsa-mir-181c	chr19	13985541	13985542	+	CU	36	10	NA	NA	NA	NA	NA	NA	NA	1.11421	NA	1.10837	NA	NA	NA	NA	NA	NA	NA	NA	NA	NA	1.46138	NA	NA	NA	NA	NA	NA	NA	NA	1.55172	1.82768	NA	NA	NA	NA	NA	NA	NA	NA	NA	NA	NA
hsa-mir-412	chr14	101531805	101531806	+	CU	23	5	NA	NA	NA	NA	NA	NA	NA	NA	NA	NA	NA	NA	NA	NA	NA	NA	NA	NA	NA	NA	NA	87.5	NA	NA	NA	NA	NA	NA	NA	NA	NA	NA	NA	NA	NA	NA	NA	NA	NA	NA	NA	NA
hsa-mir-4634	chr5	174178757	174178758	+	CU	22	13	NA	NA	NA	NA	NA	NA	NA	NA	NA	NA	NA	NA	NA	NA	NA	NA	NA	NA	NA	NA	NA	NA	NA	NA	NA	NA	37.5	NA	NA	NA	NA	NA	NA	NA	NA	NA	NA	NA	NA	NA	NA	NA
hsa-mir-629	chr15	70371733	70371734	-	GA	36	15	NA	NA	NA	NA	NA	NA	NA	NA	NA	NA	NA	NA	NA	NA	NA	NA	NA	NA	NA	NA	NA	NA	NA	NA	NA	NA	NA	NA	NA	NA	NA	NA	NA	NA	NA	NA	NA	NA	NA	NA	NA	87.0588
hsa-mir-4758	chr20	60907595	60907596	-	GC	18	17	NA	NA	NA	NA	90.4762	100	NA	NA	NA	NA	NA	NA	NA	NA	100	NA	NA	100	100	NA	NA	NA	100	NA	NA	NA	90	NA	100	NA	NA	NA	NA	NA	NA	NA	100	NA	NA	NA	NA	NA
hsa-mir-154	chr14	101526145	101526146	+	GU	65	15	NA	NA	NA	NA	NA	NA	NA	NA	NA	NA	NA	NA	NA	NA	NA	NA	NA	NA	NA	NA	NA	NA	NA	NA	NA	NA	NA	NA	NA	NA	NA	NA	NA	NA	NA	NA	NA	NA	NA	NA	NA	NA
hsa-mir-6129	chr17	47365786	47365787	-	UA	30	10	88.3721	98.7013	91.6667	NA	NA	NA	NA	NA	93.75	100	94.4444	94.5455	NA	100	95.2381	91.8367	97.619	NA	NA	100	99.4203	100	NA	99.2509	98.3333	100	NA	87.8788	NA	94.5205	100	98.5507	100	NA	100	95.2941	93.3333	99.0291	94.1176	98.1481	96.1538	96.9697
hsa-mir-4999	chr19	8454235	8454236	-	UC	29	9	100	NA	58.3333	NA	NA	NA	NA	NA	81.8182	NA	NA	NA	NA	NA	83.3333	83.3333	77.2727	100	100	66.6667	60	NA	NA	NA	NA	52.9412	NA	NA	NA	NA	75	NA	70.5882	71.4286	NA	NA	68.75	NA	80	NA	57.1429	NA
hsa-mir-1260a	chr14	77732581	77732582	+	UG	22	9	NA	NA	NA	NA	NA	NA	NA	NA	NA	NA	NA	NA	NA	NA	NA	NA	NA	NA	NA	NA	NA	NA	NA	NA	NA	NA	NA	NA	NA	NA	NA	NA	NA	NA	NA	NA	NA	NA	NA	NA	NA	NA
[truncated: 136 more columns]

## Sheet: High confidence MEs (LUSC)
miRNA Editing site
Pre_miRNA	Chr	Start	End	Strand	ED_Type	Pos_In_Pre-miRNA	Pos_In_Mature	TCGA-56-8309-11A	TCGA-33-4587-11A	TCGA-56-7731-11A	TCGA-34-7107-11A	TCGA-90-7767-11A	TCGA-77-7337-11A	TCGA-56-7580-11A	TCGA-77-7138-11A	TCGA-56-7222-11A	TCGA-34-8456-11A	TCGA-56-8201-11A	TCGA-56-7582-11A	TCGA-58-8386-11A	TCGA-56-7823-11A	TCGA-58-8393-11A	TCGA-43-5670-11A	TCGA-85-7710-11A	TCGA-43-6771-11A	TCGA-56-8504-11A	TCGA-43-6773-11A	TCGA-22-5478-11A	TCGA-22-5483-11A	TCGA-77-8153-11A	TCGA-56-8623-11A	TCGA-92-7341-11A	TCGA-56-8629-11A	TCGA-39-5040-11A	TCGA-56-8082-11A	TCGA-43-7658-11A	TCGA-56-7730-11A	TCGA-90-6837-11A	TCGA-77-7142-11A	TCGA-33-6737-11A	TCGA-56-8624-11A	TCGA-22-4609-11A	TCGA-56-8083-11A	TCGA-77-8008-11A	TCGA-34-8454-11A	TCGA-22-5472-11A	TCGA-56-7579-11A	TCGA-43-6143-11A	TCGA-77-7338-11A
								EL	EL	EL	EL	EL	EL	EL	EL	EL	EL	EL	EL	EL	EL	EL	EL	EL	EL	EL	EL	EL	EL	EL	EL	EL	EL	EL	EL	EL	EL	EL	EL	EL	EL	EL	EL	EL	EL	EL	EL	EL	EL
hsa-mir-15b	chr3	160122395	160122396	+	AC	61	4	NA	NA	NA	NA	NA	NA	NA	NA	NA	NA	2.3374	NA	NA	NA	NA	NA	4.16667	NA	NA	NA	NA	NA	NA	NA	NA	NA	NA	NA	1.67015	NA	NA	NA	NA	NA	6.66667	NA	NA	NA	NA	NA	NA	NA
hsa-mir-20b	chrX	133303899	133303900	-	AC	8	3	7.40741	NA	NA	NA	NA	NA	NA	4.69799	NA	NA	NA	NA	5.59441	NA	NA	NA	NA	NA	4.19948	NA	NA	NA	NA	NA	2.30769	3.8835	NA	NA	NA	NA	NA	NA	NA	4.6729	NA	NA	11.0092	NA	NA	NA	NA	NA
hsa-mir-3168	chr13	41675214	41675215	-	AC	22	14	NA	NA	NA	NA	NA	NA	NA	NA	NA	NA	NA	NA	NA	NA	NA	NA	NA	NA	NA	NA	NA	NA	NA	NA	NA	NA	NA	NA	NA	NA	NA	NA	NA	NA	NA	NA	NA	NA	NA	NA	NA	NA
hsa-mir-518c	chr19	54212051	54212052	+	AC	64	3	NA	NA	NA	NA	NA	NA	NA	NA	NA	NA	NA	NA	NA	NA	NA	NA	NA	NA	NA	NA	NA	NA	NA	NA	NA	NA	NA	NA	NA	NA	NA	NA	NA	NA	NA	NA	NA	NA	NA	NA	NA	NA
hsa-mir-653	chr7	93112148	93112149	-	AC	21	9	NA	NA	NA	NA	NA	NA	NA	NA	NA	NA	NA	NA	NA	NA	NA	NA	NA	NA	NA	NA	NA	NA	NA	NA	NA	NA	NA	NA	NA	NA	NA	NA	NA	NA	NA	NA	NA	NA	NA	NA	NA	NA
hsa-mir-203b	chr14	104583783	104583784	-	AG	64	11	NA	NA	NA	NA	NA	NA	NA	NA	NA	NA	NA	NA	NA	NA	NA	NA	NA	NA	NA	NA	NA	NA	NA	NA	NA	NA	NA	NA	NA	NA	NA	NA	NA	NA	NA	NA	NA	NA	NA	NA	NA	NA
hsa-mir-379	chr14	101488416	101488417	+	AG	10	5	5.15007	6.94426	8.82808	3.40136	4.81675	5.71074	0.882573	4.28629	8.6362	8.0382	7.03318	2.37404	3.04625	4.4908	7.70251	4.15804	42.8571	4.87085	5.31365	4.9668	7.70751	4.57364	7.65941	6.03584	8.1761	29.7297	8.85561	6.86803	6.13367	8.11808	1.32646	7.92474	6.25686	3.36031	6.9395	3.00516	1.83181	3.76019	5.38922	6.59124	2.8973	9.0307
hsa-mir-381	chr14	101512305	101512306	+	AG	52	4	32.702	31.3848	30.7339	38	32.0939	34.633	28.586	35.6537	33.4441	26.5722	27.9359	33.6323	33.9419	35.2721	30.5071	32.7549	NA	41.5225	28.9922	29.3915	26.9868	37.2642	23.114	30.0567	31.477	34.8468	26.1525	30.5806	33.9844	34.5157	27.4809	32.3424	37.1681	26.0099	37.5276	37.9603	19.3075	27.2923	29.6853	29.5209	38.992	26.5683
hsa-mir-411	chr14	101489680	101489681	+	AG	20	5	30.2632	37.9747	NA	31.5789	37.931	29.4118	11.8644	17.5	23.3333	41.5094	42.1053	24.0741	22.2222	31.677	35.7143	36.3636	NA	22.2222	14.8148	26.9231	41.6667	30	45.1613	23.8095	45.098	27.551	36.0656	38.806	43.3333	31.8182	7.5	33.3333	50	26.9231	29.4118	25	12.3967	21.7391	46.1538	32.1429	34.8837	30.9524
hsa-mir-497	chr17	6921313	6921314	-	AG	25	2	14.329	10.5546	14.2521	5.28169	9.826	15.2	7.32422	11.3586	10.0522	18.0218	16.1808	7.39842	9.51087	11.4983	12.8269	11.0446	7.77935	11.6919	14.1469	12.4248	12.7148	17.1642	11.9178	13.3527	9.35162	9.41011	12.7225	17.5752	13.8017	15.7763	NA	14.8976	13.6503	8.67734	11.7521	15.3398	6.02933	10.4558	12.0865	12.5074	3.33988	12.8609
hsa-mir-589	chr7	5535485	5535486	-	AG	66	6	68.1818	52	45	53.3333	42.8571	51.4286	30.4348	62.963	60	54.1667	52	38.0952	73.913	56.0976	60	66.6667	65.5172	59.0909	54.1667	35	63.1579	37.5	75	66.6667	44.4444	59.375	50	47.3684	42.3077	72.2222	33.3333	47.619	63.6364	38.0952	44.4444	50	54.1667	70.5882	53.3333	60	68.75	61.5385
hsa-mir-99a	chr21	17911421	17911422	+	AG	13	1	12.0572	11.8409	13.7039	8.54223	9.95906	12.5514	8.02417	11.9695	9.54405	12.7534	15.1187	8.10635	7.16636	10.4537	10.5703	9.86959	9.40714	8.55973	12.2543	8.36682	17.8541	10.5821	12.1371	9.46491	12.2718	6.26407	13.2695	17.5842	16.4377	15.7578	NA	12.6135	14.0224	5.73869	10.9624	12.0295	8.06962	10.0893	13.1647	13.8261	3.14347	15.2534
hsa-mir-27a	chr19	13947277	13947278	-	GU	13	4	NA	NA	NA	NA	NA	NA	NA	NA	NA	NA	NA	NA	NA	NA	NA	NA	NA	NA	NA	NA	NA	NA	NA	NA	NA	NA	NA	NA	NA	NA	NA	NA	NA	NA	NA	NA	5.7377	NA	NA	NA	NA	NA
hsa-mir-4746	chr19	4445986	4445987	+	GU	13	4	NA	NA	NA	NA	NA	NA	NA	NA	NA	NA	NA	NA	NA	NA	NA	NA	NA	NA	NA	NA	NA	NA	NA	NA	NA	NA	NA	NA	NA	NA	NA	NA	NA	NA	NA	NA	NA	NA	NA	NA	NA	NA
hsa-mir-6129	chr17	47365786	47365787	-	UA	30	10	62.5	96.9697	55.5556	69.5652	NA	NA	NA	NA	NA	NA	NA	NA	50	NA	NA	NA	NA	46.6667	NA	NA	NA	45.4545	NA	NA	NA	NA	NA	NA	89.7436	88.8889	NA	NA	NA	NA	50	NA	NA	NA	66.6667	NA	38.4615	NA
hsa-mir-301a	chr17	57228560	57228561	-	UC	22	9	NA	50	NA	NA	NA	NA	NA	NA	NA	NA	NA	NA	NA	NA	NA	NA	NA	NA	NA	NA	NA	NA	NA	NA	NA	NA	NA	NA	NA	NA	NA	NA	NA	NA	NA	NA	NA	NA	NA	NA	NA	NA
hsa-mir-4999	chr19	8454235	8454236	-	UC	29	9	82	74.4681	63.6364	NA	100	NA	NA	72.4138	NA	80	NA	68	NA	NA	71.1111	NA	100	86.2069	NA	NA	NA	NA	71.4286	74.359	NA	NA	NA	77.0833	80	73.5294	NA	92.5926	NA	NA	75	NA	NA	NA	NA	73.4694	76.1905	NA
hsa-mir-382	chr14	101520654	101520655	+	UG	49	3	NA	NA	NA	NA	NA	NA	NA	NA	NA	NA	NA	NA	NA	NA	NA	NA	NA	NA	NA	NA	NA	NA	NA	NA	NA	NA	NA	NA	NA	NA	NA	NA	NA	NA	NA	NA	NA	NA	NA	NA	NA	NA
[truncated: 140 more columns]
