# Supplementary material for: Tissue and exosomal miRNA editing in Non-Small Cell Lung Cancer
Source: Sci Rep. 2018 Jul 5;8:10222. doi: 10.1038/s41598-018-28528-1 (PMC6033928; doi:10.1038/s41598-018-28528-1)
Supplement: Supplementary file 3 — Supplementary Data Set 2 [file 41598_2018_28528_MOESM3_ESM.xlsx]

## Sheet: Editing Levels
	LUAD	Editing Level	ID	miRNA Name	Mod. Type	Pos. in mat.	Ave.	Pvalue	TCGA-44-7672-11A	TCGA-44-7669-11A	TCGA-55-7911-11A	TCGA-55-7283-11A	TCGA-44-2655-11A	TCGA-44-2668-11A	TCGA-93-7348-11A	TCGA-55-7574-11A	TCGA-55-7910-11A	TCGA-78-7540-11A	TCGA-44-6777-11A	TCGA-44-7659-11A	TCGA-55-7570-11A	TCGA-91-6836-11A	TCGA-49-6744-11A	TCGA-44-6776-11A	TCGA-44-6144-11A	TCGA-44-3398-11B	TCGA-44-2657-11A	TCGA-86-7713-11A	TCGA-44-7662-11A	TCGA-44-6778-11A	TCGA-44-2661-11A	TCGA-44-7660-11A	TCGA-78-7163-11A	TCGA-55-7576-11A	TCGA-44-3396-11A	TCGA-55-7726-11A	TCGA-44-2665-11A	TCGA-49-6745-11A	TCGA-50-5932-11A	TCGA-44-7671-11A	TCGA-44-7661-11A	TCGA-50-7109-11A	TCGA-86-7711-11A	TCGA-55-7914-11A	TCGA-55-7903-11A	TCGA-49-6743-11A	TCGA-50-5933-11A	TCGA-91-6835-11A	TCGA-55-7724-11A
		Normal	LUAD1	hsa-mir-99a-5p	AG	1	10.6293	2.37e-06	6	7.2	11.6	12.9	7.3	NA	14.2	13.2	12.9	13.8	5.4	9.2	8.5	9.1	14.1	12.5	18.3	NA	11.7	12.3	14.9	9.9	5.7	5.9	7.7	10.8	9	9.5	6.4	10.4	17	10.4	6.5	12.6	13.7	11.2	7.6	12.8	11.6	2.9	18.8
			LUAD2	hsa-mir-6129-5p	UA	10	96.6258	0.001	88.4	98.7	91.7	NA	NA	NA	NA	NA	93.8	100	94.4	94.5	NA	100	95.2	91.8	97.6	NA	NA	100	99.4	100	NA	99.3	98.3	100	NA	87.9	NA	94.5	100	98.6	100	NA	100	95.3	93.3	99	94.1	98.1	96.2
			LUAD3	hsa-mir-381-3p	AG	4	26.5541	0.1668	26.7	22.4	23.1	24.2	NA	NA	24.5	31.2	33.3	NA	17.5	42.7	41.1	19.9	30.8	21.3	25.6	20.3	21.4	28.1	30.4	26.6	NA	27.1	28.7	23.9	NA	23.2	NA	25.1	29.5	26.2	22.4	19.8	25.9	30.1	33.3	22.2	22.2	21	32.4
			LUAD4	hsa-mir-497-5p	AG	2	14.7526	0.0002	9.3	8.4	19.1	13.3	20	NA	12.2	16.5	13.7	13.5	NA	11.5	12.2	13.4	21	15.5	20.4	NA	22.2	14	11.3	10.7	15	9.2	8.8	9	13.3	16.8	NA	13.6	22.4	15.6	7.2	14.1	13.6	13.2	NA	19	18.6	11.5	21.7
			LUAD5	hsa-mir-411-5p	AG	5	29.5242	0.0009	11.4	17.5	NA	18.9	NA	NA	28.1	36.8	41.2	28.9	35	27	17.1	37.2	45.7	39.1	20	NA	NA	33.3	40.6	31.8	NA	31.9	35.1	28.3	NA	11.1	NA	24.7	28.1	NA	27.6	45.5	36.4	34.4	NA	20	30	21.4	27.8
			LUAD6	hsa-mir-589-3p	AG	6	63.8565	0.3803	NA	NA	NA	70	NA	NA	50	NA	80	71.4	NA	66.7	60	NA	80	NA	50	73.3	68.8	37.5	50	NA	75	NA	NA	60	87.5	NA	71.4	NA	57.1	NA	50	NA	NA	60	70	60	70	NA	NA
									TCGA-44-7672-01A	TCGA-44-7669-01A	TCGA-55-7911-01A	TCGA-55-7283-01A	TCGA-44-2655-01A	TCGA-44-2668-01A	TCGA-93-7348-01A	TCGA-55-7574-01A	TCGA-55-7910-01A	TCGA-78-7540-01A	TCGA-44-6777-01A	TCGA-44-7659-01A	TCGA-55-7570-01A	TCGA-91-6836-01A	TCGA-49-6744-01A	TCGA-44-6776-01A	TCGA-44-6144-01A	TCGA-44-3398-01A	TCGA-44-2657-01A	TCGA-86-7713-01A	TCGA-44-7662-01A	TCGA-44-6778-01A	TCGA-44-2661-01A	TCGA-44-7660-01A	TCGA-78-7163-01A	TCGA-55-7576-01A	TCGA-44-3396-01A	TCGA-55-7726-01A	TCGA-44-2665-01A	TCGA-49-6745-01A	TCGA-50-5932-01A	TCGA-44-7671-01A	TCGA-44-7661-01A	TCGA-50-7109-01A	TCGA-86-7711-01A	TCGA-55-7914-01A	TCGA-55-7903-01A	TCGA-49-6743-01A	TCGA-50-5933-01A	TCGA-91-6835-01A	TCGA-55-7724-01A
		Tumor	LUAD1	hsa-mir-99a-5p	AG	1	4.22286		1.7	3	4	13.6	12.7	NA	1	3.5	NA	2.6	2.4	5.9	1.5	NA	3	2.8	2.1	5.1	6.6	NA	NA	8.8	6	1.1	2.7	2	NA	1.1	4.2	2.5	4.1	5.2	4.2	2	NA	5.4	3.3	NA	1.4	2.4	9.6
			LUAD2	hsa-mir-6129-5p	UA	10	68.1846		NA	79.2	NA	66.7	NA	NA	62.5	NA	NA	56	NA	NA	NA	NA	45.5	NA	NA	NA	NA	NA	81.3	NA	NA	87.5	92.3	29.4	NA	NA	NA	NA	NA	97.1	78.9	NA	50	NA	NA	NA	NA	NA	NA
			LUAD3	hsa-mir-381-3p	AG	4	30.4476		31.4	17.3	24.4	18.8	41.8	29	30.3	35.7	20.9	39.7	24.5	38.5	36.1	23.3	22.4	27.3	25.4	36.5	45.2	28.7	22.2	29.6	40	28	49.3	30.9	34	37.3	47.9	19.1	37.4	28.5	19.5	28.7	18.1	42.4	43.1	NA	27.7	18.3	25.5
			LUAD4	hsa-mir-497-5p	AG	2	8.45385		NA	NA	NA	NA	19.9	NA	NA	NA	NA	6.7	NA	5.3	NA	NA	NA	10.8	2.7	NA	8	NA	NA	8.5	NA	NA	NA	NA	NA	NA	NA	NA	7.4	13.6	NA	NA	NA	NA	NA	NA	3.8	NA	10.5
			LUAD5	hsa-mir-411-5p	AG	5	22.436		NA	NA	37.5	NA	18.8	NA	14.1	14.1	NA	NA	25	31.6	21.4	NA	17.4	NA	11.8	26.1	60	NA	11	30.2	NA	10.5	23.2	16.7	NA	20.4	25.3	17.9	NA	42.9	NA	20.5	11.4	17.6	NA	NA	16.7	NA	18.8
			LUAD6	hsa-mir-589-3p	AG	6	64.2077		72.7	60	81.8	66.7	50	54.5	62.5	71.4	NA	33.3	60	58.3	30	81.1	88.2	50	50	55.6	64.7	54.5	70	45.5	70	59.3	71.4	55.6	NA	55.6	78.6	62.5	84.5	NA	62.5	64.7	63.6	44.4	84	100	87.5	91.7	43.8
	LUSC	Editing Level	ID	miRNA Name	Mod. Type	Pos. in mat.	Ave.	Pvalue	TCGA-56-8309-11A	TCGA-33-4587-11A	TCGA-56-7731-11A	TCGA-34-7107-11A	TCGA-90-7767-11A	TCGA-77-7337-11A	TCGA-56-7580-11A	TCGA-77-7138-11A	TCGA-56-7222-11A	TCGA-34-8456-11A	TCGA-56-8201-11A	TCGA-56-7582-11A	TCGA-58-8386-11A	TCGA-56-7823-11A	TCGA-58-8393-11A	TCGA-43-5670-11A	TCGA-85-7710-11A	TCGA-43-6771-11A	TCGA-56-8504-11A	TCGA-43-6773-11A	TCGA-22-5478-11A	TCGA-22-5483-11A	TCGA-77-8153-11A	TCGA-56-8623-11A	TCGA-92-7341-11A	TCGA-56-8629-11A	TCGA-39-5040-11A	TCGA-56-8082-11A	TCGA-43-7658-11A	TCGA-56-7730-11A	TCGA-90-6837-11A	TCGA-77-7142-11A	TCGA-33-6737-11A	TCGA-56-8624-11A	TCGA-22-4609-11A	TCGA-56-8083-11A	TCGA-77-8008-11A	TCGA-34-8454-11A	TCGA-22-5472-11A	TCGA-56-7579-11A	TCGA-43-6143-11A
		Normal	LUSC1	hsa-mir-99a-5p	AG	1	11.1395	5.53e-06	12.1	11.8	13.7	8.5	10	12.6	8	12	9.5	12.8	15.1	8.1	7.2	10.5	10.6	9.9	9.4	8.6	12.3	8.4	17.9	10.6	12.1	9.5	12.3	6.3	13.3	17.6	16.4	15.8	NA	12.6	14	5.7	11	12	8.1	10.1	13.2	13.8	3.1
			LUSC2	hsa-mir-379-5p	AG	5	6.9	7.3e-07	5.2	6.9	8.8	3.4	4.8	5.7	0.9	4.3	8.6	8	7	2.4	3	4.5	7.7	4.2	42.9	4.9	5.3	5	7.7	4.6	7.7	6	8.2	29.7	8.9	6.9	6.1	8.1	1.3	7.9	6.3	3.4	6.9	3	1.8	3.8	5.4	6.6	2.9
			LUSC3	hsa-mir-589-3p	AG	6	54.4636	0.18	68.2	52	45	53.3	42.9	51.4	30.4	63	60	54.2	52	38.1	73.9	56.1	60	66.7	65.5	59.1	54.2	35	63.2	37.5	75	66.7	44.4	59.4	50	47.4	42.3	72.2	33.3	47.6	63.6	38.1	44.4	50	54.2	70.6	53.3	60	68.8
			LUSC4	hsa-mir-497-5p	AG	2	11.6744	0.0093	14.3	10.6	14.3	5.3	9.8	15.2	7.3	11.4	10.1	18	16.2	7.4	9.5	11.5	12.8	11	7.8	11.7	14.1	12.4	12.7	17.2	11.9	13.4	9.4	9.4	12.7	17.6	13.8	15.8	NA	14.9	13.7	8.7	11.8	15.3	6	10.5	12.1	12.5	3.3
			LUSC5	hsa-mir-381-3p	AG	4	31.7442	0.0225	32.7	31.4	30.7	38	32.1	34.6	28.6	35.7	33.4	26.6	27.9	33.6	33.9	35.3	30.5	32.8	NA	41.5	29	29.4	27	37.3	23.1	30.1	31.5	34.8	26.2	30.6	34	34.5	27.5	32.3	37.2	26	37.5	38	19.3	27.3	29.7	29.5	39
			LUSC6	hsa-mir-411-5p	AG	5	30.781	0.0156	30.3	38	NA	31.6	37.9	29.4	11.9	17.5	23.3	41.5	42.1	24.1	22.2	31.7	35.7	36.4	NA	22.2	14.8	26.9	41.7	30	45.2	23.8	45.1	27.6	36.1	38.8	43.3	31.8	7.5	33.3	50	26.9	29.4	25	12.4	21.7	46.2	32.1	34.9
									TCGA-56-8309-01A	TCGA-33-4587-01A	TCGA-56-7731-01A	TCGA-34-7107-01A	TCGA-90-7767-01A	TCGA-77-7337-01A	TCGA-56-7580-01A	TCGA-77-7138-01A	TCGA-56-7222-01A	TCGA-34-8456-01A	TCGA-56-8201-01A	TCGA-56-7582-01A	TCGA-58-8386-01A	TCGA-56-7823-01B	TCGA-58-8393-01A	TCGA-43-5670-01A	TCGA-85-7710-01A	TCGA-43-6771-01A	TCGA-56-8504-01A	TCGA-43-6773-01A	TCGA-22-5478-01A	TCGA-22-5483-01A	TCGA-77-8153-01A	TCGA-56-8623-01A	TCGA-92-7341-01A	TCGA-56-8629-01A	TCGA-39-5040-01A	TCGA-56-8082-01A	TCGA-43-7658-01A	TCGA-56-7730-01A	TCGA-90-6837-01A	TCGA-77-7142-01A	TCGA-33-6737-01A	TCGA-56-8624-01A	TCGA-22-4609-01A	TCGA-56-8083-01A	TCGA-77-8008-01A	TCGA-34-8454-01A	TCGA-22-5472-01A	TCGA-56-7579-01A	TCGA-43-6143-01A
		Tumor	LUSC1	hsa-mir-99a-5p	AG	1	2.92414		NA	0.7	1.2	1.5	1.2	0.4	NA	NA	NA	0.8	1.2	1.2	7.9	NA	6	NA	NA	NA	1	1.9	1.3	NA	NA	11.2	1	NA	6.9	NA	2.3	3.8	10.7	5.6	1.8	2.2	2.2	NA	NA	1.1	5.2	1.7	0.8
			LUSC2	hsa-mir-379-5p	AG	5	1.8025		NA	3.1	0.7	2	1.7	1	0.8	0.6	1.2	1.1	1.3	1.7	3.4	1	1.5	0.9	1.7	0.8	1.8	1.9	1.1	0.6	1.4	8.3	1.2	1.2	1.9	NA	2.7	NA	7.8	1.3	1.6	2.3	1.3	0.2	0.9	1.6	2.9	0.9	2.1
			LUSC3	hsa-mir-589-3p	AG	6	51.0512		44.4	35.7	25	68	71.4	37.1	31.8	57.4	34.9	47.9	38.3	51.5	83.3	50	66.7	32.5	63.3	54.2	50	51.1	48.7	69	55.8	30	59.6	53	58.3	42.9	77.8	42.9	78.6	28.6	NA	34.4	45.2	38.5	37.3	50	55	24.1	86.9
			LUSC4	hsa-mir-497-5p	AG	2	6.65385		NA	NA	2.7	3.6	NA	NA	NA	NA	NA	NA	NA	NA	8.3	NA	NA	NA	NA	NA	NA	2.9	NA	NA	NA	17.3	NA	NA	7.5	NA	5.6	3.9	16.6	6.2	NA	2.9	2.4	NA	NA	NA	NA	NA	6.6
			LUSC5	hsa-mir-381-3p	AG	4	34.3558		53.5	39.9	31.5	32.1	37.6	33.1	30.7	21.9	37.4	31.5	39.6	47.8	32.9	29.3	40.2	32.7	37.2	NA	38.1	32.9	28.8	22.3	30.2	29.2	37.9	43.6	41.7	39	37.9	31.4	25.4	31.9	24.3	38.1	36.4	44.6	24.6	34.9	27.1	27.8	31.6
			LUSC6	hsa-mir-411-5p	AG	5	21.4182		NA	NA	NA	23.1	22.1	10.2	NA	16.2	23.8	NA	32.1	NA	NA	NA	NA	24.2	NA	NA	21.7	11.8	NA	NA	NA	46.7	16.7	16.7	NA	NA	NA	NA	38.5	NA	26.7	24.2	22.5	3.6	16.4	NA	NA	15.6	17.4
[truncated: 3 more columns]

## Sheet: Expr. Edited miRNAs (RPM)
	LUAD	Edited RPM	ID	miRNA Name	Mod. Type	Pos. in mat.	Ave.	Pvalue	TCGA-44-7672-11A	TCGA-44-7669-11A	TCGA-55-7911-11A	TCGA-55-7283-11A	TCGA-44-2655-11A	TCGA-44-2668-11A	TCGA-93-7348-11A	TCGA-55-7574-11A	TCGA-55-7910-11A	TCGA-78-7540-11A	TCGA-44-6777-11A	TCGA-44-7659-11A	TCGA-55-7570-11A	TCGA-91-6836-11A	TCGA-49-6744-11A	TCGA-44-6776-11A	TCGA-44-6144-11A	TCGA-44-3398-11B	TCGA-44-2657-11A	TCGA-86-7713-11A	TCGA-44-7662-11A	TCGA-44-6778-11A	TCGA-44-2661-11A	TCGA-44-7660-11A	TCGA-78-7163-11A	TCGA-55-7576-11A	TCGA-44-3396-11A	TCGA-55-7726-11A	TCGA-44-2665-11A	TCGA-49-6745-11A	TCGA-50-5932-11A	TCGA-44-7671-11A	TCGA-44-7661-11A	TCGA-50-7109-11A	TCGA-86-7711-11A	TCGA-55-7914-11A	TCGA-55-7903-11A	TCGA-49-6743-11A	TCGA-50-5933-11A	TCGA-91-6835-11A	TCGA-55-7724-11A
		Normal	LUAD1	hsa-mir-99a-5p	AG	1	60.067	1.45805e-06	23.7456	45.77	46.4019	99.367	21.3383	NA	53.4287	111.753	80.0659	87.569	35.326	38.9766	47.451	43.7017	47.185	72.7511	91.8414	NA	30.3531	82.0535	69.3056	60.4411	16.3257	60.0918	43.0497	99.0409	30.0956	30.2462	51.5485	65.7172	108.145	76.7385	46.3169	56.0701	69.9009	70.7575	18.1231	76.0917	64.1137	26.3911	133.032
			LUAD2	hsa-mir-6129-5p	UA	10	17.8786	0.00246211	6.22298	11.7916	8.43672	NA	NA	NA	NA	NA	5.36155	12.3196	6.00542	6.84724	NA	6.89202	9.89895	4.65028	12.5726	NA	NA	44.6359	46.6114	17.0695	NA	47.6776	35.7737	54.5699	NA	2.767	NA	12.7732	19.0844	10.894	24.8189	NA	62.5584	14.2927	8.95496	12.5588	7.39774	7.85803	13.1454
			LUAD3	hsa-mir-381-3p	AG	4	8.77501	0.0222221	7.20555	12.5674	3.45138	7.4216	NA	NA	5.30387	10.5615	3.93181	NA	6.35868	12.7727	15.3518	6.57874	5.93937	3.30687	10.1194	9.1571	3.95911	9.57536	12.0945	8.05165	NA	21.0501	6.66967	13.111	NA	4.1028	NA	9.53362	7.35103	8.17049	11.8851	6.76022	8.66419	19.5862	6.60961	10.0963	3.08239	12.1577	5.95926
			LUAD4	hsa-mir-497-5p	AG	2	5.08667	0.0102614	2.12891	2.79275	4.98533	7.4216	13.5789	NA	3.04192	10.4188	3.93181	7.10319	NA	3.68697	4.18685	3.91592	3.46463	4.75362	11.4993	NA	5.27881	4.71403	3.94091	3.00595	6.99674	3.95814	2.82956	4.9609	6.68791	3.72114	NA	3.33214	6.50283	4.80617	1.8352	4.17543	4.55237	3.88196	NA	6.27942	4.93183	3.26183	6.83562
			LUAD5	hsa-mir-411-5p	AG	5	2.36328	0.539396	0.65505	1.08607	NA	0.962059	NA	NA	1.94995	1.99813	1.25103	1.44284	2.47282	1.31678	1.04671	4.54247	2.63972	2.79017	0.613298	NA	NA	1.62045	3.53323	3.65008	NA	4.13806	2.62745	3.01198	NA	0.572483	NA	2.12887	2.26185	NA	3.23345	4.97075	1.76221	3.70551	NA	2.21626	1.84943	4.59621	0.876362
			LUAD6	hsa-mir-589-3p	AG	6	3.14771	0.546361	NA	NA	NA	0.962059	NA	NA	0.311992	NA	0.714874	0.554937	NA	0.526711	0.523356	NA	0.65993	NA	0.766623	8.39401	14.5167	0.44194	0.543573	NA	10.4951	NA	NA	0.531525	11.7038	NA	14.319	NA	0.565464	NA	0.524343	NA	NA	0.529358	2.98499	0.369377	1.07884	NA	NA
									TCGA-44-7672-01A	TCGA-44-7669-01A	TCGA-55-7911-01A	TCGA-55-7283-01A	TCGA-44-2655-01A	TCGA-44-2668-01A	TCGA-93-7348-01A	TCGA-55-7574-01A	TCGA-55-7910-01A	TCGA-78-7540-01A	TCGA-44-6777-01A	TCGA-44-7659-01A	TCGA-55-7570-01A	TCGA-91-6836-01A	TCGA-49-6744-01A	TCGA-44-6776-01A	TCGA-44-6144-01A	TCGA-44-3398-01A	TCGA-44-2657-01A	TCGA-86-7713-01A	TCGA-44-7662-01A	TCGA-44-6778-01A	TCGA-44-2661-01A	TCGA-44-7660-01A	TCGA-78-7163-01A	TCGA-55-7576-01A	TCGA-44-3396-01A	TCGA-55-7726-01A	TCGA-44-2665-01A	TCGA-49-6745-01A	TCGA-50-5932-01A	TCGA-44-7671-01A	TCGA-44-7661-01A	TCGA-50-7109-01A	TCGA-86-7711-01A	TCGA-55-7914-01A	TCGA-55-7903-01A	TCGA-49-6743-01A	TCGA-50-5933-01A	TCGA-91-6835-01A	TCGA-55-7724-01A
		Tumor	LUAD1	hsa-mir-99a-5p	AG	1	19.5318		3.17132	12.3027	6.24739	56.1551	143.477	NA	5.21027	16.9551	NA	7.22751	7.96379	36.3318	3.41202	NA	14.6197	27.1372	9.60182	19.6152	44.9358	NA	NA	30.6745	15.5583	2.04277	5.65456	5.4323	NA	2.76135	21.0593	8.71216	7.18023	33.3041	15.7543	4.16742	NA	11.5445	3.60032	NA	1.31175	9.46338	53.0644
			LUAD2	hsa-mir-6129-5p	UA	10	3.32309		NA	5.70125	NA	1.26666	NA	NA	0.766216	NA	NA	3.37284	NA	NA	NA	NA	0.745901	NA	NA	NA	NA	NA	2.28979	NA	NA	5.71976	9.04729	0.714776	NA	NA	NA	NA	NA	8.141	2.81327	NA	1.35948	NA	NA	NA	NA	NA	NA
			LUAD3	hsa-mir-381-3p	AG	4	45.7275		18.4513	255.956	2.71626	3.37775	113.043	34.6146	203.967	29.9617	6.60638	7.46842	21.8494	16.792	25.0215	10.0857	15.6639	4.71951	14.7338	25.4997	16.4765	7.77367	33.4662	20.1875	6.22333	21.8577	392.426	11.7223	24.2156	46.6523	283.227	15.5763	3.51373	12.0881	18.1925	27.1788	30.4524	21.3129	20.0018	NA	25.1106	4.63101	5.1289
			LUAD4	hsa-mir-497-5p	AG	2	3.59127		NA	NA	NA	NA	16.6007	NA	NA	NA	NA	1.68642	NA	3.3584	NA	NA	NA	1.76982	1.48994	NA	4.99287	NA	NA	1.57305	NA	NA	NA	NA	NA	NA	NA	NA	1.29855	4.68724	NA	NA	NA	NA	NA	NA	1.12436	NA	2.95898
			LUAD5	hsa-mir-411-5p	AG	5	3.04809		NA	NA	0.814877	NA	4.74306	NA	8.73487	2.78714	NA	NA	1.6336	1.83185	2.27468	NA	1.19344	NA	1.32439	2.35382	1.49786	NA	1.58524	3.40828	NA	0.817109	10.9321	0.571821	NA	6.54005	10.3148	1.84803	NA	2.96036	NA	3.08027	1.08758	1.77607	NA	NA	1.49914	NA	0.591796
			LUAD6	hsa-mir-589-3p	AG	6	3.21474		2.30641	4.50099	2.44463	1.68888	3.55729	5.19219	0.766216	1.16131	NA	0.722751	0.612599	2.13716	1.13734	8.89914	2.2377	0.983232	3.80762	3.92303	5.49215	3.21669	6.16483	1.31088	2.42019	3.26843	1.88485	1.42955	NA	0.726672	4.72761	1.32002	17.0339	NA	1.87551	1.99312	3.80654	1.18405	8.40076	1.82247	3.93525	4.42967	1.38086
	LUSC	Edited RPM	ID	miRNA Name	Mod. Type	Pos. in mat.	Ave.	Pvalue	TCGA-56-8309-11A	TCGA-33-4587-11A	TCGA-56-7731-11A	TCGA-34-7107-11A	TCGA-90-7767-11A	TCGA-77-7337-11A	TCGA-56-7580-11A	TCGA-77-7138-11A	TCGA-56-7222-11A	TCGA-34-8456-11A	TCGA-56-8201-11A	TCGA-56-7582-11A	TCGA-58-8386-11A	TCGA-56-7823-11A	TCGA-58-8393-11A	TCGA-43-5670-11A	TCGA-85-7710-11A	TCGA-43-6771-11A	TCGA-56-8504-11A	TCGA-43-6773-11A	TCGA-22-5478-11A	TCGA-22-5483-11A	TCGA-77-8153-11A	TCGA-56-8623-11A	TCGA-92-7341-11A	TCGA-56-8629-11A	TCGA-39-5040-11A	TCGA-56-8082-11A	TCGA-43-7658-11A	TCGA-56-7730-11A	TCGA-90-6837-11A	TCGA-77-7142-11A	TCGA-33-6737-11A	TCGA-56-8624-11A	TCGA-22-4609-11A	TCGA-56-8083-11A	TCGA-77-8008-11A	TCGA-34-8454-11A	TCGA-22-5472-11A	TCGA-56-7579-11A	TCGA-43-6143-11A
		Normal	LUSC1	hsa-mir-99a-5p	AG	1	161.391	2.507e-12	134	153.3	172.3	88.9	168.5	211.7	120	191.7	122.4	213.7	155.6	116	60.6	135	168.5	175.1	138.7	154.1	195.6	107.9	183.6	144.2	283.2	104.3	179	178.4	195	195.4	158.6	251.3	NA	217	163.2	122.2	214.4	162	110.2	147.3	206.7	201	74.1
			LUSC2	hsa-mir-379-5p	AG	5	28.9727	1.41593e-05	27.9	57.4	37.6	32.4	15.9	11.6	16.4	12.3	39.6	73.3	40.1	6.5	23	46.7	73.2	28	1.3	32.4	22.1	44.1	22.5	17.4	37	27.6	39.6	1.1	50.7	29.6	14.2	27.4	16.7	32.9	19.6	24.5	26.2	12	30.4	26.6	34.8	14.3	42.5
			LUSC3	hsa-mir-589-3p	AG	6	1.69091	5.45147e-05	1.3	1.4	2	1.3	1.6	2.3	1	2	1.5	1.4	1.4	0.6	1.2	1.6	1.3	0.9	4.2	3.2	2	1.6	1.7	2.7	2.3	0.9	1.1	1.9	1.3	0.7	1.1	1.6	0.9	1.2	1.2	1	4	0.5	1.1	1.3	0.8	2.9	3.5
			LUSC4	hsa-mir-497-5p	AG	2	15.0186	0.00263359	12.6	13.1	26.6	5	16.6	19.2	10.4	11.9	12.7	23.7	12	8.8	4.9	9.1	10.8	19.3	12.3	20.9	20.1	14.6	16	33.9	16.3	13.2	9.9	13.6	22.7	15.5	16.4	23.6	NA	18.9	15.3	13.2	18.5	14.2	9.6	8.3	18.9	22.5	5.4
			LUSC5	hsa-mir-381-3p	AG	4	37.6209	0.318288	23	50.1	29.5	56.8	28.4	19.1	78.1	24.4	49.9	33.1	17	21.5	28.5	45.6	38.5	52.7	NA	59	28.8	60.3	23.5	23.3	27	22.8	34.4	62.5	27.5	19.7	17.1	31.6	55.7	32.2	21.6	33.8	57.1	24	60.2	27	41.2	20.4	93.2
			LUSC6	hsa-mir-411-5p	AG	5	1.8881	0.890943	2	3.3	NA	2	1.9	0.6	1.9	0.8	1.2	2.4	2.6	0.9	1.7	3.5	2.6	2.3	NA	1.5	0.6	1.6	0.7	1.8	2.6	1.4	3	2.7	2.1	2.2	1.3	1.7	0.9	1.9	1.5	1.8	1.7	1.3	1.3	1.6	3	1	4.8
									TCGA-56-8309-01A	TCGA-33-4587-01A	TCGA-56-7731-01A	TCGA-34-7107-01A	TCGA-90-7767-01A	TCGA-77-7337-01A	TCGA-56-7580-01A	TCGA-77-7138-01A	TCGA-56-7222-01A	TCGA-34-8456-01A	TCGA-56-8201-01A	TCGA-56-7582-01A	TCGA-58-8386-01A	TCGA-56-7823-01B	TCGA-58-8393-01A	TCGA-43-5670-01A	TCGA-85-7710-01A	TCGA-43-6771-01A	TCGA-56-8504-01A	TCGA-43-6773-01A	TCGA-22-5478-01A	TCGA-22-5483-01A	TCGA-77-8153-01A	TCGA-56-8623-01A	TCGA-92-7341-01A	TCGA-56-8629-01A	TCGA-39-5040-01A	TCGA-56-8082-01A	TCGA-43-7658-01A	TCGA-56-7730-01A	TCGA-90-6837-01A	TCGA-77-7142-01A	TCGA-33-6737-01A	TCGA-56-8624-01A	TCGA-22-4609-01A	TCGA-56-8083-01A	TCGA-77-8008-01A	TCGA-34-8454-01A	TCGA-22-5472-01A	TCGA-56-7579-01A	TCGA-43-6143-01A
		Tumor	LUSC1	hsa-mir-99a-5p	AG	1	23.4138		NA	4.4	10.8	11.7	6.6	3.4	NA	NA	NA	4.7	2.2	5.5	48.3	NA	16.9	NA	NA	NA	6.7	9.6	11.1	NA	NA	170.7	4.2	NA	17.8	NA	15.9	22.5	128.7	42	4.1	37.9	21.6	NA	NA	13.6	41.3	1.6	4
			LUSC2	hsa-mir-379-5p	AG	5	12.235		NA	5.8	6.8	26.7	16.7	16.6	14.3	4.8	6	5.1	12.1	2.6	14.2	5	13.2	5.8	7.5	10.2	9.4	16.7	8.6	7.2	6.9	25	18.8	4.6	3.9	NA	3.3	NA	26.3	4.1	9.9	14.6	11.9	74.2	9.2	13.6	8.8	4.7	7.4
			LUSC3	hsa-mir-589-3p	AG	6	6.39535		2.6	1.5	0.9	5.1	8.5	2.6	2.3	5.1	3.4	9	4.9	4.9	2.2	5.8	4.6	2.6	6.8	4.3	8.9	4	11.7	4.7	9.7	0.7	6.9	13.1	5.7	3.2	6.9	4.9	3.3	2	NA	3.2	3.4	5.5	2.6	3.4	9.7	5	45.3
			LUSC4	hsa-mir-497-5p	AG	2	5.46154		NA	NA	2.2	3	NA	NA	NA	NA	NA	NA	NA	NA	3.8	NA	NA	NA	NA	NA	NA	2.4	NA	NA	NA	22.5	NA	NA	2.9	NA	2	2	19.1	6.1	NA	2.6	1.5	NA	NA	NA	NA	NA	0.9
			LUSC5	hsa-mir-381-3p	AG	4	85.6116		44.7	12.3	50	48.4	76.9	104	63.3	32.7	41	16	60.2	15.8	22	31.1	43.5	46.7	34.4	NA	43.1	37.6	33.9	24.7	35.9	19.7	103.9	39.4	15.3	16.8	10.9	15.5	16.5	26.1	8.9	47.8	57	2083.7	72.5	35.9	11.4	27.1	8.9
			LUSC6	hsa-mir-411-5p	AG	5	1.83182		NA	NA	NA	2.7	2.4	1.2	NA	1.1	1.1	NA	2.5	NA	NA	NA	NA	1.6	NA	NA	1.3	1	NA	NA	NA	1.6	1.5	0.7	NA	NA	NA	NA	0.7	NA	1.4	2.3	2.2	8.8	1.1	NA	NA	1.1	0.6
									0.0909091	5.8	6.8	26.7	16.7	16.6	14.3	4.8	6	5.1	12.1	2.6	14.2	5	13.2	5.8	7.5	10.2	9.4	16.7	8.6	7.2	6.9	25	18.8	4.6	3.9	3.3	26.3	4.1	9.9	14.6	11.9	74.2	9.2	13.6	8.8	4.7	7.4	5.2	21.7
									12.235
[truncated: 3 more columns]

## Sheet: Expr. WT miRNAs (RPM)
	LUAD	WT RPM	ID	miRNA Name	Ave.	Pvalue	TCGA-44-7672-11A	TCGA-44-7669-11A	TCGA-55-7911-11A	TCGA-55-7283-11A	TCGA-44-2655-11A	TCGA-44-2668-11A	TCGA-93-7348-11A	TCGA-55-7574-11A	TCGA-55-7910-11A	TCGA-78-7540-11A	TCGA-44-6777-11A	TCGA-44-7659-11A	TCGA-55-7570-11A	TCGA-91-6836-11A	TCGA-49-6744-11A	TCGA-44-6776-11A	TCGA-44-6144-11A	TCGA-44-3398-11B	TCGA-44-2657-11A	TCGA-86-7713-11A	TCGA-44-7662-11A	TCGA-44-6778-11A	TCGA-44-2661-11A	TCGA-44-7660-11A	TCGA-78-7163-11A	TCGA-55-7576-11A	TCGA-44-3396-11A	TCGA-55-7726-11A	TCGA-44-2665-11A	TCGA-49-6745-11A	TCGA-50-5932-11A	TCGA-44-7671-11A	TCGA-44-7661-11A	TCGA-50-7109-11A	TCGA-86-7711-11A	TCGA-55-7914-11A	TCGA-55-7903-11A	TCGA-49-6743-11A	TCGA-50-5933-11A	TCGA-91-6835-11A	TCGA-55-7724-11A	TCGA-55-7725-11A	TCGA-49-6742-11A
		Normal	LUAD1	hsa-mir-99a-5p	510.192	0.00483301	373.543	591.752	353.575	671.655	269.639	NA	322.99	732.743	539.372	548.055	616.792	385.552	513.063	435.92	287.4	507.604	408.917	NA	229.628	583.361	394.634	548.908	268.208	959.489	518.213	817.663	305.972	286.623	750.318	566.926	528.426	662.61	669.149	389.508	438.496	560.237	221.315	520.206	487.48	888.403	576.295	541.929	645.309
			LUAD2	hsa-mir-6129-5p	0.312871	0.00372192	0.818813	0.155153	0.766974	NA	NA	NA	NA	NA	0.357437	0	0.35326	0.395033	NA	0	0.494947	0.413358	0.306649	NA	NA	0	0.271787	0	NA	0.359831	0.606334	0	NA	0.381655	NA	0.740475	0	0.160206	0	NA	0	0.705811	0.63964	0.123126	0.462359	0.148265	0.525817	0.385852	0.126234
			LUAD3	hsa-mir-381-3p	24.7779	0.0408504	19.8153	43.5979	11.5046	23.2269	NA	NA	16.3796	23.2639	7.86361	NA	30.0271	17.1181	21.981	26.4716	13.3636	12.1941	29.4383	35.8653	14.5167	24.454	27.7222	22.2226	NA	56.6734	16.5731	41.6361	NA	13.5488	NA	28.5083	17.5294	23.0696	41.2483	27.4385	24.8178	45.5248	13.2192	35.3371	10.7884	45.8138	12.4443	9.6463	31.9372
			LUAD4	hsa-mir-497-5p	29.5785	0.184911	20.7979	30.4099	21.0918	48.3778	54.3157	NA	21.8395	52.8077	24.8419	45.5048	NA	28.3107	30.0057	25.3752	13.0336	25.8349	44.7708	NA	18.4758	28.8734	30.8478	25.1212	39.6482	39.0417	29.3061	50.3177	43.4714	18.4149	NA	21.1961	22.4772	25.9533	23.7702	25.4502	28.9296	25.5856	NA	26.7183	21.5767	25.0567	24.7134	16.9775	24.7419
			LUAD5	hsa-mir-411-5p	5.66441	0.0178635	5.07664	5.12004	NA	4.12311	NA	NA	4.99188	3.42537	1.78718	3.55159	4.59238	3.5553	5.05911	7.6752	3.13467	4.34026	2.45319	NA	NA	3.24089	5.16395	7.83694	NA	8.81586	4.85067	7.61853	NA	4.57986	NA	6.47916	5.796	NA	8.47687	5.9649	3.08386	7.05811	NA	8.86506	4.31535	16.9022	2.27854	2.70096	14.012
			LUAD6	hsa-mir-589-3p	1.24001	0.365517	NA	NA	NA	0.412311	NA	NA	0.311992	NA	0.178718	0.221975	NA	0.263355	0.348904	NA	0.164982	NA	0.766623	3.05237	6.59851	0.736566	0.543573	NA	3.49837	NA	NA	0.35435	1.67198	NA	5.72761	NA	0.424098	NA	0.524343	NA	NA	0.352905	1.27928	0.246252	0.462359	NA	NA	NA	0.378702
							TCGA-44-7672-01A	TCGA-44-7669-01A	TCGA-55-7911-01A	TCGA-55-7283-01A	TCGA-44-2655-01A	TCGA-44-2668-01A	TCGA-93-7348-01A	TCGA-55-7574-01A	TCGA-55-7910-01A	TCGA-78-7540-01A	TCGA-44-6777-01A	TCGA-44-7659-01A	TCGA-55-7570-01A	TCGA-91-6836-01A	TCGA-49-6744-01A	TCGA-44-6776-01A	TCGA-44-6144-01A	TCGA-44-3398-01A	TCGA-44-2657-01A	TCGA-86-7713-01A	TCGA-44-7662-01A	TCGA-44-6778-01A	TCGA-44-2661-01A	TCGA-44-7660-01A	TCGA-78-7163-01A	TCGA-55-7576-01A	TCGA-44-3396-01A	TCGA-55-7726-01A	TCGA-44-2665-01A	TCGA-49-6745-01A	TCGA-50-5932-01A	TCGA-44-7671-01A	TCGA-44-7661-01A	TCGA-50-7109-01A	TCGA-86-7711-01A	TCGA-55-7914-01A	TCGA-55-7903-01A	TCGA-49-6743-01A	TCGA-50-5933-01A	TCGA-91-6835-01A	TCGA-55-7724-01A	TCGA-55-7725-01A	TCGA-49-6742-01A
		Tumor	LUAD1	hsa-mir-99a-5p	367.947		182.206	393.987	149.666	355.931	988.532	NA	519.035	464.988	NA	265.972	323.452	579.171	222.16	NA	474.095	926.401	439.035	362.881	635.592	NA	NA	316.708	242.019	178.13	202.433	263.038	NA	245.906	483.935	344.79	167.055	605.888	357.66	204.385	NA	200.4	106.81	NA	91.6351	385.985	501.646	339.916	356.717
			LUAD2	hsa-mir-6129-5p	1.01163		NA	1.50033	NA	0.633329	NA	NA	0.45973	NA	NA	2.65009	NA	NA	NA	NA	0.895082	NA	NA	NA	NA	NA	0.528414	NA	NA	0.817109	0.753941	1.71546	NA	NA	NA	NA	NA	0.246697	0.750204	NA	1.35948	NA	NA	NA	NA	NA	NA	NA	0.841314
			LUAD3	hsa-mir-381-3p	100.406		40.3622	1224.27	8.4204	14.5666	157.707	84.8058	468.158	53.8847	25.0347	11.3231	67.1817	26.8672	44.3562	33.2235	54.1524	12.5854	43.3737	44.3303	19.9715	19.3001	116.956	47.9781	9.335	56.1762	403.735	26.1608	47.0067	78.3352	308.584	66.0012	5.88167	30.3437	75.0204	67.5847	137.579	29.0092	26.4024	NA	65.4001	20.7389	14.9922	6.06993	123.883
			LUAD4	hsa-mir-497-5p	36.3098		NA	NA	NA	NA	66.798	NA	NA	NA	NA	23.6099	NA	59.8406	NA	NA	NA	14.5518	52.81	NA	57.418	NA	NA	17.0414	NA	NA	NA	NA	NA	NA	NA	NA	16.3465	29.8503	NA	NA	NA	NA	NA	NA	28.1089	NA	25.25	51.7967	28.6047
			LUAD5	hsa-mir-411-5p	12.2524		NA	NA	1.35813	NA	20.5532	NA	53.0222	16.9551	NA	NA	4.90079	3.96902	8.34049	NA	5.66885	NA	9.93292	6.66916	0.998574	NA	12.8581	7.86526	NA	6.94542	36.1892	2.85911	NA	25.5789	30.5146	8.44816	NA	3.94715	NA	11.9587	8.42878	8.28834	NA	NA	7.49571	NA	2.56445	NA	NA
			LUAD6	hsa-mir-589-3p	1.59788		0.864904	3.00066	0.543252	0.844438	3.55729	4.32683	0.45973	0.464523	NA	1.4455	0.408399	1.52655	2.65379	2.07647	0.298361	0.983232	3.80762	3.13843	2.99572	2.68057	2.64207	1.57305	1.03722	2.24705	0.753941	1.14364	NA	0.581338	1.28935	0.792015	3.1318	NA	1.12531	1.08715	2.17517	1.48006	1.60014	0	0.562178	0.402697	1.77539	NA	0.841314
	LUSC	WT RPM	ID	miRNA Name	Ave.	Pvalue	TCGA-56-8309-11A	TCGA-33-4587-11A	TCGA-56-7731-11A	TCGA-34-7107-11A	TCGA-90-7767-11A	TCGA-77-7337-11A	TCGA-56-7580-11A	TCGA-77-7138-11A	TCGA-56-7222-11A	TCGA-34-8456-11A	TCGA-56-8201-11A	TCGA-56-7582-11A	TCGA-58-8386-11A	TCGA-56-7823-11A	TCGA-58-8393-11A	TCGA-43-5670-11A	TCGA-85-7710-11A	TCGA-43-6771-11A	TCGA-56-8504-11A	TCGA-43-6773-11A	TCGA-22-5478-11A	TCGA-22-5483-11A	TCGA-77-8153-11A	TCGA-56-8623-11A	TCGA-92-7341-11A	TCGA-56-8629-11A	TCGA-39-5040-11A	TCGA-56-8082-11A	TCGA-43-7658-11A	TCGA-56-7730-11A	TCGA-90-6837-11A	TCGA-77-7142-11A	TCGA-33-6737-11A	TCGA-56-8624-11A	TCGA-22-4609-11A	TCGA-56-8083-11A	TCGA-77-8008-11A	TCGA-34-8454-11A	TCGA-22-5472-11A	TCGA-56-7579-11A	TCGA-43-6143-11A	TCGA-77-7338-11A	TCGA-43-7657-11A
		Normal	LUSC1	hsa-mir-99a-5p	1335.87	1.79388e-08	977.5	1141.2	1085.1	952.1	1523.2	1475	1375.3	1409.8	1160.2	1461.8	873.3	1315.3	785.4	1156.4	1425.8	1598.9	1336.1	1646.1	1400.6	1181.7	844.9	1218.5	2050.2	998	1279.4	2669.9	1274.7	915.6	806.3	1343.2	NA	1503.5	1000.7	2007.5	1741.8	1184.9	1254.9	1312.3	1363.2	1252.6	2284.5	993	1760
			LUSC2	hsa-mir-379-5p	576.382	0.262655	514	769	388.1	920.5	314.8	191.6	1842.4	275	419.4	838.8	530.1	265.7	731.1	992.3	876.9	645.8	1.8	633.6	394.6	842.9	269.5	363	445.7	429	444.8	2.6	522.2	401.7	217.9	310.6	1243.8	382.4	293.1	703.7	351	387.4	1629.8	680.5	611.7	203.2	1423	353.2	568.4
			LUSC3	hsa-mir-589-3p	1.49545	4.64682e-09	0.6	1.3	2.4	1.2	2.1	2.1	2.2	1.2	1	1.2	1.3	0.9	0.4	1.2	0.8	0.5	2.2	2.2	1.7	3.1	1	4.4	0.8	0.4	1.3	1.3	1.3	0.8	1.5	0.6	1.9	1.3	0.7	1.7	5	0.5	1	0.5	0.7	1.9	1.6	1.2	1
			LUSC4	hsa-mir-497-5p	114.433	0.00329444	75.5	111	160	89.4	152.5	107	131.9	92.5	113.8	107.8	62.2	109.6	46.4	70.1	73.5	155.4	145.4	157.8	122.3	102.9	109.9	163.7	120.7	85.7	96.3	131.3	155.5	72.8	102.4	125.9	NA	108.2	96.6	138.9	138.6	78.1	149.5	71.3	137.2	157.2	155.9	77.6	152.4
			LUSC5	hsa-mir-381-3p	82.7628	0.396679	47.4	109.4	66.4	92.7	60.1	36	195.2	44	99.3	91.4	43.8	42.5	55.4	83.7	87.8	108.1	NA	83.1	70.4	144.9	63.6	39.2	89.9	53.1	75	116.8	77.7	44.6	33.2	59.9	147.1	67.4	36.6	96.2	95	39.2	251.7	72	97.6	48.8	145.7	69.8	84.3
			LUSC6	hsa-mir-411-5p	4.61667	0.285523	4.7	5.4	NA	4.3	3.1	1.5	14.5	3.8	3.8	3.4	3.6	2.9	5.8	7.6	4.7	4.1	NA	5.2	3.5	4.5	1	4.1	3.2	4.6	3.7	7.2	3.6	3.4	1.7	3.7	11.5	3.8	1.5	4.9	4	3.8	9.2	5.8	3.5	2	8.9	3.4	4.6
							TCGA-56-8309-01A	TCGA-33-4587-01A	TCGA-56-7731-01A	TCGA-34-7107-01A	TCGA-90-7767-01A	TCGA-77-7337-01A	TCGA-56-7580-01A	TCGA-77-7138-01A	TCGA-56-7222-01A	TCGA-34-8456-01A	TCGA-56-8201-01A	TCGA-56-7582-01A	TCGA-58-8386-01A	TCGA-56-7823-01B	TCGA-58-8393-01A	TCGA-43-5670-01A	TCGA-85-7710-01A	TCGA-43-6771-01A	TCGA-56-8504-01A	TCGA-43-6773-01A	TCGA-22-5478-01A	TCGA-22-5483-01A	TCGA-77-8153-01A	TCGA-56-8623-01A	TCGA-92-7341-01A	TCGA-56-8629-01A	TCGA-39-5040-01A	TCGA-56-8082-01A	TCGA-43-7658-01A	TCGA-56-7730-01A	TCGA-90-6837-01A	TCGA-77-7142-01A	TCGA-33-6737-01A	TCGA-56-8624-01A	TCGA-22-4609-01A	TCGA-56-8083-01A	TCGA-77-8008-01A	TCGA-34-8454-01A	TCGA-22-5472-01A	TCGA-56-7579-01A	TCGA-43-6143-01A	TCGA-77-7338-01A	TCGA-43-7657-01A
		Tumor	LUSC1	hsa-mir-99a-5p	661.972		NA	646.5	875.9	766.2	563	764.6	NA	NA	NA	572.2	174.8	435.3	564.6	NA	265	NA	NA	NA	674.4	503.8	819.7	NA	NA	1349.5	402.8	NA	239.2	NA	680	572.5	1069.7	702.3	219.7	1700.2	943.3	NA	NA	1234.9	747.3	88	513.7	401.6	706.5
			LUSC2	hsa-mir-379-5p	1574.04		NA	178.2	1023.4	1326.7	991.1	1715.7	1749.9	830.4	511.1	445.6	938.3	151.3	401.7	486.3	849.7	637.3	445.7	1202.6	513.4	843	745.1	1187.8	492.3	277	1516.4	390.4	195.4	NA	121.3	NA	310.5	317.4	612.3	612.9	911.6	35161	1010.9	853.4	289.2	510.7	354.5	574.1	1275.9
			LUSC3	hsa-mir-589-3p	5.37907		3.3	2.7	2.8	2.4	3.4	4.3	4.9	3.8	6.4	9.8	8	4.6	0.4	5.8	2.3	5.4	3.9	3.6	8.9	3.8	12.3	2.1	7.7	1.6	4.7	11.7	4.1	4.3	2	6.5	0.9	5.1	NA	6.1	4.1	8.8	4.3	3.4	7.9	15.7	6.9	3.8	4.3
			LUSC4	hsa-mir-497-5p	66.1077		NA	NA	76.5	81.4	NA	NA	NA	NA	NA	NA	NA	NA	41.6	NA	NA	NA	NA	NA	NA	81.4	NA	NA	NA	107.9	NA	NA	35.2	NA	33.7	50.7	96	93.7	NA	88.4	60.2	NA	NA	NA	NA	NA	12.7	NA	NA
			LUSC5	hsa-mir-381-3p	133.519		38.8	18.5	108.6	102.4	127.6	210.2	142.7	116.5	68.7	34.8	91.8	17.2	45	74.8	64.7	96.1	58	NA	70	76.8	83.8	86.4	83.2	48	169.9	50.9	21.5	26.2	17.8	33.9	48.4	55.8	27.6	77.6	99.7	2585	221.9	66.9	30.8	70.4	19.4	64.6	113.8
			LUSC6	hsa-mir-411-5p	16.2091		NA	NA	NA	9	8.5	10.5	NA	5.9	3.7	NA	5.2	NA	NA	NA	NA	5	NA	NA	4.8	7.8	NA	NA	NA	1.8	7.4	3.7	NA	NA	NA	NA	1.2	NA	3.8	7.3	7.5	236.8	5.8	NA	NA	5.9	2.8	5	7.2
[truncated: 1 more columns]
