# Supplementary material for: Tissue and exosomal miRNA editing in Non-Small Cell Lung Cancer
Source: Sci Rep. 2018 Jul 5;8:10222. doi: 10.1038/s41598-018-28528-1 (PMC6033928; doi:10.1038/s41598-018-28528-1)
Supplement: Supplementary file 4 — Supplementary Data Set 3 [file 41598_2018_28528_MOESM4_ESM.xlsx]

## Sheet: Corr. With ADARs
	NORMAL SAMPLES
			LUAD
			ADAR								ADARB1										ADARB2
			NM_001111		NM_015840		NM_015841		NM_001025107		NM_015834		NM_001112		NM_001112		NM_001160230		NM_015833		NM_018702
			uc001ffh.2		uc001ffi.2		uc001ffj.2		uc001ffk.2		uc002zgr.2		uc002zgt.2		uc002zgu.2		uc002zgw.2		uc002zgy.2		uc009xhq.2
		Edited miRNA	R	Pvalue	R	Pvalue	R	Pvalue	R	Pvalue	R	Pvalue	R	Pvalue	R	Pvalue	R	Pvalue	R	Pvalue	R	Pvalue
		hsa-miR-99a-5p-AG1	0.0894764	0.732723	0.174325	0.503389	-0.457615	0.064744	-0.284856	0.26778	-0.128036	0.624332	-0.259759	0.314003	0.214601	0.408164	0.211333	0.415511	0.192795	0.458472	-0.0934864	0.721184
		hsa-miR-381-3p-AG4	-0.00770273	0.979151	-0.291043	0.312722	-0.299848	0.297625	-0.209302	0.472672	-0.0624169	0.832128	-0.0490477	0.867757	-0.506487	0.0645774	-0.102418	0.727539	-0.293986	0.307627	-0.118669	0.686173
		hsa-miR-411-5p-AG5	-0.171999	0.592979	0.051509	0.873687	-0.186898	0.560816	-0.098029	0.761821	-0.682367	0.0144887	-0.372169	0.233528	-0.284751	0.369686	0.0621069	0.847942	-0.12922	0.688973	-0.603267	0.0378303
		hsa-miR-497-5p-AG2	0.133206	0.636024	0.0136461	0.961503	0.0222579	0.937244	0.528826	0.04267	0.85714	4.44648e-05	0.839399	9.09782e-05	-0.0501469	0.859132	-0.199923	0.474987	-0.17839	0.524712	0.700572	0.0036265
		hsa-miR-589-3p-AG6	0.127646	0.708393	-0.179126	0.598198	0.672218	0.0234573	0.403947	0.21791	0.171304	0.614526	0.376927	0.253169	-0.289854	0.387262	-0.305394	0.361112	-0.217263	0.521053	0.253914	0.451201
			LUSC
			ADAR								ADARB1										ADARB2
			NM_001111		NM_015840		NM_015841		NM_001025107		NM_015834		NM_001112		NM_001112		NM_001160230		NM_015833		NM_018702
			uc001ffh.2		uc001ffi.2		uc001ffj.2		uc001ffk.2		uc002zgr.2		uc002zgt.2		uc002zgu.2		uc002zgw.2		uc002zgy.2		uc009xhq.2
		Edited miRNA	R	Pvalue	R	Pvalue	R	Pvalue	R	Pvalue	R	Pvalue	R	Pvalue	R	Pvalue	R	Pvalue	R	Pvalue	R	Pvalue
		hsa-miR-99a-5p-AG1	-0.178857	0.296618	0.0469054	0.785891	0.0510453	0.767493	-0.124254	0.470285	0.16236	0.344109	0.0413184	0.810902	0.253652	0.135506	0.395464	0.0169738	0.193512	0.258128	0.0575051	0.739036
		hsa-miR-379-5p-AG5	0.249517	0.136401	-0.148725	0.379667	-0.253484	0.130075	-0.0501756	0.768058	-0.230282	0.170317	-0.131343	0.438414	0.179315	0.288266	-0.0918853	0.588591	-0.154396	0.361555	-0.14607	0.388328
		hsa-miR-381-3p-AG5	0.214752	0.208473	0.0942394	0.584585	-0.0365239	0.832513	0.239084	0.160218	-0.0842096	0.625341	0.0445062	0.796607	-0.34487	0.039411	-0.2874	0.0892038	-0.131539	0.444441	-0.0469149	0.785849
		hsa-miR-411-5p-AG5	0.00267044	0.987853	-0.182753	0.293353	-0.226202	0.191334	-0.155555	0.372229	-0.320384	0.0606029	-0.297191	0.082959	-0.00421828	0.980813	-0.0210779	0.904338	0.0180234	0.91815	-0.117145	0.502742
		hsa-miR-497-5p-AG2	-0.0254911	0.88268	0.0605913	0.725558	0.0267866	0.876762	-0.0480148	0.780949	-0.0235554	0.891534	-0.214354	0.209339	0.194637	0.255318	0.219274	0.198822	0.142335	0.407615	-0.0250995	0.88447
		hsa-miR-589-3p-AG6	-0.0151262	0.929196	-0.0749515	0.659296	0.224011	0.182582	0.0511485	0.763687	-0.254318	0.128772	-0.175994	0.297436	-0.221082	0.188518	-0.245893	0.142375	-0.157463	0.351978	-0.344799	0.0366257
	TUMOR SAMPLES
			LUAD
			ADAR								ADARB1										ADARB2
			NM_001111		NM_015840		NM_015841		NM_001025107		NM_015834		NM_001112		NM_001112		NM_001160230		NM_015833		NM_018702
			uc001ffh.2		uc001ffi.2		uc001ffj.2		uc001ffk.2		uc002zgr.2		uc002zgt.2		uc002zgu.2		uc002zgw.2		uc002zgy.2		uc009xhq.2
		Edited miRNA	R	Pvalue	R	Pvalue	R	Pvalue	R	Pvalue	R	Pvalue	R	Pvalue	R	Pvalue	R	Pvalue	R	Pvalue	R	Pvalue
		hsa-miR-99a-5p-AG1	0.12928	0.466187	-0.147186	0.406159	-0.147186	0.406159	-0.0270748	0.879191	0.171202	0.332991	0.0798645	0.653442	-0.0930377	0.600735	0.00836875	0.962535	-0.149666	0.398208	-0.058693	0.741612
		hsa-miR-381-3p-AG4	-0.0895448	0.577695	-0.184876	0.247197	-0.0770563	0.632041	-0.098687	0.539305	0.024609	0.878615	0.0443377	0.78312	0.14985	0.349722	-0.284796	0.0711108	-0.197671	0.215405	0.318224	0.0425948
		hsa-miR-411-5p-AG5	-0.0861377	0.689006	-0.371518	0.0738559	-0.204114	0.338722	-0.204114	0.338722	0.202918	0.341621	0.255738	0.227756	0.0497356	0.817479	-0.459959	0.023729	-0.353946	0.0897269	-0.111488	0.604012
		hsa-miR-497-5p-AG2	-0.0650837	0.840734	-0.0819362	0.800154	0.0126835	0.968793	-0.070388	0.827919	0.212309	0.507676	0.104676	0.746126	0.149445	0.642959	-0.285663	0.368088	-0.303045	0.338321	0.0938004	0.77185
		hsa-miR-589-3p-AG6	-0.0196288	0.906885	0.432619	0.00667336	0.0520813	0.756153	0.404862	0.0116902	-0.0303282	0.856562	-0.184851	0.266551	-0.0456342	0.785581	-0.10415	0.533763	-0.0873418	0.602072	0.0554869	0.74074
			LUSC
			ADAR								ADARB1										ADARB2
			NM_001111		NM_015840		NM_015841		NM_001025107		NM_015834		NM_001112		NM_001112		NM_001160230		NM_015833		NM_018702
			uc001ffh.2		uc001ffi.2		uc001ffj.2		uc001ffk.2		uc002zgr.2		uc002zgt.2		uc002zgu.2		uc002zgw.2		uc002zgy.2		uc009xhq.2
		Edited miRNA	R	Pvalue	R	Pvalue	R	Pvalue	R	Pvalue	R	Pvalue	R	Pvalue	R	Pvalue	R	Pvalue	R	Pvalue	R	Pvalue
		hsa-miR-99a-5p-AG1	-0.0415256	0.827527	-0.099134	0.602231	-0.0869211	0.64787	-0.124466	0.512266	0.0745229	0.695517	0.209118	0.267415	0.110552	0.560851	0.517133	0.00343025	0.304685	0.101608	-0.13111	0.489818
		hsa-miR-379-5p-AG5	-0.0859541	0.597943	-0.154932	0.339787	-0.167352	0.301993	-0.115062	0.479569	0.00970764	0.952593	-0.10177	0.53206	0.249547	0.120444	0.291318	0.0681796	0.298102	0.0617189	0.0823558	0.613414
		hsa-miR-381-3p-AG5	-0.0357084	0.820168	-0.136862	0.381493	0.0475341	0.762128	-0.0692319	0.659115	-0.0693243	0.658687	-0.11428	0.465576	0.304173	0.0473576	0.0474682	0.762448	0.121255	0.4386	0.0257227	0.869942
		hsa-miR-411-5p-AG5	-0.0981313	0.672163	-0.208478	0.364466	-0.104294	0.652783	-0.124193	0.59171	-0.105123	0.650192	-0.241432	0.291732	0.388292	0.0819599	0.0658527	0.776714	0.202808	0.377946	0.0757517	0.744159
		hsa-miR-497-5p-AG2	-0.145539	0.619581	-0.222641	0.444237	-0.550502	0.0413572	-0.339231	0.235409	0.0221216	0.940165	-0.243273	0.401987	-0.117526	0.689057	0.816157	0.000370371	0.726182	0.00327219	-0.222288	0.444977
		hsa-miR-589-3p-AG6	0.0261614	0.867744	0.215054	0.166078	0.300498	0.0502358	0.367422	0.015359	0.0599901	0.646051	0.0599901	0.702362	-0.117776	0.451945	-0.118686	0.448434	-0.0984492	0.529952	0.230135	0.13764
