# Supplementary material for: Tissue and exosomal miRNA editing in Non-Small Cell Lung Cancer
Source: Sci Rep. 2018 Jul 5;8:10222. doi: 10.1038/s41598-018-28528-1 (PMC6033928; doi:10.1038/s41598-018-28528-1)
Supplement: Supplementary file 5 — Supplementary Data Set 4 [file 41598_2018_28528_MOESM5_ESM.xlsx]

## Sheet: Consensus Predictions (Tools=4)
miR-381-3p WT (Targets = 1944)	miR-381-3p ME A-to-G in pos. 4 (Targets =1563)	miR-411-5p WT (Targets = 854)	miR-411-5p ME A-to-G in pos. 5 (Targets = 648)	miR-497-5p (Targets = 304)	miR-497-5p ME A-to-G in pos. 2 (Targets = 2753)	miR-379-5p WT (Targets = 341)	miR-379-5p ME A-to-G in pos. 5 (Targets = 314)	miR-589-3p WT (Targets = 1091)	miR-589-3p ME A-to-G in pos. 6 (Targets = 1091)
NM_013943	NM_013943	NM_001918	NM_001281956	NM_003243	NM_001145277	NM_001918	NM_001281956	NM_013943	NM_001918
NM_001918	NM_001918	NM_002867	NM_002867	NM_022457	NM_018090	NM_002867	NM_002867	NM_001918	NM_030806
NM_003243	NM_003243	NM_001134673	NM_001134673	NM_030806	NM_001918	NM_001134673	NM_001134673	NM_003243	NM_022114
NM_022114	NM_030806	NM_005595	NM_005595	NM_012405	NM_003243	NM_005595	NM_173808	NM_022114	NM_001194986
NM_006559	NM_022114	NM_001291896	NM_173808	NM_001033582	NM_030806	NM_001204961	NM_001291896	NM_006559	NM_001043352
NM_005066	NM_015215	NM_001204961	NM_001291896	NM_004442	NM_001303242	NM_002585	NM_002481	NM_002867	NM_152263
NM_002867	NM_005066	NM_002585	NM_002481	NM_001309193	NM_022114	NM_000963	NM_003820	NM_001134673	NM_001204961
NM_001134673	NM_001194986	NM_000963	NM_003820	NM_001990	NM_012405	NM_004285	NM_004285	NM_005595	NM_002585
NM_005595	NM_001043352	NM_004285	NM_004285	NM_006600	NM_001145454	NM_018994	NM_001127660	NM_005482	NM_002481
NM_003368	NM_152263	NM_018994	NM_001127660	NM_005119	NM_001194986	NM_001136265	NM_007365	NM_032270	NM_206933
NM_005482	NM_001204961	NM_001136265	NM_007365	NM_001194986	NM_153035	NM_001161708	NM_024503	NM_002061	NM_000254
NM_032270	NM_002585	NM_002379	NM_001135254	NM_002867	NM_001003679	NM_030786	NM_001001523	NM_022093	NM_003036
NM_002061	NM_194314	NM_001161708	NM_024640	NM_032270	NM_005482	NM_012316	NM_002249	NM_133494	NM_183416
NM_001204961	NM_002481	NM_022753	NM_001271851	NM_006496	NM_015327	NM_173642	NM_002697	NM_206933	NM_001243
NM_002585	NM_206933	NM_030786	NM_024503	NM_024408	NM_152263	NM_004978	NM_018085	NM_183416	NM_001040441
NM_022093	NM_000254	NM_012316	NM_022159	NM_001278188	NM_021165	NM_001007237	NM_014873	NM_001127660	NM_001291496
NM_000963	NM_003036	NM_173642	NM_006256	NM_001043352	NM_194314	NM_152280	NM_016052	NM_001136265	NM_024874
NM_133494	NM_183416	NM_003629	NM_001198834	NM_001278189	NM_002481	NM_145034	NM_001258311	NM_001083621	NM_024503
NM_206933	NM_001243	NM_018087	NM_001001523	NM_002481	NM_001122834	NM_001001396	NM_001098721	NM_004091	NM_015640
NM_001242701	NM_001040441	NM_152697	NM_002249	NM_206594	NM_000254	NM_001684	NM_199121	NM_001289010	NM_001130058
NM_183416	NM_001291496	NM_004978	NM_014697	NM_000254	NM_032752	NM_001008493	NM_002074	NM_024674	NM_007358
NM_001127660	NM_024874	NM_015906	NM_002697	NM_003820	NM_023018	NM_016076	NM_152371	NM_001048183	NM_138728
NM_015001	NM_005095	NM_001007237	NM_170706	NM_003036	NM_003036	NM_001191006	NM_207396	NM_012316	NM_001010922
NM_001136265	NM_024503	NM_001002812	NM_024529	NM_015102	NM_015102	NM_001191005	NM_207370	NM_181809	NM_002697
NM_003760	NM_147161	NM_001301317	NM_203459	NM_001199861	NM_001199861	NM_001300937	NM_001256959	NM_173642	NM_007314
NM_001083621	NM_006252	NM_020699	NM_018085	NM_004285	NM_183416	NM_001199012	NM_001286	NM_003629	NM_014864
NM_004091	NM_003713	NM_152280	NM_014873	NM_183416	NM_001012329	NM_003462	NM_020451	NM_018087	NM_025179
NM_173065	NM_015888	NM_031282	NM_001017425	NM_001012329	NM_001302883	NM_016009	NM_178191	NM_006252	NM_014873
NM_170743	NM_015640	NM_001243765	NM_016052	NM_001105562	NM_004565	NM_001167830	NM_005610	NM_003713	NM_005401
NM_001289010	NM_001130058	NM_173533	NM_012414	NM_001302883	NM_001243	NM_016040	NM_012199	NM_015888	NM_138796
NM_024674	NM_174858	NM_145034	NM_001258311	NM_002685	NM_001127660	NM_152487	NM_004474	NM_203464	NM_016052
NM_001048183	NM_017655	NM_001001396	NM_001098721	NM_017766	NM_201628	NM_018061	NM_014762	NM_015640	NM_014765
NM_012316	NM_001134492	NM_001684	NM_199121	NM_001079843	NM_015001	NM_001688	NM_001085487	NM_015139	NM_001098721
NM_145238	NM_002053	NM_005449	NM_002074	NM_001127660	NM_015291	NM_000449	NM_006769	NM_001114120	NM_016076
NM_181809	NM_007358	NM_016052	NM_152371	NM_015001	NM_001083621	NM_176823	NM_198460	NM_001002912	NM_033213
NM_173642	NM_001300990	NM_001008493	NM_207396	NM_015291	NM_004091	NM_006912	NM_001408	NM_017655	NM_001297569
NM_003629	NM_020775	NM_080738	NM_207370	NM_013358	NM_001142546	NM_153832	NM_138959	NM_012262	NM_007033
NM_001009881	NM_138728	NM_016076	NM_001256959	NM_001136265	NM_173065	NM_005819	NM_020440	NM_020775	NM_000983
NM_018087	NM_001010922	NM_018715	NM_001286	NM_001135254	NM_001010980	NM_018566	NM_025188	NM_001010922	NM_019089
NM_006252	NM_001282541	NM_030761	NM_024329	NM_044472	NM_170743	NM_014388	NM_017582	NM_005725	NM_004781
NM_003713	NM_201263	NM_001191006	NM_020451	NM_001013693	NM_001282564	NM_001297737	NM_001093725	NM_030918	NM_213566
NM_015888	NM_015836	NM_001191005	NM_178422	NM_001291860	NM_024674	NM_015471	NM_004983	NM_015607	NM_001009611
NM_203464	NM_001198834	NM_001300937	NM_177424	NM_001142546	NM_001201404	NM_003238	NM_005076	NM_020699	NM_001098376
NM_015640	NM_001002812	NM_001199012	NM_178191	NM_173065	NM_001195001	NM_004257	NM_022469	NM_152280	NM_017761
NM_015139	NM_152280	NM_014280	NM_005610	NM_001010980	NM_012316	NM_001302769	NM_015431	NM_001231	NM_020451
NM_001114120	NM_031282	NM_001024732	NM_012199	NM_170743	NM_024874	NM_005235	NM_005400	NM_001243765	NM_006015
NM_001002912	NM_177398	NM_012199	NM_005376	NM_024674	NM_032017	NM_003590	NM_001102426	NM_007314	NM_175852
NM_017655	NM_002697	NM_003462	NM_005857	NM_001201404	NM_000831	NM_001244710	NM_001037131	NM_014864	NM_138428
NM_002731	NM_003762	NM_018538	NM_153274	NM_001048183	NM_024700	NM_014911	NM_014971	NM_145034	NM_152374
NM_012262	NM_007314	NM_001136537	NM_004474	NM_002379	NM_181809	NM_003203	NM_020134	NM_004736	NM_017825
NM_001134476	NM_014864	NM_014762	NM_017904	NM_012316	NM_173642	NM_001004722	NM_003162	NM_205860	NM_005955
NM_001854	NM_144696	NM_001170670	NM_014762	NM_017629	NM_015284	NM_000726	NM_014911	NM_006618	NM_014571
NM_020775	NM_052966	NM_016009	NM_001085487	NM_024874	NM_174965	NM_145259	NM_032788	NM_016121	NM_001033082
NM_001010922	NM_014875	NM_182975	NM_001039585	NM_178548	NM_006279	NM_001198759	NM_024121	NM_016052	NM_001905
NM_005725	NM_025179	NM_001167830	NM_006769	NM_000831	NM_001270463	NM_002977	NM_001286568	NM_012414	NM_201403
NM_001282541	NM_014873	NM_016040	NM_198460	NM_024640	NM_001270465	NM_030650	NM_003142	NM_001286128	NM_000778
NM_018420	NM_005401	NM_152487	NM_001408	NM_024700	NM_003684	NM_003879	NM_024989	NM_198551	NM_017526
NM_030918	NM_001270616	NM_018061	NM_001007794	NM_001271851	NM_003629	NM_001270942	NM_001039693	NM_001008493	NM_016009
NM_015607	NM_138796	NM_001048210	NM_024102	NM_181809	NM_001290129	NM_003709	NM_003879	NM_001003665	NM_001010883
NM_020699	NM_016052	NM_001688	NM_138959	NM_173642	NM_203464	NM_020935	NM_001080475	NM_014826	NM_139156
NM_152280	NM_022746	NM_017686	NM_020440	NM_015284	NM_002227	NM_001080391	NM_022648	NM_018662	NM_000757
NM_001231	NM_001130440	NM_006818	NM_025188	NM_003684	NM_018211	NM_020122	NM_001080391	NM_014765	NM_004185
NM_052862	NM_003133	NM_000449	NM_016274	NM_003629	NM_015640	NM_001206841	NM_006056	NM_031371	NM_020440
NM_006902	NM_014765	NM_001008536	NM_001243771	NM_001297662	NM_015139	NM_006464	NM_024861	NM_016076	NM_003637
NM_022716	NM_001098721	NM_178348	NM_001300838	NM_032449	NM_017655	NM_000821	NM_002997	NM_153812	NM_005399
NM_001243765	NM_018072	NM_176823	NM_017582	NM_024646	NM_198077	NM_017952	NM_021095	NM_013319	NM_001668
NM_152663	NM_020066	NM_006912	NM_001093725	NM_003713	NM_001134479	NM_001001665	NM_014171	NM_015047	NM_020770
NM_007314	NM_016076	NM_001184882	NM_001765	NM_002633	NM_017737	NM_001241	NM_001080410	NM_001102397	NM_178353
NM_014864	NM_033213	NM_001184881	NM_004983	NM_005012	NM_001024948	NM_058241	NM_017849	NM_001191006	NM_176823
NM_145034	NM_001297569	NM_005814	NM_052868	NM_203464	NM_001300990	NM_017892	NM_144994	NM_001191005	NM_020452
NM_004736	NM_007033	NM_153832	NM_001193644	NM_015640	NM_080682	NM_014880	NM_138621	NM_001300937	NM_001256600
NM_052966	NM_000983	NM_005819	NM_199351	NM_015139	NM_020775	NM_001127383	NM_015530	NM_001013642	NM_025058
NM_024529	NM_019089	NM_020950	NM_002995	NM_018841	NM_000561	NM_000079	NM_001557	NM_177424	NM_003617
NM_001300858	NM_004781	NM_007212	NM_001267798	NM_198718	NM_018704	NM_032976	NM_025202	NM_001145720	NM_053053
NM_205860	NM_213566	NM_153758	NM_001136504	NM_001002912	NM_138729	NM_017759	NM_000158	NM_005610	NM_003953
NM_014875	NM_007375	NM_018566	NM_005076	NM_198549	NM_030918	NM_014929	NM_001164343	NM_012199	NM_024569
NM_006618	NM_001009611	NM_014388	NM_018566	NM_001297705	NM_001301317	NM_005683	NM_014850	NM_003462	NM_002922
NM_001001396	NM_001098376	NM_016448	NM_016448	NM_001297706	NM_020699	NM_203346	NM_017563	NM_005955	NM_006763
NM_001684	NM_001007257	NM_001297737	NM_003238	NM_152890	NM_170707	NM_001167675	NM_020817	NM_152373	NM_005076
NM_172362	NM_001039500	NM_015471	NM_001025247	NM_012262	NM_005894	NM_001164343	NM_002338	NM_014774	NM_006212
NM_006243	NM_001077195	NM_003238	NM_022469	NM_001134479	NM_002241	NM_006614	NM_021964	NM_016009	NM_014388
NM_005401	NM_017761	NM_024746	NM_015431	NM_005665	NM_014697	NM_014229	NM_207335	NM_001128142	NM_001297737
NM_016121	NM_001191006	NM_014184	NM_005400	NM_001308248	NM_012474	NM_054110	NM_016577	NM_015485	NM_015471
NM_016052	NM_001191005	NM_130398	NM_001102426	NM_003672	NM_003762	NM_016598	NM_139245	NM_018137	NM_152608
NM_012414	NM_001300937	NM_003686	NM_001172509	NM_007269	NM_001243765	NM_012096	NM_016559	NM_018372	NM_001010984
NM_001286128	NM_020451	NM_198076	NM_001037131	NM_001142550	NM_004319	NM_198859	NM_001346	NM_001102396	NM_001077397
NM_198551	NM_006015	NM_001242338	NM_014971	NM_004978	NM_007314	NM_012234	NM_152617	NM_002524	NM_015431
NM_005426	NM_152365	NM_001024457	NM_020134	NM_001039574	NM_014810	NM_001099678	NM_000551	NM_017686	NM_015535
NM_001008493	NM_014110	NM_004257	NM_003162	NM_018704	NM_001127394	NM_002264	NM_001172566	NM_003528	NM_018557
NM_022735	NM_175852	NM_020868	NM_177968	NM_138728	NM_001300764	NM_021964	NM_002468	NM_006912	NM_001305134
NM_001003665	NM_138428	NM_013341	NM_014911	NM_014813	NM_001300766	NM_001080412	NM_001106	NM_198236	NM_021925
NM_014826	NM_152374	NM_001302769	NM_001058	NM_205848	NM_001297670	NM_020949	NM_198484	NM_001102566	NM_001282723
NM_004481	NM_017825	NM_005235	NM_003849	NM_198459	NM_025191	NM_004721	NM_022842	NM_053282	NM_001099289
NM_007357	NM_005955	NM_003590	NM_032788	NM_001007237	NM_017847	NM_004488	NM_198563	NM_003617	NM_007226
NM_018662	NM_012333	NM_014746	NM_207362	NM_001297673	NM_006618	NM_032492	NM_022899	NM_005149	NM_003659
NM_014765	NM_014571	NM_019595	NM_024121	NM_001301317	NM_001001396	NM_022340	NM_181727	NM_001297562	NM_001037131
NM_031371	NM_001033082	NM_016131	NM_001286568	NM_020699	NM_001684	NM_022497	NM_020357	NM_007212	NM_033505
NM_016076	NM_001905	NM_019063	NM_001001664	NM_000565	NM_014935	NM_020696	NM_020733	NM_018265	NM_001171617
NM_000983	NM_024587	NM_001171617	NM_003142	NM_002249	NM_005449	NM_001098783	NM_138786	NM_006335	NM_000945
NM_153812	NM_153274	NM_001033557	NM_018981	NM_181359	NM_025179	NM_001171747	NM_016094	NM_002646	NM_014911
NM_004781	NM_201403	NM_012249	NM_024989	NM_004952	NM_172362	NM_024616	NM_007107	NM_001973	NM_001153
NM_013319	NM_014774	NM_001244710	NM_001039693	NM_178229	NM_015434	NM_001039547	NM_139125	NM_003929	NM_020459
NM_015047	NM_000778	NM_014911	NM_003879	NM_007348	NM_005401	NM_005087	NM_001145642	NM_022731	NM_144707
NM_001102397	NM_015696	NM_003203	NM_001080475	NM_014697	NM_138796	NM_001013438	NM_006005	NM_018566	NM_001165978
NM_001191006	NM_014495	NM_003048	NM_002374	NM_012474	NM_001286128	NM_001035003	NM_001301648	NM_001136474	NM_001008215
NM_001191005	NM_017526	NM_001004722	NM_022648	NM_001017961	NM_001008493	NM_001257386	NM_024592	NM_001010867	NM_198461
NM_001300937	NM_001199329	NM_001001664	NM_032276	NM_002697	NM_022735	NM_003728	NM_006239	NM_004578	NM_003466
NM_005839	NM_006820	NM_000726	NM_001080391	NM_001937	NM_001003665	NM_015230	NM_001136258	NM_004501	NM_013953
NM_032588	NM_004388	NM_152522	NM_006056	NM_006902	NM_052843	NM_005339	NM_004784	NM_030797	NM_002552
NM_001243533	NM_016009	NM_145259	NM_024861	NM_022716	NM_001258311	NM_058172	NM_006315	NM_152381	NM_001172173
NM_001013642	NM_018284	NM_002349	NM_002997	NM_001243765	NM_001098721	NM_001037582	NM_001775	NM_001079810	NM_032523
NM_177424	NM_001439	NM_001198759	NM_004802	NM_004319	NM_018072	NM_001136258	NM_025212	NM_001135191	NM_016953
NM_004814	NM_001010883	NM_002977	NM_194323	NM_007314	NM_003679	NM_024949	NM_001102653	NM_138394	NM_001254736
NM_001145720	NM_018061	NM_030650	NM_021095	NM_014864	NM_198576	NM_002337	NM_001184741	NM_000877	NM_024989
NM_005610	NM_139156	NM_012086	NM_144575	NM_004736	NM_080605	NM_000406	NM_080874	NM_133646	NM_173822
NM_001289091	NM_000757	NM_003879	NM_014171	NM_002293	NM_030649	NM_001012763	NM_138348	NM_201548	NM_213589
NM_152374	NM_004185	NM_001270942	NM_002664	NM_170706	NM_194458	NM_001256421	NM_019072	NM_003659	NM_000465
NM_012199	NM_018364	NM_003709	NM_001080410	NM_001127394	NM_032348	NM_004827	NM_138773	NM_201266	NM_022648
NM_003462	NM_020440	NM_020935	NM_001282430	NM_001300764	NM_001282585	NM_153702	NM_004598	NM_001204	NM_020935
NM_005955	NM_003637	NM_003113	NM_017849	NM_001300766	NM_004421	NM_014247	NM_001387	NM_004438	NM_000092
NM_000310	NM_005399	NM_001080391	NM_001281711	NM_001287819	NM_153339	NM_001135608	NM_020546	NM_152386	NM_001282431
NM_152373	NM_001668	NM_003108	NM_144994	NM_018085	NM_199121	NM_130809	NM_005909	NM_019850	NM_005737
NM_001080850	NM_000449	NM_017964	NM_138621	NM_006618	NM_001242659	NM_004932	NM_002387	NM_014746	NM_003108
NM_199044	NM_020770	NM_018221	NM_207364	NM_001199051	NM_182838	NM_021072	NM_020796	NM_001130009	NM_001040710
NM_014774	NM_178353	NM_020122	NM_015530	NM_025179	NM_138705	NM_138453	NM_022455	NM_016131	NM_030915
NM_001136508	NM_006945	NM_001206841	NM_152387	NM_172362	NM_001010926	NM_001113561	NM_014244	NM_003162	NM_001242815
NM_001243767	NM_176823	NM_006464	NM_001557	NM_005401	NM_152371	NM_022132	NM_139068	NM_001171617	NM_144582
NM_152265	NM_020452	NM_000821	NM_005444	NM_022746	NM_182752	NM_001257195	NM_173829	NM_178313	NM_014763
NM_201546	NM_006556	NM_015425	NM_025202	NM_007207	NM_014704	NM_001017995	NM_005668	NM_001080433	NM_000821
NM_002353	NM_001256600	NM_017952	NM_004735	NM_198551	NM_000983	NM_001145161	NM_130848	NM_022893	NM_005911
NM_001001933	NM_025058	NM_016622	NM_000030	NM_152495	NM_015557	NM_175921	NM_005859	NM_020651	NM_173843
NM_000016	NM_144580	NM_001115016	NM_000158	NM_001008493	NM_153812	NM_176806	NM_171825	NM_001244710	NM_002881
NM_016009	NM_002155	NM_145212	NM_001164343	NM_014826	NM_001135585	NM_005921	NM_002084	NM_014911	NM_004807
NM_001128142	NM_000570	NM_138798	NM_002045	NM_053052	NM_001010866	NM_139164	NM_000405	NM_020459	NM_001105194
NM_015485	NM_000569	NM_001253875	NM_172159	NM_033131	NM_022787	NM_001277783	NM_024632	NM_001287491	NM_001241
NM_018137	NM_003617	NM_138621	NM_018192	NM_014765	NM_003132	NM_001300822	NM_033274	NM_006590	NM_058241
NM_013386	NM_053053	NM_001001665	NM_014850	NM_001098721	NM_020780	NM_014005	NM_173491	NM_001256726	NM_006895
NM_018061	NM_003953	NM_001241	NM_005108	NM_001126	NM_001256959	NM_030964	NM_001127643	NM_004027	NM_198557
NM_018372	NM_024569	NM_058241	NM_024513	NM_173807	NM_001286	NM_205846	NM_000843	NM_198461	NM_021176
NM_020683	NM_001146039	NM_017892	NM_017563	NM_001291366	NM_138346	NM_182960	NM_001105568	NM_032824	NM_024583
NM_001286352	NM_000261	NM_014880	NM_020817	NM_080605	NM_021933	NM_018691	NM_015345	NM_005721	NM_152529
NM_001102396	NM_000639	NM_001127383	NM_002338	NM_004421	NM_001066	NM_000843	NM_006581	NM_001184937	NM_181342
NM_002524	NM_001302746	NM_024843	NM_021964	NM_014188	NM_001136218	NM_015345	NM_001029858	NM_020909	NM_017759
NM_005599	NM_001127181	NM_000079	NM_207335	NM_002074	NM_024758	NM_033515	NM_000876	NM_001001664	NM_014929
NM_017709	NM_002922	NM_152275	NM_001146003	NM_007033	NM_207348	NM_000876	NM_017770	NM_001616	NM_001557
NM_017686	NM_002927	NM_005966	NM_016577	NM_182752	NM_016183	NM_183078	NM_183078	NM_194317	NM_021198
NM_152380	NM_080588	NM_032976	NM_005630	NM_020710	NM_005380	NM_003958	NM_003958	NM_145259	NM_005683
NM_001080470	NM_006763	NM_017759	NM_016275	NM_015557	NM_000871	NM_032538	NM_020750	NM_002897	NM_001001891
NM_003528	NM_005076	NM_014929	NM_139245	NM_207370	NM_001204089	NM_032511	NM_004155	NM_001195641	NM_015576
NM_004425	NM_203376	NM_001127395	NM_020949	NM_031475	NM_022819	NM_014721	NM_001160094	NM_002977	NM_032682
NM_020393	NM_033102	NM_005683	NM_003940	NM_001010866	NM_024544	NM_001100829	NM_138273	NM_203463	NM_001164343
NM_006912	NM_006212	NM_004735	NM_016559	NM_001304452	NM_030761	NM_006355	NM_138277	NM_000817	NM_014850
NM_198236	NM_152485	NM_203346	NM_001346	NM_020780	NM_001102397	NM_013375	NM_025260	NM_173648	NM_001570
NM_001145312	NM_014388	NM_175724	NM_018385	NM_001014765	NM_001199012	NM_005275	NM_003190	NM_178123	NM_024923
NM_001766	NM_001297737	NM_001167675	NM_152617	NM_183413	NM_178422	NM_002119	NM_198153	NM_013436	NM_152536
NM_001765	NM_015471	NM_001164343	NM_000551	NM_001256959	NM_024869	NM_001303136	NM_001003760	NM_012223	NM_016152
NM_145167	NM_014053	NM_012287	NM_018306	NM_001286	NM_005517	NM_020939	NM_001289111	NM_001254736	NM_032970
NM_001184882	NM_001297754	NM_006614	NM_005126	NM_138346	NM_017837	NM_001143940	NM_032784	NM_024989	NM_024513
NM_001184881	NM_152608	NM_014229	NM_001172566	NM_001007257	NM_006142	NM_016571	NM_001202543	NM_173822	NM_003458
NM_001102566	NM_001010984	NM_004844	NM_002468	NM_207348	NM_001013642	NM_001010853	NM_020911	NM_003879	NM_025222
NM_004001	NM_032018	NM_001291694	NM_001106	NM_198546	NM_003047	NM_147686	NM_152558	NM_152388	NM_012096
NM_001085375	NM_032435	NM_054110	NM_198484	NM_022089	NM_207397	NM_025218	NM_182898	NM_213589	NM_198859
NM_053282	NM_001077397	NM_003884	NM_022842	NM_152375	NM_018053	NM_001259	NM_021116	NM_006139	NM_006722
NM_003617	NM_015431	NM_016598	NM_001789	NM_001032363	NM_014280	NM_022740	NM_018697	NM_001080475	NM_021935
NM_005149	NM_015535	NM_020347	NM_016089	NM_015207	NM_001003682	NM_002360	NM_080744	NM_004457	NM_012234
NM_001297562	NM_138735	NM_001276379	NM_173546	NM_022819	NM_175852	NM_001287135	NM_020704	NM_000091	NM_001009899
NM_014458	NM_018557	NM_012096	NM_032316	NM_152376	NM_019118	NM_001197026	NM_173569	NM_152879	NM_001204890
NM_001033044	NM_016192	NM_198859	NM_013324	NM_001039500	NM_001171941	NM_207366	NM_020910	NM_001042548	NM_016577
NM_007212	NM_001305134	NM_012234	NM_198563	NM_030761	NM_001625	NM_001707	NM_001099220	NM_014171	NM_001251962
NM_001199263	NM_024080	NM_005944	NM_022899	NM_001102397	NM_001199199	NM_006716	NM_013321	NM_014011	NM_139245
NM_001199262	NM_021925	NM_001099678	NM_181727	NM_001077195	NM_152493	NM_021167	NM_018947	NM_022894	NM_020949
NM_001024594	NM_001282723	NM_014980	NM_020357	NM_007260	NM_153212	NM_033017	NM_152793	NM_002908	NM_014616
NM_018265	NM_020458	NM_002264	NM_007085	NM_020451	NM_138428	NM_024012	NM_015060	NM_002618	NM_017644
NM_006335	NM_001099289	NM_017554	NM_016298	NM_001099627	NM_025079	NM_001101676	NM_012322	NM_006577	NM_001025266
NM_002646	NM_007226	NM_021964	NM_020733	NM_001099625	NM_018101	NM_015310	NM_015983	NM_002357	NM_001346
NM_001973	NM_001278461	NM_032242	NM_013336	NM_000437	NM_017850	NM_022659	NM_182547	NM_016297	NM_015560
NM_003929	NM_033272	NM_001199183	NM_032638	NM_001243533	NM_005955	NM_005079	NM_033224	NM_001080410	NM_020165
NM_022731	NM_003659	NM_001199185	NM_001171905	NM_022778	NM_004468	NM_018440	NM_001170905	NM_020122	NM_013374
NM_001004023	NM_001204	NM_016577	NM_173543	NM_024887	NM_014571	NM_022351	NM_000501	NM_198274	NM_033403
NM_001185157	NM_001037131	NM_001080412	NM_001037172	NM_001276252	NM_006112	NM_175634	NM_178831	NM_006267	NM_001172566
NM_018566	NM_020779	NM_020949	NM_138786	NM_004848	NM_005376	NM_178812	NM_000602	NM_023016	NM_002468
NM_002389	NM_033505	NM_032047	NM_016094	NM_018053	NM_001033082	NM_001291931	NM_001008405	NM_025181	NM_052859
NM_172350	NM_001270438	NM_004721	NM_007107	NM_001286113	NM_014747	NM_015458	NM_018844	NM_016133	NM_006407
NM_153826	NM_001171617	NM_178496	NM_024871	NM_031459	NM_014223	NM_014265	NM_022484	NM_001426	NM_016247
NM_001136474	NM_001039753	NM_004488	NM_001879	NM_001024732	NM_133467	NM_025054	NM_177524	NM_001241	NM_152785
NM_001297754	NM_003128	NM_016302	NM_139125	NM_018045	NM_006347	NM_007332	NM_001085429	NM_058241	NM_175862
NM_015176	NM_022893	NM_032492	NM_001145642	NM_001300958	NM_004559	NM_194291	NM_002717	NM_005915	NM_001204888
NM_001136115	NM_014709	NM_001198793	NM_033029	NM_020888	NM_201542	NM_003070	NM_182643	NM_198557	NM_001204887
NM_002296	NM_014755	NM_022340	NM_018126	NM_153756	NM_001024845	NM_178566	NM_015850	NM_000885	NM_001013650
NM_001010867	NM_000945	NM_022497	NM_006005	NM_001171941	NM_173484	NM_024828	NM_001033723	NM_002210	NM_003412
NM_001010858	NM_006857	NM_033083	NM_001100399	NM_001625	NM_016486	NM_022901	NM_014867	NM_006736	NM_176894
NM_004578	NM_014911	NM_138381	NM_000222	NM_152493	NM_005727	NM_001278243	NM_177924	NM_004504	NM_007107
NM_000143	NM_001153	NM_003615	NM_020116	NM_138428	NM_199044	NM_001018066	NM_014265	NM_015097	NM_002268
NM_004501	NM_020459	NM_005385	NM_001301648	NM_002794	NM_001441	NM_032012	NM_017412	NM_014498	NM_020640
NM_015431	NM_001058	NM_020696	NM_133330	NM_022111	NM_000778	NM_003358	NM_006803	NM_175726	NM_033259
NM_001017434	NM_144563	NM_001295	NM_001185010	NM_012199	NM_001287596	NM_032303	NM_017813	NM_001243099	NM_021101
NM_138735	NM_001165977	NM_022903	NM_016930	NM_145047	NM_033067	NM_001162426	NM_001164754	NM_015199	NM_018126
NM_030797	NM_144707	NM_203424	NM_001007075	NM_001242908	NM_174936	NM_001007563	NM_032466	NM_015576	NM_001145065
NM_152381	NM_001165978	NM_181727	NM_006345	NM_006802	NM_001085487	NM_001122821	NM_015193	NM_016206	NM_002111
NM_001079810	NM_001008215	NM_001142733	NM_024592	NM_014571	NM_001037339	NM_001136558	NM_016647	NM_001164343	NM_022346
NM_001135191	NM_198461	NM_001098783	NM_006239	NM_006112	NM_001278215	NM_015447	NM_173832	NM_005862	NM_177532
NM_138394	NM_003581	NM_176815	NM_001166693	NM_016257	NM_001199329	NM_014728	NM_014789	NM_207015	NM_001134742
NM_001282598	NM_001004722	NM_001171747	NM_001136258	NM_005376	NM_001001933	NM_000444	NM_006200	NM_004113	NM_003759
NM_000877	NM_144710	NM_024616	NM_004784	NM_000310	NM_004388	NM_001300884	NM_004529	NM_006614	NM_207491
NM_002830	NM_022662	NM_001278712	NM_001128933	NM_001852	NM_001008662	NM_198450	NM_001163	NM_014965	NM_138980
NM_015361	NM_006343	NM_138485	NM_199320	NM_001198980	NM_020063	NM_000390	NM_006180	NM_032970	NM_002753
NM_001316349	NM_003466	NM_020701	NM_207123	NM_014747	NM_001127215	NM_012216	NM_033331	NM_001100594	NM_005339
NM_133646	NM_013953	NM_001134657	NM_001287431	NM_006347	NM_004815	NM_001079872	NM_032012	NM_016598	NM_138389
NM_201548	NM_130773	NM_004164	NM_001142552	NM_015911	NM_133496	NM_004992	NM_001012994	NM_001134364	NM_001204266
NM_003659	NM_001001664	NM_001039547	NM_017423	NM_005373	NM_001400	NM_023934	NM_133374	NM_012234	NM_002092
NM_201266	NM_002552	NM_014220	NM_006315	NM_001190880	NM_018061	NM_001412	NM_002581	NM_001690	NM_001432
NM_001204	NM_004522	NM_002886	NM_001775	NM_031207	NM_001134404	NM_001010862	NM_001144877	NM_001009899	NM_001025616
NM_001039845	NM_000726	NM_005087	NM_153365	NM_001294333	NM_001134403	NM_016370	NM_033446	NM_020754	NM_001128933
NM_004438	NM_152522	NM_001013438	NM_004181	NM_153274	NM_182580	NM_018466	NM_000093	NM_003947	NM_001166061
NM_152386	NM_001935	NM_145261	NM_000406	NM_003738	NM_153340	NM_000133	NM_015397	NM_001080412	NM_000824
NM_019850	NM_001172173	NM_022149	NM_001012763	NM_015506	NM_000850	NM_001014797	NM_198573	NM_183381	NM_012464
NM_014746	NM_032523	NM_016269	NM_001297615	NM_001013615	NM_000848	NM_001010917	NM_032818	NM_001251962	NM_020870
NM_004850	NM_016953	NM_001130714	NM_021139	NM_014774	NM_000757	NM_207012	NM_000144	NM_001130961	NM_024949
NM_001130009	NM_001252668	NM_001035003	NM_014961	NM_032864	NM_001010898	NM_000314	NM_181425	NM_139245	NM_153343
NM_018263	NM_000393	NM_001100399	NM_025212	NM_001199080	NM_001025197	NM_015188	NM_004148	NM_005832	NM_020894
NM_016131	NM_001254736	NM_001031732	NM_000134	NM_033067	NM_001688	NM_020354	NM_004473	NM_022470	NM_007331
NM_016252	NM_001195144	NM_001257386	NM_001102653	NM_016491	NM_019099	NM_033637	NM_033087	NM_016559	NM_003023
NM_003162	NM_024989	NM_001510	NM_001184741	NM_057176	NM_004185	NM_153442	NM_001136558	NM_014616	NM_181876
NM_001270438	NM_173822	NM_003728	NM_014247	NM_001085487	NM_152367	NM_001354	NM_001012415	NM_000916	NM_053042
NM_001171617	NM_001159	NM_001008388	NM_080874	NM_004768	NM_017686	NM_004412	NM_001144026	NM_000551	NM_148894
NM_018079	NM_001308043	NM_020860	NM_014979	NM_007034	NM_001166120	NM_017626	NM_001144027	NM_000861	NM_173536
NM_012249	NM_213589	NM_001169117	NM_138348	NM_001039585	NM_001080470	NM_001002762	NM_001168361	NM_002971	NM_001040402
NM_178313	NM_015040	NM_015230	NM_019072	NM_032184	NM_000566	NM_001007271	NM_031462	NM_015141	NM_006452
NM_001080433	NM_152519	NM_005339	NM_138773	NM_001170670	NM_001668	NM_018131	NM_001142386	NM_033403	NM_002416
NM_022893	NM_000465	NM_024677	NM_004598	NM_015958	NM_001163260	NM_033207	NM_018969	NM_001106	NM_018243
NM_032506	NM_022648	NM_024592	NM_001387	NM_002959	NM_138278	NM_006391	NM_032428	NM_001145082	NM_004464
NM_014709	NM_020935	NM_173827	NM_020546	NM_002790	NM_001135637	NM_014818	NM_004992	NM_001251882	NM_033143
NM_020651	NM_000092	NM_058172	NM_005909	NM_001134404	NM_000449	NM_018222	NM_001830	NM_145044	NM_152542
NM_001244710	NM_016289	NM_001037582	NM_032175	NM_001134403	NM_001198774	NM_001142673	NM_144968	NM_003663	NM_005443
NM_014911	NM_001282431	NM_001136258	NM_012081	NM_182580	NM_020770	NM_001286060	NM_001164416	NM_014820	NM_024019
NM_020459	NM_005737	NM_018717	NM_002387	NM_153340	NM_006862	NM_001202474	NM_001015881	NM_001005474	NM_030648
NM_001287491	NM_024726	NM_001204760	NM_001164469	NM_001142368	NM_178353	NM_152434	NM_001170569	NM_001777	NM_172250
NM_006590	NM_003108	NM_016081	NM_001164468	NM_000757	NM_178348	NM_001172705	NM_018990	NM_198793	NM_152680
NM_001256726	NM_080657	NM_024949	NM_020796	NM_001010898	NM_176823	NM_148893	NM_000202	NM_001278712	NM_004744
NM_004027	NM_001040710	NM_002337	NM_001256545	NM_002232	NM_020452	NM_001258462	NM_001017991	NM_173570	NM_021973
NM_015904	NM_030915	NM_001193534	NM_001308121	NM_018372	NM_017582	NM_000611	NM_001014797	NM_007085	NM_152682
NM_198461	NM_001242815	NM_173536	NM_001290309	NM_003051	NM_000748	NM_152716	NM_001164178	NM_005513	NM_014476
NM_032824	NM_133329	NM_001812	NM_001184935	NM_018364	NM_005227	NM_012193	NM_025015	NM_019069	NM_001257962
NM_005721	NM_006887	NM_000406	NM_000870	NM_007158	NM_005698	NM_207645	NM_001001484	NM_001308320	NM_138348
NM_001184937	NM_002908	NM_001012763	NM_000440	NM_138959	NM_198236	NM_174934	NM_032812	NM_000373	NM_153234
NM_020909	NM_002357	NM_002704	NM_022897	NM_020440	NM_031281	NM_003625	NM_006393	NM_018133	NM_173800
NM_001001664	NM_144582	NM_001256421	NM_022455	NM_017709	NM_001277224	NM_001170738	NM_178505	NM_001190796	NM_015315
NM_001616	NM_014763	NM_001263	NM_014244	NM_001159353	NM_001193644	NM_000719	NM_139155	NM_213654	NM_001164440
NM_002552	NM_000821	NM_004827	NM_139068	NM_003637	NM_020335	NM_020375	NM_022153	NM_001039547	NM_199335
NM_194317	NM_005911	NM_153702	NM_198449	NM_005399	NM_005598	NM_030640	NM_001267057	NM_014220	NM_006251
NM_001135098	NM_198274	NM_138364	NM_173829	NM_181873	NM_005099	NM_001025356	NM_033340	NM_016094	NM_001130105
NM_145259	NM_004804	NM_014247	NM_181523	NM_001145862	NM_007240	NM_175736	NM_014904	NM_001168214	NM_005246
NM_002897	NM_001079	NM_001297716	NM_005668	NM_003528	NM_053282	NM_020698	NM_020848	NM_002268	NM_178450
NM_001195641	NM_003856	NM_001135608	NM_033211	NM_016274	NM_175866	NM_173598	NM_152230	NM_001248008	NM_020240
NM_001198759	NM_006267	NM_015238	NM_001142478	NM_001280560	NM_144624	NM_001013698	NM_000399	NM_021629	NM_001009185
NM_001172173	NM_001282774	NM_004385	NM_016048	NM_001668	NM_001102445	NM_001244683	NM_004096	NM_005087	NM_014423
NM_002977	NM_173843	NM_133638	NM_181705	NM_001163260	NM_001113381	NM_014033	NM_001002762	NM_001013438	NM_016103
NM_203463	NM_002881	NM_130809	NM_001293735	NM_003944	NM_017542	NM_001417	NM_030927	NM_001105573	NM_001257195
NM_000817	NM_004807	NM_004932	NM_130848	NM_001198774	NM_199351	NM_134323	NM_018425	NM_016269	NM_018898
NM_001003845	NM_033416	NM_199335	NM_003339	NM_020770	NM_005814	NM_001243788	NM_005063	NM_001130714	NM_018908
NM_173648	NM_032545	NM_021072	NM_005859	NM_001172649	NM_003953	NM_002898	NM_176792	NM_002111	NM_018907
NM_178123	NM_001105194	NM_138453	NM_018932	NM_176823	NM_024569	NM_031435	NM_001272013	NM_000222	NM_018902
NM_013436	NM_001241	NM_001113561	NM_005471	NM_002962	NM_153832	NM_014999	NM_198795	NM_022832	NM_018901
NM_014362	NM_058241	NM_022132	NM_183401	NM_001271958	NM_033127	NM_024685	NM_020940	NM_001031732	NM_018903
NM_198047	NM_006895	NM_005909	NM_171825	NM_017582	NM_173509	NM_172177	NM_175733	NM_014243	NM_031857
NM_012223	NM_001254738	NM_001308081	NM_001543	NM_000748	NM_005819	NM_001111283	NM_001098816	NM_020859	NM_018904
NM_001254736	NM_198557	NM_016340	NM_002084	NM_000157	NM_001033044	NM_000618	NM_014818	NM_001257386	NM_018911
NM_004226	NM_006186	NM_020240	NM_000405	NM_198264	NM_021133	NM_005475	NM_001282667	NM_138980	NM_018900
NM_024989	NM_021176	NM_001257195	NM_001447	NM_032292	NM_005562	NM_001170543	NM_018362	NM_002753	NM_018899
NM_006226	NM_031942	NM_018898	NM_024632	NM_001093725	NM_203454	NM_016248	NM_130783	NM_001510	NM_018909
NM_173822	NM_024583	NM_018908	NM_032782	NM_004494	NM_003292	NM_153456	NM_130470	NM_001008388	NM_018910
NM_003879	NM_152529	NM_018907	NM_001001343	NM_001161442	NM_017596	NM_001195087	NM_130474	NM_198721	NM_018906
NM_152388	NM_003387	NM_018902	NM_033274	NM_001080471	NM_001252102	NM_138444	NM_002843	NM_015130	NM_018905
NM_213589	NM_181342	NM_018901	NM_173491	NM_031281	NM_001288566	NM_006237	NM_006133	NM_178835	NM_198321
NM_006139	NM_001463	NM_018903	NM_001127643	NM_030764	NM_012134	NM_033104	NM_012296	NM_001306215	NM_006598
NM_001080475	NM_000090	NM_031857	NM_198904	NM_000567	NM_198149	NM_001256430	NM_012104	NM_015271	NM_001145161
NM_000465	NM_032321	NM_018904	NM_021025	NM_012337	NM_006763	NM_138970	NM_001098787	NM_001113361	NM_012382
NM_004457	NM_005966	NM_018911	NM_002082	NM_004983	NM_002725	NM_003608	NM_016526	NM_001204266	NM_001098272
NM_000091	NM_001308824	NM_018900	NM_001278346	NM_001193644	NM_005076	NM_001002860	NM_001170820	NM_004898	NM_002270
NM_152879	NM_014670	NM_018899	NM_000843	NM_005598	NM_001973	NM_001144995	NM_001005210	NM_018227	NM_014819
NM_007099	NM_001261435	NM_018909	NM_001105568	NM_001184882	NM_033102	NM_001017923	NM_001161452	NM_002092	NM_001164479
NM_001286837	NM_003352	NM_018910	NM_015345	NM_001184881	NM_173854	NM_004857	NM_015516	NM_173468	NM_005732
NM_001256477	NM_001005781	NM_018906	NM_006581	NM_001778	NM_152491	NM_001193360	NM_144665	NM_032217	NM_006930
NM_003183	NM_017759	NM_018905	NM_001029858	NM_001033667	NM_052934	NM_018373	NM_001558	NM_058172	NM_170679
NM_001042548	NM_014929	NM_001017995	NM_001122742	NM_032998	NM_148964	NM_031464	NM_194286	NM_001166693	NM_018937
NM_174931	NM_001557	NM_001257293	NM_000876	NM_003001	NM_001910	NM_013989	NM_152269	NM_001136258	NM_152406
NM_016932	NM_021198	NM_001145161	NM_001195286	NM_001035511	NM_004759	NM_001103184	NM_000719	NM_133477	NM_024632
NM_014171	NM_003936	NM_138809	NM_017770	NM_001085375	NM_023938	NM_014994	NM_002336	NM_001286755	NM_001301073
NM_014011	NM_153038	NM_022130	NM_000332	NM_175866	NM_183059	NM_015042	NM_003034	NM_001083	NM_015980
NM_022894	NM_005544	NM_194283	NM_183078	NM_144624	NM_001297737	NM_016166	NM_173602	NM_031296	NM_002449
NM_002908	NM_005683	NM_175921	NM_003958	NM_003617	NM_015471	NM_001164270	NM_012117	NM_016205	NM_015345
NM_002618	NM_001080504	NM_176806	NM_001289020	NM_199351	NM_014053	NM_002875	NM_003667	NM_021634	NM_152551
NM_006577	NM_001001891	NM_004531	NM_020750	NM_003851	NM_018713	NM_020739	NM_173598	NM_006315	NM_000332
NM_002357	NM_015576	NM_006350	NM_001290259	NM_003953	NM_024709	NM_207322	NM_014938	NM_181876	NM_001168377
NM_016297	NM_032682	NM_013409	NM_198468	NM_024569	NM_022831	NM_001031733	NM_031474	NM_001017979	NM_183078
NM_015717	NM_001167675	NM_005921	NM_001010852	NM_014955	NM_001748	NM_001007122	NM_016072	NM_001159601	NM_003958
NM_001080410	NM_001164343	NM_002270	NM_015529	NM_016227	NM_014698	NM_006122	NM_001013620	NM_004249	NM_001281439
NM_006636	NM_172159	NM_152405	NM_139244	NM_001033044	NM_001010867	NM_014647	NM_001308340	NM_018176	NM_001044305
NM_020122	NM_006614	NM_020801	NM_016020	NM_172000	NM_001100	NM_002613	NM_015086	NM_004181	NM_198468
NM_198274	NM_014850	NM_139164	NM_004155	NM_006469	NM_032800	NM_001261816	NM_012272	NM_207330	NM_032511
NM_005783	NM_001570	NM_005669	NM_003804	NM_017596	NM_001077397	NM_015027	NM_012306	NM_002993	NM_001300960
NM_006236	NM_024923	NM_020177	NM_183373	NM_001252102	NM_014322	NM_153029	NM_004302	NM_178497	NM_001286398
NM_001193488	NM_152536	NM_001277783	NM_001160094	NM_012396	NM_021925	NM_004360	NM_001004304	NM_001206981	NM_152553
NM_006267	NM_016152	NM_001300822	NM_001197246	NM_012134	NM_001282723	NM_017853	NM_173595	NM_012297	NM_001032395
NM_023016	NM_002295	NM_017665	NM_006994		NM_020458	NM_001130831	NM_002898	NM_005506	NM_020455
NM_001282774	NM_032970	NM_015288	NM_170769		NM_032827	NM_025185	NM_014830	NM_018243	NM_015553
NM_173843	NM_024513	NM_001300980	NM_001270709		NM_004257	NM_014877	NM_175624	NM_153757	NM_020133
NM_173170	NM_003458	NM_014005	NM_007109		NM_001099289	NM_004514	NM_175623	NM_001134665	NM_206853
NM_025181	NM_025222	NM_018938	NM_005514		NM_002830	NM_001142633	NM_000899	NM_001278310	NM_006775
NM_016133	NM_012096	NM_002587	NM_001177519		NM_001278461	NM_006041	NM_001111283	NM_025212	NM_206855
NM_001426	NM_198859	NM_030964	NM_138273		NM_012290	NM_001174103	NM_000618	NM_183075	NM_206854
NM_001009993	NM_015123	NM_205846	NM_138277		NM_133646	NM_014897	NM_181724	NM_001300897	NM_032448
NM_001267066	NM_006722	NM_182960	NM_025260		NM_003659	NM_006924	NM_001080533	NM_014331	NM_003144
NM_001267062	NM_021935	NM_020117	NM_003190		NM_001172509	NM_001078166	NM_001167856	NM_002099	NM_001242629
NM_001241	NM_012234	NM_018691	NM_198153		NM_005235	NM_020774		NM_172250	NM_001546
NM_058241	NM_015009	NM_001142556	NM_138343		NM_032504	NM_138966		NM_002669	NM_001160094
NM_005915	NM_001085451	NM_004417	NM_006672		NM_004438	NM_001010000		NM_004744	NM_194441
NM_001008540	NM_005459	NM_020444	NM_001003760		NM_014521	NM_005901		NM_001039580	NM_001145009
NM_198557	NM_001009899	NM_007097	NM_014028		NM_014746	NM_001303619		NM_153027	NM_001254952
NM_014880	NM_152538	NM_000843	NM_001289111		NM_144583	NM_001410		NM_032783	NM_007109
NM_002976	NM_001099678	NM_203293	NM_002667		NM_020779	NM_014037		NM_001151	NM_138273
NM_015530	NM_144639	NM_015345	NM_032784		NM_052920	NM_152655		NM_001297716	NM_138277
NM_181342	NM_001204890	NM_019842	NM_020861		NM_017877	NM_003417		NM_001135608	NM_025260
NM_020943	NM_198329	NM_006581	NM_001202543		NM_033505	NM_031483		NM_020928	NM_004557
NM_000885	NM_016577	NM_033515	NM_005746		NM_000379	NM_006420		NM_001008738	NM_001290043
NM_002500	NM_019001	NM_001030060	NM_020911		NM_003162	NM_001278627		NM_000827	NM_017754
NM_002210	NM_001251962	NM_000876	NM_001105543		NM_001282755	NM_152667		NM_001131055	NM_002754
NM_000090	NM_139245	NM_001491	NM_004333		NM_019063	NM_133171		NM_005885	NM_001286635
NM_032321	NM_001040100	NM_001949	NM_152558		NM_020744	NM_032521		NM_054027	NM_005943
NM_139266	NM_020949	NM_173562	NM_001204513		NM_172069	NM_001190826		NM_002310	NM_198486
NM_001308824	NM_018098	NM_183078	NM_182898		NM_001430	NM_130438		NM_001005473	NM_001198934
NM_152524	NM_016559	NM_003958	NM_002047		NM_025133	NM_101395		NM_001297598	NM_006502
NM_006190	NM_014616	NM_003740	NM_021116		NM_001039753	NM_001283042		NM_138453	NM_001291970
NM_001168217	NM_017644	NM_032538	NM_018697		NM_178313	NM_005867		NM_002538	NM_003221
NM_017431	NM_001025266	NM_001015051	NM_080744		NM_022893	NM_003274		NM_032175	NM_001257273
NM_006736	NM_001346	NM_031469	NM_138290		NM_014755	NM_001206998		NM_000046	NM_001402
NM_001039550	NM_001114979	NM_006416	NM_006409		NM_032208	NM_015088		NM_198150	NM_001287214
NM_004504	NM_015560	NM_003800	NM_006989		NM_014911	NM_005207		NM_031438	NM_003309
NM_152527	NM_020165	NM_032511	NM_002736		NM_173535	NM_001013647		NM_005246	NM_153711
NM_001206704	NM_001080517	NM_001040179	NM_012281		NM_020459	NM_003216		NM_152624	NM_138459
NM_025202	NM_014296	NM_022091	NM_020704		NM_144579			NM_002387	NM_001195597
NM_001080504	NM_013374	NM_007214	NM_173569		NM_022492			NM_001164469	NM_004690
NM_002081	NM_033403	NM_001024936	NM_020910		NM_031283			NM_001164468	NM_001164694
NM_015097	NM_001172566	NM_181310	NM_001099220		NM_001164732			NM_181836	NM_203395
NM_014498	NM_002468	NM_181309	NM_022458		NM_022912			NM_001256545	NM_001164695
NM_175726	NM_001098209	NM_020464	NM_001304522		NM_001244676			NM_016340	NM_014396
NM_001243099	NM_001904	NM_014721	NM_013321		NM_030805			NM_014423	NM_001287438
NM_015199	NM_178181	NM_015553	NM_014399		NM_144992			NM_015082	NM_001017440
NM_015576	NM_207102	NM_178012	NM_001002926		NM_005054			NM_001945	NM_001202543
NM_020872	NM_052859	NM_183373	NM_001163942		NM_001123363			NM_001204260	NM_198990
NM_016206	NM_020676	NM_001100829	NM_018947		NM_003466			NM_133263	NM_182762
NM_001042459	NM_001278689	NM_032744	NM_152793		NM_013953			NM_018140	NM_004760
NM_001164343	NM_006407	NM_006355	NM_006092		NM_019044			NM_015325	NM_015332
NM_005862	NM_001290210	NM_013375	NM_015060		NM_001184937			NM_006713	NM_021116
NM_207292	NM_001278293	NM_001242894	NM_012322		NM_020909			NM_194283	NM_001284342
NM_207297	NM_016247	NM_001012455	NM_001100425		NM_014553			NM_000997	NM_173517
NM_207015	NM_152785	NM_005275	NM_032016		NM_001142274			NM_175921	NM_016351
NM_004113	NM_152305	NM_001254952	NM_015983		NM_001286568			NM_007036	NM_016200
NM_006614	NM_005513	NM_003897	NM_182547		NM_012233			NM_001008397	NM_001290254
NM_152653	NM_175924	NM_001289161	NM_033224		NM_002552			NM_001306198	NM_003344
NM_017784	NM_175862	NM_001198858	NM_004507		NM_001198759			NM_002184	NM_032982
NM_014965	NM_001040653	NM_002119	NM_001170905		NM_002977			NM_175767	NM_016203
NM_001201584	NM_001204888	NM_001303136	NM_017994		NM_000817			NM_001017992	NM_001037283
NM_032970	NM_001204887	NM_020939	NM_000501		NM_016953			NM_001297618	NM_003751
NM_001100594	NM_001099	NM_024807	NM_178831		NM_014905			NM_020726	NM_024963
NM_016598	NM_001013650	NM_001204051	NM_000602		NM_014362			NM_002270	NM_006854
NM_001134364	NM_018155	NM_001204052	NM_004279		NM_198047			NM_152405	NM_001100603
NM_001177643	NM_020353	NM_001010904	NM_002649		NM_024989			NM_001010891	NM_001118
NM_001033057	NM_003412	NM_133367	NM_001008405		NM_173822			NM_001167741	NM_015060
NM_015520	NM_032025	NM_001143940	NM_018844		NM_001308043			NM_001025	NM_001242946
NM_182522	NM_176894	NM_016571	NM_022484		NM_003879			NM_174909	NM_017549
NM_006722	NM_007107	NM_001402	NM_001662		NM_152388			NM_002317	NM_001170905
NM_012234	NM_024996	NM_018247	NM_001142576		NM_138468			NM_001001419	NM_005918
NM_182644	NM_002268	NM_001010844	NM_001199672		NM_173511			NM_001291974	NM_024636
NM_005233	NM_021629	NM_001010853	NM_001199673		NM_134442			NM_005859	NM_005222
NM_153605	NM_020640	NM_147686	NM_177524		NM_015040			NM_014005	NM_000230
NM_032787	NM_024871	NM_006208	NM_001085429		NM_022648			NM_033137	NM_001130929
NM_014648	NM_033259	NM_025218	NM_001172574		NM_000784			NM_152407	NM_001085429
NM_015412	NM_003741	NM_002598	NM_178857		NM_020935			NM_000112	NM_001080392
NM_001690	NM_001048	NM_001259	NM_001172357		NM_001039569			NM_145049	NM_001282876
NM_001009899	NM_021101	NM_015570	NM_002717		NM_032276			NM_024565	NM_001278297
NM_020754	NM_001313966	NM_022740	NM_006540		NM_017933			NM_198904	NM_138434
NM_007064	NM_001130834	NM_017802	NM_182643		NM_022730			NM_001145775	NM_024711
NM_003947	NM_018126	NM_002360	NM_004686		NM_001282950			NM_019842	NM_001244071
NM_001080412	NM_001304434	NM_003112	NM_001386		NM_152879			NM_017934	NM_003747
NM_183381	NM_001304435	NM_016447	NM_015850		NM_080678			NM_003188	NM_014729
NM_001251962	NM_016269	NM_001303468	NM_002865		NM_001040445			NM_145332	NM_001247996
NM_001130961	NM_001130714	NM_004760	NM_001195639		NM_001244008			NM_018945	NM_001440
NM_139245	NM_001145065	NM_018697	NM_001033723		NM_004321			NM_001122742	NM_032410
NM_005832	NM_002111	NM_003388	NM_001135733		NM_002712			NM_001315	NM_001111097
NM_022470	NM_022346	NM_000840	NM_033285		NM_152834			NM_139014	NM_001080416
NM_016559	NM_000812	NM_001287135	NM_003506		NM_001286837			NM_183078	NM_018299
NM_014616	NM_000222	NM_012252	NM_014867		NM_001037160			NM_003958	NM_001033723
NM_032047	NM_177532	NM_001040110	NM_015458		NM_152391			NM_021943	NM_018440
NM_001146686	NM_014243	NM_030647	NM_177924		NM_001282711			NM_012120	NM_058229
NM_152531	NM_001134742	NM_032982	NM_003867		NM_014668			NM_001010872	NM_001147
NM_000916	NM_003759	NM_001281933	NM_016612		NM_001142319			NM_012434	NM_152415
NM_000551	NM_198281	NM_032581	NM_006167		NM_016544			NM_031469	NM_176871
NM_000861	NM_207491	NM_001197026	NM_014265		NM_001035256			NM_198468	NM_000742
NM_018306	NM_138980	NM_207366	NM_017412		NM_002254			NM_032511	NM_025069
NM_022340	NM_002753	NM_001130022	NM_006803		NM_001168241			NM_201559	NM_001142857
NM_002971	NM_005339	NM_001707	NM_001142857		NM_004802			NM_001300960	NM_000912
NM_001012413	NM_138389	NM_012453	NM_017813		NM_194323			NM_001042475	NM_024831
NM_015141	NM_001204266	NM_006716	NM_001164754		NM_002246			NM_000165	NM_033512
NM_001267616	NM_004439	NM_003505	NM_032466		NM_001303050			NM_001010852	NM_001100878
NM_033403	NM_002092	NM_021167	NM_018120		NM_001166240			NM_014721	NM_016458
NM_001106	NM_001432	NM_001040057	NM_016010		NM_003459			NM_001278067	NM_178566
NM_001303402	NM_001025616	NM_017654	NM_032899		NM_173650			NM_001278064	NM_006200
NM_001145082	NM_001813	NM_033017	NM_194291		NM_001303128			NM_139244	NM_001145369
NM_001251882	NM_001128933	NM_152755	NM_005293		NM_014748			NM_005715	NM_020344
NM_145044	NM_016599	NM_001271818	NM_015193		NM_032266			NM_030949	NM_002504
NM_004567	NM_032961	NM_001166345	NM_016647		NM_002709			NM_207118	NM_016734
NM_005485	NM_005900	NM_014719	NM_173832		NM_030915			NM_206853	NM_001280549
NM_004656	NM_000826	NM_001206938	NM_001271156		NM_144575			NM_206855	NM_001018066
NM_001124759	NM_001166061	NM_024012	NM_014789		NM_017964			NM_206854	NM_001286730
NM_003663	NM_000824	NM_152564	NM_006200		NM_001171511			NM_032448	NM_080546
NM_014820	NM_012464	NM_013960	NM_002721		NM_173649			NM_004155	NM_032012
NM_001005474	NM_020870	NM_001160004	NM_001168339		NM_001003937			NM_201280	NM_003358
NM_001777	NM_024949	NM_018967	NM_004529		NM_002908			NM_001135575	NM_014636
NM_198793	NM_153343	NM_002998	NM_001163		NM_001199770			NM_001100829	NM_001162426
NM_017945	NM_001292033	NM_001101676	NM_001278243		NM_015147			NM_001031713	NM_021240
NM_001278712	NM_020894	NM_015310	NM_032171		NM_014482			NM_001143942	NM_018325
NM_170780	NM_007331	NM_022659	NM_001199633		NM_022173			NM_024639	NM_004323
NM_173570	NM_003023	NM_173833	NM_006180		NM_015717			NM_001278122	NM_017811
NM_007085	NM_032927	NM_015886	NM_005226		NM_144582			NM_019110	NM_020702
NM_005513	NM_181876	NM_005079	NM_033331		NM_019885			NM_025263	NM_001286810
NM_019069	NM_053042	NM_018440	NM_003275		NM_003124			NM_080686	NM_138333
NM_001308320	NM_148894	NM_004929	NM_032012		NM_015470			NM_002586	NM_000689
NM_000373	NM_001177382	NM_022351	NM_032303		NM_001080410			NM_001286635	NM_017998
NM_001039783	NM_006424	NM_175634	NM_001012994		NM_013247			NM_002062	NM_152573
NM_001242374	NM_018290	NM_178812	NM_133374		NM_003761			NM_138572	NM_006717
NM_018133	NM_006068	NM_001282903	NM_002581		NM_000821			NM_001025369	NM_001142413
NM_001190796	NM_173536	NM_001291931	NM_199177		NM_015425			NM_001033756	NM_017594
NM_173543	NM_001040402	NM_015458	NM_020946		NM_004931			NM_001271972	NM_001003800
NM_213654	NM_001242690	NM_053279	NM_001144877		NM_031902			NM_014936	NM_012164
NM_031913	NM_006206	NM_001908	NM_033446		NM_017849			NM_014452	NM_001261
NM_018155	NM_006452	NM_014265	NM_001286796		NM_212481			NM_003463	NM_003934
NM_001039547	NM_002416	NM_000742	NM_000093		NM_001144013			NM_021244	NM_014728
NM_001282859	NM_018243	NM_007175	NM_000550		NM_182588			NM_001199563	NM_004009
NM_014220	NM_004464	NM_001286821	NM_017645		NM_181453			NM_001527	NM_001005609
NM_016094	NM_033143	NM_184085	NM_015397		NM_033514			NM_003309	NM_001001994
NM_176894	NM_152542	NM_033058	NM_198573		NM_001205288			NM_138571	NM_004726
NM_001086	NM_000668	NM_025054	NM_032818		NM_005434			NM_032784	NM_001291867
NM_002886	NM_025212	NM_007332	NM_000144		NM_138621			NM_003569	NM_031892
NM_001168214	NM_005443	NM_198584	NM_181425		NM_153214			NM_198392	NM_000444
NM_002268	NM_024019	NM_006294	NM_152420		NM_001164463			NM_001286259	NM_001142386
NM_001248008	NM_152618	NM_001254752	NM_001193335		NM_173843			NM_001114184	NM_004016
NM_021629	NM_030648	NM_194291	NM_017680		NM_032740			NM_001301871	NM_000240
NM_005087	NM_002099	NM_144649	NM_004148		NM_018383			NM_032861	NM_007137
NM_001013438	NM_001102653	NM_014789	NM_004473		NM_004805			NM_015204	NM_001300884
NM_145261	NM_172250	NM_000837	NM_033087		NM_020120			NM_005746	NM_198450
NM_003106	NM_152680	NM_003070	NM_017832		NM_004807			NM_000245	NM_133265
NM_020640	NM_021871	NM_178566	NM_001286800		NM_014369			NM_148898	NM_001015877
NM_003907	NM_004744	NM_002721	NM_001136558		NM_032357			NM_001105543	NM_078628
NM_001105573	NM_001334	NM_024828	NM_020064		NM_001105194			NM_001039350	NM_152787
NM_032288	NM_021973	NM_022901	NM_007371		NM_001267066			NM_170606	NM_001129898
NM_001130834	NM_080874	NM_024761	NM_006334		NM_001267062			NM_032172	NM_001129900
NM_001304434	NM_021928	NM_001278243	NM_001012415		NM_001241			NM_006908	NM_018159
NM_001304435	NM_152682	NM_001282753	NM_016172		NM_058241			NM_014707	NM_019067
NM_016269	NM_014476	NM_025211	NM_001144026		NM_014880			NM_002214	NM_001159296
NM_001130714	NM_001104631	NM_001018066	NM_001144027		NM_152384			NM_003112	NM_007250
NM_002111	NM_001297716	NM_001698	NM_001168361		NM_015530			NM_015550	NM_001010862
NM_001100399	NM_138348	NM_032012	NM_032969		NM_024583			NM_182898	NM_152424
NM_000222	NM_001193347	NM_003358	NM_020766		NM_000523			NM_001191058	NM_005096
NM_022832	NM_153234	NM_032303	NM_031462		NM_152275			NM_000168	NM_016120
NM_001031732	NM_173800	NM_002581	NM_000216		NM_032321			NM_005311	NM_138382
NM_014243	NM_015315	NM_199177	NM_031892		NM_004657			NM_018697	NM_001560
NM_003948	NM_024091	NM_138777	NM_014927		NM_002157			NM_002069	NM_006777
NM_020859	NM_001164440	NM_001144877	NM_001142386		NM_001261436			NM_000601	NM_001142447
NM_001257386	NM_174914	NM_005085	NM_198511		NM_017759			NM_012431	NM_002294
NM_138980	NM_199335	NM_001162426	NM_001170331		NM_014929			NM_001166161	NM_021946
NM_002753	NM_001285440	NM_001267706	NM_001126055		NM_001127395			NM_020725	NM_001080485
NM_001510	NM_006251	NM_145005	NM_018969		NM_003468			NM_002736	NM_001165973
NM_001256425	NM_002203	NM_005802	NM_001005613		NM_000599			NM_012257	NM_001018039
NM_001008388	NM_001253697	NM_017811	NM_001005610		NM_021198			NM_012252	NM_001098500
NM_198721	NM_001130105	NM_001002269	NM_006517		NM_024293			NM_016200	NM_013266
NM_015130	NM_001992	NM_016042	NM_001008537		NM_006736			NM_012338	NM_001014797
NM_178835	NM_205548	NM_001007563	NM_024921		NM_006000			NM_001290254	NM_004523
NM_001306215	NM_022650	NM_001126334	NM_032428		NM_001039550			NM_001190850	NM_001380
NM_015271	NM_012081	NM_002874	NM_004961		NM_024085			NM_001031617	NM_014974
NM_001161527	NM_180991	NM_001122821	NM_004992		NM_205847			NM_001037165	NM_031455
NM_001113361	NM_005246	NM_001136558	NM_001289		NM_005544			NM_021163	NM_032812
NM_145290	NM_152624	NM_015447	NM_012227		NM_001144994			NM_024963	NM_001174096
NM_015230	NM_181836	NM_014728	NM_004650		NM_004826			NM_006854	NM_018590
NM_016531	NM_020796	NM_031462	NM_001830		NM_001631			NM_001100603	NM_001282866
NM_175737	NM_178450	NM_006089	NM_001177475		NM_018218			NM_032581	NM_000124
NM_174921	NM_020240	NM_000444	NM_144968		NM_194312			NM_152793	NM_178505
NM_001204266	NM_001009185	NM_021140	NM_016120		NM_198582			NM_015060	NM_178011
NM_020846	NM_014423	NM_007137	NM_030763		NM_057179			NM_001100425	NM_138357
NM_004898	NM_016103	NM_001007088	NM_001006937		NM_001252124			NM_015983	NM_172173
NM_001114387	NM_001258449	NM_006986	NM_001164416		NM_178326			NM_033224	NM_004311
NM_018227	NM_001257195	NM_001002838	NM_017752		NM_013325			NM_001013746	NM_001145453
NM_002092	NM_018898	NM_012310	NM_173494		NM_152783			NM_153033	NM_001127211
NM_173468	NM_018908	NM_001300884	NM_001015881		NM_005018			NM_001167961	NM_001258298
NM_032217	NM_018907	NM_144657	NM_006667		NM_015097			NM_001201450	NM_012311
NM_001130017	NM_018902	NM_198450	NM_001170569		NM_014498			NM_001085367	NM_004412
NM_058172	NM_018901	NM_000390	NM_001173488		NM_175726			NM_014569	NM_020848
NM_001025616	NM_018903	NM_012216	NM_018990		NM_001243099			NM_005824	NM_001031746
NM_001166693	NM_031857	NM_001079872	NM_002024		NM_006395			NM_004279	NM_001040273
NM_001271602	NM_018904	NM_017666	NM_001185081		NM_015576			NM_002649	NM_173555
NM_001203	NM_018911	NM_001170780	NM_000202		NM_032682			NM_001008405	NM_004096
NM_001100427	NM_018900	NM_004992	NM_001080485		NM_001164343			NM_018844	NM_001164375
NM_016242	NM_018899	NM_023934	NM_080612		NM_001256348			NM_001206747	NM_001042466
NM_001136258	NM_018909	NM_004729	NM_001017991		NM_001031702			NM_198212	NM_006459
NM_133477	NM_018910	NM_001412	NM_001014797		NM_015028			NM_001199672	NM_130439
NM_001286755	NM_018906	NM_173495	NM_001031709		NM_001168272			NM_001199673	NM_020918
NM_001083	NM_018905	NM_001010862	NM_001164178		NM_014667			NM_018718	NM_001145399
NM_001128933	NM_006706	NM_138703	NM_025015		NM_024923			NM_032826	NM_001291926
NM_031296	NM_001287740	NM_001011657	NM_014974		NM_014869			NM_001204869	NM_001282667
NM_001256706	NM_198321	NM_016370	NM_001001484		NM_152536			NM_003882	NM_018222
NM_001166061	NM_005990	NM_018466	NM_032812		NM_001291694			NM_152564	NM_018362
NM_016205	NM_052899	NM_000133	NM_006393		NM_014744			NM_025151	NM_012194
NM_000824	NM_182594	NM_000425	NM_005028		NM_001128176			NM_001101676	NM_004171
NM_021634	NM_006598	NM_006013	NM_001282866		NM_033027			NM_004519	NM_130783
NM_006315	NM_001145161	NM_001014797	NM_001080512		NM_016598			NM_020844	NM_001142673
NM_032927	NM_012382	NM_001010917	NM_032199		NM_001134364			NM_182643	NM_002556
NM_181876	NM_001098272	NM_001288973	NM_178505		NM_015466			NM_016353	NM_015459
NM_001017979	NM_002202	NM_001282644	NM_139155		NM_006321			NM_004686	NM_001270380
NM_001159601	NM_015946	NM_145010	NM_022153		NM_003458			NM_181723	NM_182969
NM_004249	NM_002184	NM_100264	NM_012330		NM_001177643			NM_001440	NM_000855
NM_018176	NM_175767	NM_005436	NM_001289067		NM_004186			NM_024567	NM_033390
NM_017581	NM_001297618	NM_207012	NM_001289075		NM_012096			NM_006766	NM_003105
NM_004181	NM_001077199	NM_000314	NM_001289071		NM_017563			NM_032410	NM_024556
NM_173536	NM_002270	NM_015188	NM_024928		NM_198859			NM_006904	NM_014155
NM_207330	NM_152405	NM_020354	NM_001267057		NM_012234			NM_018299	NM_012402
NM_001812	NM_001025	NM_033637	NM_033340		NM_020235			NM_015902	NM_001202439
NM_004262	NM_014639	NM_001030059	NM_014904		NM_001276286			NM_001695	NM_000611
NM_001075	NM_018343	NM_153442	NM_006504		NM_001009899			NM_001282974	NM_000448
NM_002993	NM_014819	NM_014661	NM_178815		NM_020754			NM_001147	NM_020826
NM_002090	NM_018700	NM_001354	NM_020848		NM_199420			NM_152415	NM_001172639
NM_178497	NM_020177	NM_024803	NM_007021		NM_002264			NM_017412	NM_001025596
NM_001206981	NM_001164479	NM_001145443	NM_152230		NM_003947			NM_015344	NM_001172640
NM_012297	NM_005732	NM_001282630	NM_000399		NM_021964			NM_004874	NM_001178040
NM_002416	NM_001300798	NM_004412	NM_004096		NM_032242			NM_032336	NM_024771
NM_005506	NM_015146	NM_139312	NM_001042466		NM_144639			NM_000912	NM_006795
NM_018243	NM_006930	NM_001272004	NM_001002762		NM_207335			NM_024831	NM_004927
NM_139076	NM_170679	NM_001001330	NM_001099692		NM_001102608			NM_017813	NM_032431
NM_153757	NM_001135586	NM_012207	NM_030927		NM_016577			NM_001077619	NM_001242485
NM_001256429	NM_001300894	NM_004728	NM_006829		NM_005630			NM_020647	NM_007256
NM_001968	NM_152686	NM_017626	NM_032373		NM_016201			NM_031461	NM_001128922
NM_001134665	NM_018937	NM_001002762	NM_005398		NM_080862			NM_012258	NM_001029859
NM_001278310	NM_018938	NM_001024593	NM_019084		NM_001178140			NM_016023	NM_012193
NM_025212	NM_018930	NM_001007271	NM_018425		NM_019001			NM_203390	NM_001114173
NM_183075	NM_030571	NM_001099692	NM_005063		NM_001168278			NM_181702	NM_148170
NM_032992	NM_152406	NM_001547	NM_176792		NM_130446			NM_001256141	NM_016156
NM_152400	NM_000112	NM_018131	NM_178858		NM_002808			NM_001205262	NM_003478
NM_001170330	NM_024632	NM_033207	NM_001272013		NM_001025205			NM_016096	NM_001040455
NM_020337	NM_001301073	NM_020940	NM_198795		NM_001025266			NM_148174	NM_000733
NM_001300897	NM_017872	NM_004281	NM_020940		NM_004721			NM_139166	NM_152722
NM_001300898	NM_198904	NM_004052	NM_004098		NM_000412			NM_017444	NM_198992
NM_014331	NM_001291985	NM_006391	NM_001165924		NM_173216			NM_017637	NM_001260497
NM_002099	NM_015980	NM_033547	NM_001199868		NM_003722			NM_133465	NM_139137
NM_172250	NM_002449	NM_014818	NM_175733		NM_001114978			NM_002721	NM_001278469
NM_004564	NM_020444	NM_018222	NM_001098816		NM_198485			NM_134428	NM_001278472
NM_003013	NM_001164840	NM_001252008	NM_001168724		NM_015560			NM_020829	NM_001291901
NM_002669	NM_015345	NM_012194	NM_014818		NM_152699			NM_001190738	NM_020375
NM_004744	NM_003913	NM_139178	NM_001282667		NM_000916			NM_004529	NM_018638
NM_001039580	NM_152551	NM_001142673	NM_018362		NM_015513			NM_001206	NM_175861
NM_000857	NM_017770	NM_001876	NM_130783		NM_001031717			NM_006180	NM_001144882
NM_000909	NM_000332	NM_003626	NM_130470		NM_003042			NM_005502	NM_001025356
NM_153027	NM_001080	NM_001286060	NM_130474		NM_003256			NM_006731	NM_175736
NM_032783	NM_001168377	NM_032427	NM_002843		NM_024827			NM_001287191	NM_001039960
NM_080874	NM_152735	NM_001202474	NM_006133		NM_004628			NM_032012	NM_012117
NM_001151	NM_183078	NM_000855	NM_001286577		NM_138381			NM_001012994	NM_020700
NM_014476	NM_003958	NM_152434	NM_173582		NM_001012413			NM_002581	NM_001093771
NM_001257962	NM_012120	NM_001172705	NM_012296		NM_005126			NM_001184735	NM_173598
NM_001286820	NM_000255	NM_148893	NM_004621		NM_001136238			NM_001080497	NM_001136534
NM_001297716	NM_003296	NM_001018080	NM_012104		NM_033403			NM_001144877	NM_014868
NM_001135608	NM_012347	NM_001258462	NM_001130142		NM_014805			NM_002077	NM_001244683
NM_000679	NM_001031623	NM_024081	NM_032531		NM_001130964			NM_017913	NM_024854
NM_020928	NM_001281439	NM_000611	NM_001098787		NM_001198621			NM_033428	NM_030572
NM_138782	NM_001044305	NM_005161	NM_016526		NM_198484			NM_001010915	NM_001080509
NM_138773	NM_016021	NM_005838	NM_182612		NM_005385			NM_001004125	NM_152320
NM_173800	NM_198468	NM_152716	NM_001170820		NM_004391			NM_018225	NM_001240
NM_001008738	NM_032511	NM_001127392	NM_001005210		NM_003241			NM_015397	NM_000486
NM_004598	NM_014454	NM_006244	NM_017966		NM_031200			NM_014872	NM_004302
NM_015315	NM_001300960	NM_080668	NM_001161452		NM_001100168			NM_001286810	NM_012064
NM_000827	NM_001080976	NM_001619	NM_013402		NM_147129			NM_016548	NM_014830
NM_001290360	NM_000165	NM_012193	NM_001127392		NM_147196			NM_030940	NM_206914
NM_001131055	NM_001010852	NM_014039	NM_001146728		NM_025010			NM_006717	NM_015433
NM_005885	NM_001286398	NM_002427	NM_001146729		NM_005793			NM_032558	NM_000706
NM_007118	NM_152553	NM_207645	NM_000932		NM_001130082			NM_017919	NM_006482
NM_054027	NM_001105545	NM_017678	NM_138734		NM_004567			NM_005118	NM_001205029
NM_001294343	NM_001002030	NM_174934	NM_015516		NM_033199			NM_012164	NM_020128
NM_002310	NM_004100	NM_004588	NM_001286118		NM_016479			NM_003934	NM_175624
NM_001005473	NM_016485	NM_001204077	NM_144665		NM_184231			NM_012204	NM_175623
NM_021072	NM_001032395	NM_001243259	NM_001558		NM_004157			NM_001199973	NM_001177
NM_024415	NM_020455	NM_174926	NM_001243259		NM_032316			NM_001098624	NM_006166
NM_001297598	NM_014721	NM_020297	NM_015517		NM_001164712			NM_015185	NM_006768
NM_138453	NM_015553	NM_024068	NM_018644		NM_001164710			NM_001005609	NM_005996
NM_002538	NM_020133	NM_003625	NM_020297		NM_001243926			NM_001168361	NM_001303628
NM_032175	NM_206853	NM_001170738	NM_194286		NM_016173			NM_032969	NM_014730
NM_001297738	NM_006775	NM_000719	NM_152269		NM_080865			NM_014253	NM_003677
NM_000046	NM_206855	NM_020375	NM_172364		NM_007184			NM_000351	NM_004734
NM_031482	NM_206854	NM_030640	NM_000719		NM_001198974			NM_001649	NM_003045
NM_153354	NM_032448	NM_134431	NM_002336		NM_198563			NM_015691	NM_006644
NM_198150	NM_003144	NM_002907	NM_003034		NM_001076778			NM_004726	NM_207361
NM_031438	NM_001242629	NM_001025356	NM_001143787		NM_001134651			NM_004586	NM_001204504
NM_005246	NM_003472	NM_175736	NM_173602		NM_001290210			NM_152780	NM_152910
NM_152624	NM_001546	NM_001272101	NM_052879		NM_003663			NM_001142386	NM_030925
NM_002387	NM_001160094	NM_020698	NM_012117		NM_001271142			NM_001126055	NM_015205
NM_001164469	NM_005495	NM_001170464	NM_006313		NM_001777			NM_032591	NM_032189
NM_001164468	NM_006355	NM_002595	NM_020700		NM_198793			NM_007137	NM_021954
NM_181836	NM_194441	NM_173598	NM_003667		NM_013259			NM_001127898	NM_001195416
NM_001044723	NM_001145009	NM_199245	NM_001199782		NM_144718			NM_001002838	NM_001282147
NM_001256545	NM_001254952	NM_001114396	NM_003774		NM_018266			NM_001166704	NM_018283
NM_016340	NM_007109	NM_030766	NM_207435		NM_001291949			NM_001166701	NM_052811
NM_014423	NM_001204078	NM_138723	NM_173598		NM_005513			NM_001300884	NM_012141
NM_015082	NM_138273	NM_030817	NM_001136534		NM_016298			NM_006517	NM_024546
NM_001287582	NM_138277	NM_001013698	NM_014938		NM_001146106			NM_001008537	NM_180989
NM_001945	NM_025260	NM_001244683	NM_015347		NM_152889			NM_153252	NM_002271
NM_017747	NM_004557	NM_001145946	NM_031474		NM_004526			NM_019117	NM_021255
NM_001204260	NM_001290043	NM_017435	NM_001258310		NM_032638			NM_012216	NM_007110
NM_001301027	NM_017754	NM_001271811	NM_001004328		NM_014049			NM_000868	NM_001304476
NM_133263	NM_002754	NM_020782	NM_001310		NM_020187			NM_001256761	NM_001160148
NM_018140	NM_001286635	NM_001013635	NM_016072		NM_015103			NM_020721	NM_001202559
NM_015325	NM_002062	NM_001240	NM_020782		NM_001171905			NM_001079872	NM_001284247
NM_006713	NM_005943	NM_005171	NM_001013620		NM_018133			NM_147175	NM_017926
NM_194283	NM_198486	NM_014033	NM_015086		NM_001190796			NM_174901	NM_004863
NM_145000	NM_001198934	NM_001417	NM_012272		NM_001679			NM_001173454	NM_021161
NM_000997	NM_006502	NM_134323	NM_012306		NM_003412			NM_030624	NM_153648
NM_175921	NM_001291970	NM_001243788	NM_001136269		NM_004130			NM_004229	NM_001252007
NM_052870	NM_001162435	NM_002136	NM_004302		NM_001184721			NM_019067	NM_001252006
NM_002104	NM_000324	NM_002898	NM_000423		NM_004617			NM_001159296	NM_001161725
NM_007036	NM_003221	NM_138396	NM_032840		NM_002886			NM_007250	NM_014844
NM_001008397	NM_133367	NM_031435	NM_001004304		NM_000902			NM_006223	NM_007192
NM_001306198	NM_001498	NM_014999	NM_001143682		NM_015508			NM_021963	NM_017420
NM_002184	NM_001003760	NM_024685	NM_001127460		NM_002268			NM_016120	NM_004857
NM_175767	NM_001257273	NM_002583	NM_173595		NM_020640			NM_006777	NM_002028
NM_001017992	NM_001851	NM_199040	NM_002898		NM_004423			NM_001167	NM_001284230
NM_001297618	NM_001402	NM_172177	NM_014830		NM_014693			NM_178470	NM_031427
NM_173829	NM_001010844	NM_001032283	NM_175624		NM_003741			NM_021183	NM_024643
NM_020726	NM_080743	NM_001111283	NM_175623		NM_139248			NM_001170702	NM_013382
NM_033281	NM_020466	NM_000618	NM_000899		NM_004593			NM_133486	NM_005065
NM_004291	NM_032730	NM_001135570	NM_007035		NM_004454			NM_001166599	NM_001195573
NM_002270	NM_003795	NM_014840	NM_001004330		NM_001879			NM_001170757	NM_177438
NM_004101	NM_001287214	NM_005475	NM_016053		NM_153708			NM_001078173	NM_018036
NM_001713	NM_003309	NM_001111322	NM_001111283		NM_130830			NM_000133	NM_001271905
NM_152405	NM_153711	NM_019086	NM_000618		NM_001313966			NM_001258267	NM_138576
NM_001010891	NM_153453	NM_198213	NM_152772		NM_001039617			NM_020364	NM_139057
NM_001167741	NM_138459	NM_003733	NM_203436		NM_001105573			NM_004081	NM_134261
NM_001025	NM_001258277	NM_001170543	NM_181724		NM_025163			NM_015892	NM_024776
NM_174909	NM_001195597	NM_016529	NM_031954		NM_001145642			NM_001291494	NM_017553
NM_001286812	NM_004690	NM_007249	NM_001167606		NM_002111			NM_001184786	NM_001301212
NM_198273	NM_001164694	NM_003045	NM_006861		NM_001166050			NM_020987	NM_017610
NM_014899	NM_203395	NM_001145079	NM_001080533		NM_000812			NM_001164178	NM_017684
NM_016442	NM_001164695	NM_002015	NM_001167856		NM_020859			NM_145206	NM_001018088
NM_207317	NM_025107	NM_016248	NM_145058		NM_138980			NM_014974	NM_031301
NM_002317	NM_007045	NM_153456			NM_002753			NM_001195602	NM_022048
NM_002188	NM_001145121	NM_001195087			NM_003728			NM_012247	NM_016166
NM_001098811	NM_014396	NM_004004			NM_198721			NM_024670	NM_001012642
NM_052971	NM_001287438	NM_002010			NM_001017405			NM_100264	NM_003612
NM_015288	NM_001017440	NM_031915			NM_012318			NM_001174096	NM_015995
NM_021982	NM_001161520	NM_001098525			NM_001119			NM_021045	NM_001191322
NM_001001419	NM_001202543	NM_138444			NM_176801			NM_017987	NM_003246
NM_004661	NM_198990	NM_006237			NM_198229			NM_001174156	NM_014952
NM_001291974	NM_005746	NM_006255			NM_016930			NM_144660	NM_004663
NM_015564	NM_001303481	NM_033104			NM_015173			NM_015045	NM_001206836
NM_005859	NM_032415	NM_001256430			NM_018177			NM_001170765	NM_001897
NM_014005	NM_014660	NM_001304476			NM_001204266			NM_001170766	NM_022480
NM_018938	NM_001101426	NM_001202559			NM_004898			NM_020354	NM_182616
NM_018931	NM_182762	NM_138970			NM_001432			NM_006720	NM_203472
NM_033137	NM_004403	NM_003608			NM_016619			NM_001145453	NM_001304996
NM_001144892	NM_005020	NM_001002860			NM_001265579			NM_001127211	NM_017839
NM_030799	NM_003718	NM_001144995			NM_005723			NM_001258298	NM_001116
NM_152407	NM_004760	NM_014844			NM_005908			NM_014904	NM_000833
NM_000112	NM_015332	NM_017924			NM_001136258			NM_153810	NM_001134408
NM_145049	NM_021116	NM_006156			NM_207123			NM_001144914	NM_001079512
NM_024565	NM_001284342	NM_022073			NM_012464			NM_007041	NM_153029
NM_198904	NM_173517	NM_203301			NM_016081			NM_153442	NM_033119
NM_182796	NM_002914	NM_001017923			NM_017423			NM_006504	NM_002996
NM_001145775	NM_006080	NM_004713			NM_020225			NM_178815	NM_181521
NM_181356	NM_016351	NM_144578			NM_006315			NM_020848	NM_018332
NM_019842	NM_017667	NM_017943			NM_001347			NM_004521	NM_015020
NM_017934	NM_014251	NM_004857			NM_021923			NM_002750	NM_144570
NM_003188	NM_181349	NM_002028			NM_001174070			NM_139049	NM_001042371
NM_145332	NM_001256009	NM_001193360			NM_001297435			NM_001031746	NM_020705
NM_001286206	NM_152556	NM_018373			NM_007331			NM_001288743	NM_000243
NM_018945	NM_015641	NM_031464			NM_001256668			NM_001288740	NM_001198536
NM_001122742	NM_016200	NM_014909			NM_001256666			NM_001010863	NM_152457
NM_001315	NM_001290254	NM_013989			NM_003023			NM_015235	NM_014692
NM_139014	NM_003344	NM_005065			NM_001085382			NM_003201	NM_001042476
NM_183078	NM_001008225	NM_024824			NM_053044			NM_194298	NM_001424
NM_003958	NM_032982	NM_006888			NM_148894			NM_001278187	NM_015659
NM_021943	NM_016203	NM_005348			NM_001177382			NM_016065	NM_002094
NM_001168359	NM_001037283	NM_001198953			NM_001775			NM_153367	NM_138447
NM_012120	NM_003751	NM_014862			NM_018323			NM_032373	NM_000339
NM_001131	NM_024963	NM_001103184			NM_006424			NM_022451	NM_199046
NM_170609	NM_006854	NM_014994			NM_001303228			NM_178832	NM_025187
NM_001010872	NM_001100603	NM_022048			NM_003924			NM_020348	NM_005329
NM_001031623	NM_005924	NM_015042			NM_006947			NM_017902	NM_006927
NM_012434	NM_001118	NM_002755			NM_005612			NM_018121	NM_001137675
NM_031469	NM_015060	NM_016166			NM_212557			NM_001272013	NM_017530
NM_001160259	NM_001242946	NM_013272			NM_001256429			NM_198514	NM_018975
NM_198468	NM_017549	NM_001142762			NM_014395			NM_022063	NM_001537
NM_032511	NM_024054	NM_001142761			NM_001306151			NM_003750	NM_020947
NM_006828	NM_138635	NM_001164270			NM_021970			NM_014267	NM_001033551
NM_001286111	NM_001267866	NM_002875			NM_025212			NM_001243597	NM_024086
NM_001286106	NM_004507	NM_015138			NM_017628			NM_001364	NM_004822
NM_201559	NM_001170905	NM_001204450			NM_001142416			NM_006391	NM_001130831
NM_001300960	NM_022170	NM_020739			NM_183075			NM_001098816	NM_006042
NM_001105206	NM_005918	NM_207322			NM_152402			NM_001168724	NM_001135036
NM_001042475	NM_024315	NM_001031733			NM_005841			NM_025208	NM_144775
NM_000165	NM_024636	NM_006441			NM_020337			NM_002855	NM_014238
NM_001010852	NM_194456	NM_001007122			NM_002102			NM_015012	NM_001104589
NM_001258275	NM_001040152	NM_006122			NM_001039580			NM_018222	NM_020405
NM_014721	NM_005222	NM_033544			NM_014247			NM_005316	NM_001184906
NM_001278067	NM_004279	NM_021005			NM_001012414			NM_001143830	NM_012481
NM_001278064	NM_002711	NM_173499			NM_001100389			NM_018362	NM_001130021
NM_139244	NM_001024613	NM_001304806			NM_173872			NM_004171	NM_000212
NM_015278	NM_000230	NM_183376			NM_001829			NM_017583	NM_003647
NM_005715	NM_018077	NM_014647			NM_001564			NM_000401	NM_001005404
NM_030949	NM_001130929	NM_001164579			NM_199053			NM_015231	NM_014960
NM_014892	NM_001190907	NM_022773			NM_021942			NM_004200	NM_001256071
NM_207118	NM_001190906	NM_002613			NM_004346			NM_003626	NM_019020
NM_206853	NM_001085429	NM_001261816			NM_207352			NM_004041	NM_172367
NM_006775	NM_001080392	NM_198087			NM_012334			NM_003369	NM_020795
NM_206855	NM_001282876	NM_001199054			NM_002372			NM_001286060	NM_001101387
NM_206854	NM_001278297	NM_015027			NM_014979			NM_152313	NM_014683
NM_032448	NM_138434	NM_016025			NM_001135608			NM_000855	NM_015276
NM_001452	NM_024711	NM_153029			NM_138348			NM_018712	NM_145109
NM_004155	NM_001244071	NM_153261			NM_003966			NM_001278542	NM_020772
NM_201280	NM_018326	NM_020988			NM_001008738			NM_001281748	NM_173167
NM_016462	NM_020445	NM_004360			NM_016603			NM_001197104	NM_006373
NM_030969	NM_003747	NM_001128			NM_015315			NM_152430	NM_145273
NM_001135575	NM_152271	NM_001145667			NM_020731			NM_000990	NM_001278376
NM_006403	NM_207413	NM_012201			NM_001044			NM_001143976	NM_024107
NM_001100829	NM_014729	NM_032039			NM_001306150			NM_000611	NM_152244
NM_001242629	NM_001247996	NM_014587			NM_005885			NM_012153	NM_006807
NM_001031713	NM_001979	NM_032940			NM_001164440			NM_004620	NM_006361
NM_001143942	NM_001440	NM_001795			NM_001294343			NM_001039396	NM_014897
NM_003107	NM_024567	NM_001145962			NM_001012509			NM_001178040	NM_007225
NM_001286266	NM_018250	NM_003983			NM_021072			NM_032431	NM_001163989
NM_020662	NM_032410	NM_001039690			NM_015360			NM_030981	NM_005324
NM_024639	NM_001111097	NM_012426			NM_138453			NM_001300907	NM_014772
NM_001278122	NM_147189	NM_017853			NM_001113561			NM_139075	NM_000633
NM_019110	NM_001080416	NM_012329			NM_002538			NM_005472	NM_030632
NM_025263	NM_018299	NM_001128159			NM_003664			NM_001098638	NM_001143827
NM_080686	NM_001033723	NM_001130831			NM_001289007			NM_007256	NM_024430
NM_002586	NM_018440	NM_001135036			NM_001145678			NM_023930	NM_004671
NM_001145338	NM_007013	NM_144775			NM_012081			NM_012193	NM_005151
NM_001142883	NM_001135703	NM_003110			NM_005246			NM_032930	NM_001117
NM_001286635	NM_058229	NM_178509			NM_002387			NM_002427	NM_001010000
NM_002062	NM_198513	NM_015294			NM_020240			NM_032299	NM_194434
NM_138572	NM_001147	NM_025185			NM_001131027			NM_052889	NM_001100619
NM_003192	NM_001282479	NM_014877			NM_003687			NM_016090	NM_006965
NM_198486	NM_001282478	NM_001278433			NM_014423			NM_005797	NM_005901
NM_001025369	NM_194284	NM_001142640			NM_001257195			NM_001204077	NM_002396
NM_001033756	NM_152415	NM_019020			NM_032289			NM_032811	NM_001168335
NM_001271972	NM_176871	NM_004514			NM_032412			NM_001144874	NM_015879
NM_014936	NM_018688	NM_001142633			NM_020690			NM_052907	NM_004852
NM_014452	NM_003155	NM_006041			NM_005219			NM_001278469	NM_012397
NM_183227	NM_014265	NM_000382			NM_000870			NM_001278472	NM_032160
NM_001143940	NM_000742	NM_001031806			NM_133263			NM_018979	NM_014913
NM_016571	NM_001009552	NM_015626			NM_015621			NM_001042603	NM_001256649
NM_003463	NM_025069	NM_001174103			NM_014592			NM_000719	NM_032482
NM_001010844	NM_004874	NM_198993			NM_005990			NM_002336	NM_020714
NM_001159675	NM_001286821	NM_016339			NM_001142651			NM_018638	NM_004491
NM_001010853	NM_199003	NM_001144929			NM_014613			NM_005504	NM_001277120
NM_080743	NM_018105	NM_002145			NM_022455			NM_005164	NM_001008801
NM_006813	NM_001142857	NM_178500			NM_014244			NM_052885	NM_001278426
NM_021244	NM_000912	NM_014897			NM_014757			NM_173602	NM_005883
NM_001199563	NM_024831	NM_006924			NM_175062			NM_012117	NM_016263
NM_022361	NM_005625	NM_001078166			NM_052909			NM_004731	NM_001060
NM_182907	NM_001193502	NM_024418			NM_145265			NM_017599	NM_018708
NM_001527	NM_016010	NM_002816			NM_001271082			NM_001031701	NM_001136191
NM_003309	NM_203390	NM_001050			NM_006598			NM_015335	NM_014077
NM_138571	NM_001256141	NM_020774			NM_001003841			NM_001204213	NM_024881
NM_032784	NM_001205262	NM_001792			NM_030782			NM_173598	NM_024578
NM_003569	NM_033512	NM_138966			NM_001089584			NM_139015	NM_178526
NM_004665	NM_020697	NM_001202504			NM_012073			NM_001759	NM_020856
NM_198392	NM_139166	NM_048368			NM_019018			NM_199245	NM_015578
NM_001286259	NM_001100878	NM_001010000			NM_020227			NM_001114396	NM_001114093
NM_025218	NM_014789	NM_172241			NM_018356			NM_031412	NM_001142579
NM_012177	NM_016458	NM_000271			NM_014324			NM_001300739	NM_013368
NM_001114184	NM_178566	NM_001112734			NM_001167595			NM_020853	NM_001145347
NM_001301871	NM_001258282	NM_020783			NM_181435			NM_001001395	NM_001007561
NM_032861	NM_006200	NM_005901			NM_203382			NM_001271811	NM_001012964
NM_001168338	NM_001145369	NM_181654			NM_000514			NM_015000	NM_014442
NM_015204	NM_134428	NM_001303619			NM_001134848			NM_024095	NM_002030
NM_001301128	NM_016282	NM_001144761			NM_001145427			NM_152320	NM_207333
NM_000722	NM_001190738	NM_001410			NM_001102575			NM_001240	NM_001004301
NM_001135556	NM_020344	NM_014037			NM_052870			NM_001004304	NM_001195605
NM_005746	NM_002504	NM_138347			NM_001267038			NM_000706	NM_001308440
NM_000245	NM_021111	NM_001277091			NM_031966			NM_001109754	NM_003417
NM_148898	NM_016734	NM_000201			NM_152625			NM_014999	NM_001024596
NM_001127323	NM_001280549	NM_021143			NM_015566			NM_022771	NM_017879
NM_001105543	NM_001289119	NM_024104			NM_001010891			NM_000899	NM_032828
NM_000845	NM_001278243	NM_198580			NM_001167741			NM_152905	NM_182734
NM_001039350	NM_017662	NM_001289192			NM_174909			NM_014840	NM_015192
NM_170606	NM_001018066	NM_001042631			NM_001131066			NM_001142344	NM_015035
NM_032172	NM_001286730	NM_001300979			NM_001142478			NM_005475	NM_005116
NM_006908	NM_080546	NM_001193552			NM_001201377			NM_024738	NM_020689
NM_014660	NM_032012	NM_152655			NM_001164478			NM_019086	NM_020343
NM_001101426	NM_003358	NM_152279			NM_002188			NM_001080533	NM_015352
NM_014707	NM_017688	NM_002483			NM_001039780			NM_001167856	NM_031483
NM_002214	NM_001859	NM_019884			NM_201632			NM_012463	NM_001304783
NM_003112	NM_001144877	NM_001159322			NM_001134851			NM_007106	NM_001039199
NM_015550	NM_014636	NM_001159323			NM_201634			NM_016529	NM_006282
NM_182898	NM_001162426	NM_000511			NM_130848			NM_007249	NM_020398
NM_001191058	NM_021240	NM_000148			NM_001496			NM_012158	NM_020820
NM_015283	NM_001010887	NM_014218			NM_016605			NM_005708	NM_002827
NM_030636	NM_018325	NM_015868			NM_016459			NM_004685	NM_173485
NM_000168	NM_004323	NM_153443			NM_152686			NM_032116	NM_004738
NM_138295	NM_017811	NM_001080772			NM_001035235			NM_001135935	NM_001195677
NM_005311	NM_020702	NM_013289			NM_003732			NM_002015	NM_178457
NM_018697	NM_001287012	NM_001080770			NM_144723			NM_001204504	NM_001042353
NM_006379	NM_001287011	NM_003417			NM_014005			NM_152910	NM_006814
NM_002069	NM_001286810	NM_152504			NM_005471			NM_144778	NM_015417
NM_000601	NM_138333	NM_021156			NM_033137			NM_001113513	NM_001080123
NM_014510	NM_000689	NM_031483			NM_001144892			NM_021954	NM_019593
NM_012431	NM_017998	NM_006420			NM_205846			NM_052818	NM_002862
NM_001166161	NM_152573	NM_001162505			NM_182960			NM_001286460	NM_184234
NM_006989	NM_006717	NM_014723			NM_001001669			NM_031915	NM_006047
NM_020725	NM_001142413	NM_001278627			NM_000112			NM_052811	NM_001029864
NM_002736	NM_017594	NM_152667			NM_171825			NM_138444	NM_001099791
NM_012257	NM_001003800	NM_133171			NM_001008657			NM_006237	NM_000782
NM_015641	NM_001045477	NM_000961			NM_004355			NM_180989	NM_007232
NM_012252	NM_001018116	NM_032521			NM_001025158			NM_080818	NM_017896
NM_016200	NM_015469	NM_001190826			NM_001543			NM_004800	NM_001193370
NM_012338	NM_018376	NM_130438			NM_016221			NM_004093	NM_015056
NM_012281	NM_017832	NM_101395			NM_024632			NM_001969	NM_014586
NM_001290254	NM_000608	NM_001283042			NM_032385			NM_001286367	NM_033656
NM_001040110	NM_000607	NM_005867			NM_014180			NM_174913	NM_001100421
NM_001190850	NM_012164	NM_138992			NM_006425			NM_001304476	NM_001100420
NM_173569	NM_001261	NM_138991			NM_001159651			NM_004274	NM_021219
NM_001281933	NM_197956	NM_003274			NM_138369			NM_020921	NM_001286789
NM_001031617	NM_003934	NM_144991			NM_030627			NM_145251	NM_002340
NM_001037283	NM_001136113	NM_001338			NM_014901			NM_001160148	NM_001206998
NM_003751	NM_182974	NM_001207065			NM_130465			NM_014924	NM_015088
NM_001037165	NM_014728	NM_001207063			NM_002011			NM_172375	NM_001136213
NM_021163	NM_004009	NM_001100421			NM_031300			NM_139318	NM_022719
NM_024963	NM_001005609	NM_001100420			NM_001144875			NM_022474	NM_005207
NM_006303	NM_001139514	NM_133635			NM_002082			NM_001024674	NM_021916
NM_006854	NM_001159702	NM_015227			NM_213636			NM_004452	NM_005877
NM_001100603	NM_001449	NM_001206998			NM_001004105			NM_138970	NM_000362
NM_032581	NM_001001994	NM_002473			NM_001288794			NM_015859	NM_001098504
NM_001199837	NM_004726	NM_181829			NM_031266			NM_003608	NM_014876
NM_152739	NM_001291867	NM_000268			NM_000843			NM_001002860	NM_014293
NM_152793	NM_153346	NM_015088			NM_054013			NM_024734	NM_175709
NM_015060	NM_031892	NM_001184970			NM_003900			NM_004434	NM_006116
NM_001100425	NM_001184834	NM_001009880			NM_203293			NM_001291447	NM_003932
NM_001242946	NM_000444	NM_005207			NM_015599			NM_021914	NM_145912
NM_017549	NM_001142386	NM_001284257			NM_004332			NM_017658	NM_001001694
NM_015983	NM_004016	NM_000395			NM_001253846			NM_024558
NM_033224	NM_004615	NM_013385			NM_001105568			NM_030755
NM_000596	NM_001126055	NM_001894			NM_017774			NM_014584
NM_001483	NM_000240	NM_001013647			NM_001145775			NM_080867
NM_001130022	NM_007137	NM_175709			NM_001145777			NM_001011713
NM_178558	NM_001300788	NM_003216			NM_012288			NM_130469
NM_001013746	NM_001002838	NM_019106			NM_019842			NM_001113475
NM_153033	NM_017848	NM_014507			NM_016217			NM_018036
NM_001167961	NM_001166704	NM_014351			NM_001122742			NM_138576
NM_017994	NM_001300884	NM_017931			NM_152551			NM_001099402
NM_006682	NM_153252				NM_001242630			NM_152307
NM_152999	NM_014496				NM_006877			NM_002226
NM_033107	NM_198450				NM_001025091			NM_001042497
NM_032120	NM_207318				NM_000841			NM_134261
NM_002612	NM_032428				NM_015695			NM_000810
NM_001201450	NM_002578				NM_183078			NM_001103184
NM_005222	NM_133265				NM_003958			NM_024713
NM_020186	NM_017938				NM_152733			NM_170676
NM_014891	NM_145800				NM_006789			NM_198141
NM_001085367	NM_145802				NM_138457			NM_014547
NM_014569	NM_001282874				NM_170724			NM_173814
NM_005824	NM_001282875				NM_001289987			NM_017610
NM_004279	NM_001015877				NM_015021			NM_001018088
NM_002649	NM_000451				NM_001160259			NM_022048
NM_001008405	NM_078628				NM_016021			NM_197960
NM_018844	NM_021109				NM_021813			NM_024666
NM_022484	NM_005314				NM_014611			NM_004136
NM_001206747	NM_206923				NM_001143957			NM_001271
NM_198212	NM_203391				NM_001004317			NM_001191322
NM_022143	NM_152787				NM_001286111			NM_014106
NM_001199672	NM_001034853				NM_001286106			NM_001141972
NM_001199673	NM_001129898				NM_018013			NM_152594
NM_018718	NM_001129900				NM_201559			NM_178034
NM_032826	NM_006915				NM_001286408			NM_001110503
NM_001130929	NM_018159				NM_001300960			NM_012388
NM_130759	NM_019067				NM_001010852			NM_153618
NM_198336	NM_001159296				NM_001122842			NM_153619
NM_198337	NM_007250				NM_014721			NM_014548
NM_005542	NM_001010862				NM_005670			NM_001306196
NM_001204869	NM_152424				NM_001278067			NM_001013843
NM_003882	NM_001010888				NM_001278064			NM_182703
NM_152564	NM_005096				NM_015278			NM_139242
NM_025151	NM_016120				NM_005715			NM_006660
NM_018967	NM_015975				NM_016020			NM_004378
NM_021021	NM_013347				NM_206853			NM_025238
NM_001101676	NM_021992				NM_006775			NM_001011885
NM_004519	NM_022052				NM_206855			NM_033544
NM_015912	NM_206917				NM_206854			NM_006011
NM_207332	NM_138382				NM_021135			NM_032167
NM_020844	NM_178175				NM_001286555			NM_001164579
NM_182643	NM_000686				NM_020185			NM_002738
NM_016353	NM_001560				NM_183373			NM_001797
NM_004686	NM_001170569				NM_001955			NM_001308392
NM_181723	NM_006777				NM_031244			NM_020686
NM_001440	NM_001142447				NM_198586			NM_000833
NM_024567	NM_013995				NM_006355			NM_001134408
NM_006766	NM_002294				NM_001197246			NM_005236
NM_032410	NM_021946				NM_006994			NM_001285450
NM_006904	NM_182540				NM_007048			NM_032815
NM_002865	NM_002024				NM_194441			NM_001170937
NM_001164750	NM_001185081				NM_001145009			NM_181521
NM_001204173	NM_005342				NM_001732			NM_006565
NM_024790	NM_004344				NM_001278122			NM_006599
NM_001195639	NM_001080485				NM_006778			NM_006750
NM_018299	NM_020364				NM_001254952			NM_015020
NM_181839	NM_004081				NM_178014			NM_001145667
NM_001135733	NM_207303				NM_007109			NM_012201
NM_033285	NM_001165973				NM_002341			NM_144570
NM_002380	NM_001018039				NM_009588			NM_016333
NM_015902	NM_001098500				NM_000063			NM_001198536
NM_001695	NM_181698				NM_001290043			NM_152457
NM_003506	NM_020987				NM_002121			NM_001304550
NM_012082	NM_013266				NM_002931			NM_015044
NM_177531	NM_001014797				NM_001303136			NM_032486
NM_022783	NM_004523				NM_002754			NM_001199743
NM_001282974	NM_014978				NM_152990			NM_152458
NM_016623	NM_001609				NM_007271			NM_000294
NM_153831	NM_025015				NM_001286635			NM_182493
NM_001147	NM_001380				NM_002648			NM_007006
NM_002445	NM_014974				NM_001304793			NM_001136106
NM_013354	NM_031455				NM_001135111			NM_001137675
NM_152415	NM_032812				NM_005943			NM_005752
NM_015024	NM_100264				NM_024807			NM_024731
NM_139278	NM_001174096				NM_002098			NM_001256012
NM_014265	NM_018590				NM_000322			NM_003342
NM_017412	NM_001282866				NM_000287			NM_201274
NM_015344	NM_000124				NM_201521			NM_015134
NM_001015508	NM_178505				NM_006672			NM_024052
NM_001003790	NM_178011				NM_001291970			NM_020791
NM_004874	NM_017987				NM_019096			NM_033389
NM_032336	NM_138357				NM_153246			NM_001184906
NM_002027	NM_172173				NM_001171992			NM_002809
NM_000912	NM_018999				NM_001137560			NM_005121
NM_024831	NM_001284240				NM_001253			NM_025185
NM_001146227	NM_032810				NM_001256023			NM_006572
NM_017813	NM_017824				NM_014936			NM_005206
NM_001077619	NM_004969				NM_001010904			NM_016823
NM_152414	NM_001289404				NM_003221			NM_000430
NM_152765	NM_001142434				NM_133367			NM_153018
NM_025054	NM_004311				NM_014051			NM_020162
NM_020647	NM_001145453				NM_001143940			NM_016041
NM_031461	NM_001127211				NM_016571			NM_001304779
NM_012258	NM_001258298				NM_001199563			NM_001128833
NM_016023	NM_033261				NM_001624			NM_004246
NM_203390	NM_001047160				NM_003269			NM_153321
NM_181702	NM_001145443				NM_001287214			NM_014683
NM_001256141	NM_001282630				NM_001289111			NM_001004306
NM_001205262	NM_012311				NM_014702			NM_020772
NM_001145861	NM_001002295				NM_003569			NM_001304
NM_001270377	NM_004412				NM_006620			NM_001014445
NM_016096	NM_001204062				NM_006079			NM_016507
NM_148174	NM_005180				NM_018452			NM_016339
NM_139166	NM_001145373				NM_016098			NM_201434
NM_032869	NM_001172304				NM_024919			NM_178126
NM_001025357	NM_001256411				NM_003247			NM_001291572
NM_015137	NM_020848				NM_001029863			NM_004090
NM_017444	NM_004521				NM_001259			NM_145273
NM_017637	NM_001190489				NM_152744			NM_001076683
NM_133465	NM_001278175				NM_004227			NM_001080383
NM_001007169	NM_001031746				NM_178423			NM_006460
NM_002721	NM_194298				NM_030796			NM_014897
NM_134428	NM_012238				NM_001017440			NM_006924
NM_004972	NM_000188				NM_001135556			NM_001078166
NM_020829	NM_001040273				NM_001202543			NM_000250
NM_001190738	NM_001142648				NM_181733			NM_003168
NM_001128217	NM_173555				NM_013255			NM_001080439
NM_004529	NM_004096				NM_021807			NM_001272043
NM_024828	NM_001164375				NM_015328			NM_003161
NM_000459	NM_001042466				NM_020223			NM_001017917
NM_001206	NM_173473				NM_007353			NM_020198
NM_013390	NM_003635				NM_032415			NM_017941
NM_017662	NM_012083				NM_001270375			NM_032837
NM_002072	NM_006459				NM_001100600			NM_001289410
NM_006180	NM_015062				NM_003088			NM_001256124
NM_005226	NM_144591				NM_016447			NM_005189
NM_033014	NM_130439				NM_001303468			NM_001614
NM_003389	NM_001195305				NM_007270			NM_001292040
NM_014425	NM_001195304				NM_133468			NM_002747
NM_005502	NM_020918				NM_001242956			NM_015285
NM_006731	NM_199131				NM_015332			NM_018181
NM_018112	NM_004248				NM_172079			NM_015208
NM_001287191	NM_175733				NM_013389			NM_001308263
NM_032012	NM_001145399				NM_002541			NM_003799
NM_001244897	NM_001291926				NM_021116			NM_017831
NM_001859	NM_001282667				NM_005856			NM_001143827
NM_001012994	NM_018222				NM_006060			NM_015559
NM_002581	NM_001178				NM_201284			NM_001083962
NM_001184735	NM_018490				NM_005228			NM_004163
NM_001080497	NM_018362				NM_003596			NM_014643
NM_001144877	NM_012194				NM_001284342			NM_022840
NM_002077	NM_004171				NM_173517			NM_001308401
NM_014636	NM_130783				NM_016038			NM_020648
NM_015033	NM_001142673				NM_032408			NM_194434
NM_017913	NM_004811				NM_005338			NM_003826
NM_033428	NM_002556				NM_016086			NM_020412
NM_203403	NM_015459				NM_016351			NM_001112734
NM_001010915	NM_001270380				NM_016116			NM_006965
NM_018847	NM_182969				NM_014251			NM_018170
NM_001004125	NM_173556				NM_181349			NM_020783
NM_018225	NM_000855				NM_006076			NM_005901
NM_004323	NM_033390				NM_002736			NM_025214
NM_015397	NM_003105				NM_175884			NM_001257964
NM_014872	NM_024631				NM_000441			NM_015879
NM_001286810	NM_024556				NM_016200			NM_004852
NM_002732	NM_014155				NM_001290254			NM_032160
NM_152420	NM_001256823				NM_003344			NM_019022
NM_016548	NM_007152				NM_145808			NM_001098482
NM_030940	NM_001033				NM_001195278			NM_205843
NM_006717	NM_012402				NM_032982			NM_001008701
NM_017948	NM_001741				NM_001099220			NM_017660
NM_001003800	NM_001202439				NM_014671			NM_007153
NM_004148	NM_001112741				NM_002607			NM_020917
NM_032558	NM_001165416				NM_033023			NM_004491
NM_000264	NM_001261386				NM_001097620			NM_001184902
NM_000380	NM_018314				NM_013321			NM_031918
NM_017919	NM_020346				NM_025250			NM_145173
NM_004235	NM_000611				NM_014855			NM_152791
NM_001012993	NM_000448				NM_024963			NM_001136191
NM_003408	NM_020826				NM_014413			NM_001076678
NM_005118	NM_001172639				NM_006854			NM_173531
NM_001244	NM_001025596				NM_001100603			NM_024076
NM_012164	NM_001172640				NM_019005			NM_021913
NM_001122821	NM_024114				NM_001621			NM_002483
NM_003934	NM_000614				NM_001163942			NM_001007561
NM_021619	NM_001178040				NM_031243			NM_152795
NM_012204	NM_024021				NM_001197026			NM_001184901
NM_053045	NM_152866				NM_152793			NM_207333
NM_017723	NM_024811				NM_147128			NM_003417
NM_001199973	NM_012202				NM_001118			NM_001085384
NM_019597	NM_024771				NM_015060			NM_032828
NM_001167890	NM_006795				NM_015983			NM_152475
NM_001098624	NM_004927				NM_001284331			NM_021215
NM_015185	NM_032431				NM_006555			NM_003818
NM_001005609	NM_003860				NM_019082			NM_021156
NM_001168361	NM_001242485				NM_201516			NM_021067
NM_032969	NM_001300895				NM_201517			NM_031483
NM_014253	NM_007256				NM_003508			NM_177996
NM_000351	NM_001128922				NM_012453			NM_001039199
NM_001649	NM_001029859				NM_004603			NM_020967
NM_015691	NM_012193				NM_001165903			NM_030777
NM_001171991	NM_001114173				NM_005918			NM_020673
NM_003916	NM_148170				NM_001540			NM_020746
NM_001272071	NM_002033				NM_017439			NM_019593
NM_004726	NM_016156				NM_032120			NM_004798
NM_001291867	NM_001225				NM_001040152			NM_015338
NM_001184834	NM_052889				NM_014569			NM_183397
NM_004586	NM_001257118				NM_022574			NM_007238
NM_152780	NM_001136112				NM_005273			NM_001099791
NM_015884	NM_003478				NM_030961			NM_001250
NM_001168649	NM_004109				NM_001283			NM_152854
NM_001142386	NM_015523				NM_001130821			NM_018683
NM_198511	NM_001040455				NM_001008405			NM_032521
NM_001126055	NM_000733				NM_018844			NM_080821
NM_001097579	NM_152722				NM_012328			NM_153360
NM_001039891	NM_001144874				NM_024523			NM_001134773
NM_032591	NM_017547				NM_022143			NM_025219
NM_007137	NM_198992				NM_001142576			NM_130438
NM_001127898	NM_017988				NM_001130929			NM_130436
NM_001111125	NM_001260497				NM_001085429			NM_101395
NM_001002838	NM_139137				NM_003461			NM_014825
NM_001166704	NM_001278469				NM_001278297			NM_003024
NM_001166701	NM_001278472				NM_001003702			NM_033656
NM_001166419	NM_173591				NM_012256			NM_018963
NM_001300884	NM_001291901				NM_015694			NM_138992
NM_006517	NM_003297				NM_207336			NM_138991
NM_001008537	NM_018639				NM_001142928			NM_003274
NM_001282224	NM_032358				NM_018384			NM_020132
NM_153252	NM_001168320				NM_001160110			NM_021219
NM_019117	NM_020375				NM_001160111			NM_006933
NM_033641	NM_018179				NM_001136044			NM_001098403
NM_012216	NM_004963				NM_005692			NM_001206998
NM_000868	NM_153207				NM_020445			NM_002745
NM_001256761	NM_001267043				NM_198336			NM_001145418
NM_020721	NM_018638				NM_198337			NM_152267
NM_001079872	NM_175861				NM_005542			NM_001031695
NM_147175	NM_001144882				NM_001308274			NM_014309
NM_005629	NM_001025356				NM_024940			NM_015088
NM_015419	NM_175736				NM_024596			NM_001283215
NM_004650	NM_001258401				NM_152271			NM_001283186
NM_001830	NM_001039960				NM_173174			NM_020437
NM_002765	NM_012117				NM_001040630			NM_173510
NM_174901	NM_001272101				NM_004519			NM_001102371
NM_001173454	NM_001261413				NM_001247996			NM_000395
NM_001412	NM_004731				NM_001001795			NM_031488
NM_030624	NM_178539				NM_005775			NM_015704
NM_021083	NM_020700				NM_017634			NM_000262
NM_004229	NM_006851				NM_015254			NM_007172
NM_015075	NM_015336				NM_024787
NM_019067	NM_018351				NM_015850
NM_006064	NM_001093771				NM_006766
NM_001159296	NM_015275				NM_170587
NM_007250	NM_173598				NM_147189
NM_001010888	NM_001136534				NM_017780
NM_012278	NM_014868				NM_001242318
NM_006223	NM_001304811				NM_014393
NM_021963	NM_001300739				NM_018299
NM_016120	NM_023919				NM_005079
NM_016500	NM_030817				NM_018440
NM_001300888	NM_004064				NM_004929
NM_004538	NM_001013698				NM_001122826
NM_004085	NM_001001395				NM_001122827
NM_001006938	NM_001244683				NM_001034915
NM_001080425	NM_024854				NM_024915
NM_017752	NM_016072				NM_015902
NM_001242617	NM_030572				NM_001024372
NM_001173488	NM_020782				NM_024812
NM_006777	NM_001080509				NM_001282903
NM_014060	NM_152320				NM_001282974
NM_001167	NM_001240				NM_001134374
NM_178470	NM_000486				NM_198572
NM_021183	NM_004302				NM_018361
NM_001170702	NM_170754				NM_153332
NM_133486	NM_000889				NM_002052
NM_001166599	NM_001173467				NM_001908
NM_001170757	NM_001243788				NM_001302695
NM_001078173	NM_012064				NM_001008539
NM_173470	NM_014830				NM_022071
NM_000133	NM_206914				NM_001142325
NM_171998	NM_015433				NM_001142324
NM_001303545	NM_000706				NM_139278
NM_001258267	NM_001278237				NM_005144
NM_001258261	NM_001300940				NM_025232
NM_020364	NM_006482				NM_006129
NM_004081	NM_001205029				NM_018688
NM_015892	NM_020128				NM_004430
NM_001291494	NM_007007				NM_003842
NM_001184786	NM_175624				NM_015178
NM_001098512	NM_175623				NM_003840
NM_000242	NM_000899				NM_016612
NM_145307	NM_001177				NM_003155
NM_020987	NM_003211				NM_018246
NM_001164178	NM_006166				NM_018660
NM_004523	NM_203436				NM_001394
NM_000772	NM_013300				NM_007198
NM_032429	NM_006768				NM_207412
NM_145206	NM_001032731				NM_001303531
NM_014974	NM_005996				NM_016099
NM_001195602	NM_001303628				NM_001174124
NM_012247	NM_014730				NM_032336
NM_024670	NM_023012				NM_178819
NM_001081	NM_003677				NM_003068
NM_000724	NM_145648				NM_024831
NM_020824	NM_006325				NM_005625
NM_020752	NM_004734				NM_018120
NM_145698	NM_015296				NM_033058
NM_100264	NM_001204458				NM_025054
NM_001174096	NM_153371				NM_005098
NM_003421	NM_003045				NM_001199214
NM_021045	NM_006644				NM_007029
NM_021226	NM_001278481				NM_203390
NM_032439	NM_207361				NM_001161779
NM_017987	NM_002015				NM_001256141
NM_173348	NM_001204504				NM_001205262
NM_207012	NM_152910				NM_016096
NM_012330	NM_001079673				NM_152412
NM_001174156	NM_030925				NM_174911
NM_144660	NM_020866				NM_001080431
NM_015045	NM_001303110				NM_001286646
NM_001290294	NM_015205				NM_177458
NM_020123	NM_032189				NM_173832
NM_001170765	NM_021954				NM_001271156
NM_001170766	NM_024026				NM_052924
NM_032211	NM_005288				NM_198488
NM_020354	NM_001195416				NM_178564
NM_006720	NM_001282147				NM_000837
NM_001145453	NM_015087				NM_032272
NM_001127211	NM_000538				NM_024531
NM_001258298	NM_182508				NM_014665
NM_014904	NM_018283				NM_023080
NM_153810	NM_052811				NM_001040272
NM_001144914	NM_012141				NM_001190482
NM_007041	NM_001040429				NM_022755
NM_153442	NM_001201397				NM_207299
NM_006504	NM_024546				NM_133465
NM_002189	NM_032229				NM_001139442
NM_001278205	NM_180989				NM_002721
NM_178815	NM_002271				NM_016282
NM_001145373	NM_006573				NM_001190738
NM_020848	NM_014574				NM_001114395
NM_004521	NM_021255				NM_020124
NM_001272004	NM_183387				NM_016734
NM_002750	NM_007110				NM_001280549
NM_139049	NM_001304476				NM_003028
NM_001031746	NM_003616				NM_001163
NM_001288743	NM_001009183				NM_001206
NM_001288740	NM_001099652				NM_013390
NM_001010863	NM_145251				NM_001007097
NM_015235	NM_001160148				NM_004560
NM_003201	NM_001214902				NM_003275
NM_194298	NM_001271876				NM_001286730
NM_001278187	NM_001202559				NM_080546
NM_001142648	NM_001284247				NM_007203
NM_032797	NM_006827				NM_001004065
NM_016065	NM_017926				NM_001012994
NM_153367	NM_004863				NM_133374
NM_000429	NM_021161				NM_032888
NM_144590	NM_145231				NM_002581
NM_020799	NM_001286473				NM_032552
NM_032373	NM_153648				NM_020946
NM_022451	NM_001252007				NM_033334
NM_000770	NM_001252006				NM_014636
NM_015652	NM_004434				NM_033446
NM_178832	NM_001161725				NM_001035534
NM_020348	NM_014844				NM_001286796
NM_006459	NM_177533				NM_015033
NM_017902	NM_000270				NM_005312
NM_018121	NM_022360				NM_003371
NM_001272013	NM_001146683				NM_000093
NM_005871	NM_007192				NM_000718
NM_000681	NM_022073				NM_001243812
NM_058222	NM_001079537				NM_001130865
NM_198514	NM_017658				NM_203453
NM_018017	NM_014315				NM_078487
NM_020940	NM_198066				NM_002197
NM_022063	NM_004124				NM_001195251
NM_003750	NM_017799				NM_018225
NM_007190	NM_017420				NM_004323
NM_014267	NM_004857				NM_020702
NM_001243597	NM_002028				NM_015297
NM_001364	NM_001284230				NM_007126
NM_006391	NM_031427				NM_001044264
NM_001113528	NM_024643				NM_006368
NM_001297775	NM_033426				NM_022781
NM_001098816	NM_013382				NM_012166
NM_001168724	NM_005065				NM_001170640
NM_001243271	NM_001195573				NM_178432
NM_025208	NM_177438				NM_001142413
NM_014619	NM_018036				NM_004473
NM_002855	NM_001271905				NM_014788
NM_139131	NM_138576				NM_017919
NM_015012	NM_020836				NM_001018116
NM_018222	NM_139057				NM_001127610
NM_144972	NM_001193489				NM_018376
NM_005316	NM_001252335				NM_002874
NM_001143830	NM_134261				NM_001286947
NM_018362	NM_024776				NM_138554
NM_001326	NM_001103184				NM_012164
NM_004171	NM_017553				NM_015651
NM_017583	NM_005657				NM_001282715
NM_016142	NM_001025248				NM_001174146
NM_000401	NM_000138				NM_001135776
NM_015231	NM_007347				NM_001005373
NM_002556	NM_001301212				NM_001114753
NM_004200	NM_017610				NM_000118
NM_001300855	NM_017684				NM_001035254
NM_001876	NM_001018088				NM_197956
NM_003626	NM_031301				NM_005094
NM_004041	NM_022048				NM_032799
NM_003369	NM_197960				NM_016390
NM_001286060	NM_016166				NM_203434
NM_005467	NM_001012642				NM_017873
NM_152313	NM_003612				NM_177999
NM_014679	NM_173469				NM_001286800
NM_000855	NM_001304505				NM_000113
NM_018712	NM_000743				NM_001136558
NM_001278542	NM_001145648				NM_014286
NM_001281748	NM_018349				NM_001145106
NM_001197104	NM_001288615				NM_005157
NM_001130142	NM_015995				NM_001185096
NM_001098787	NM_001191322				NM_001185095
NM_016526	NM_003246				NM_032728
NM_003141	NM_014952				NM_012204
NM_152430	NM_024966				NM_006753
NM_000990	NM_001145668				NM_020385
NM_001143976	NM_001194998				NM_001242370
NM_001172705	NM_014335				NM_001135775
NM_001177314	NM_001286449				NM_007371
NM_145650	NM_016395				NM_001282612
NM_030771	NM_004663				NM_001256526
NM_002233	NM_001206836				NM_152833
NM_000611	NM_020147				NM_181701
NM_012153	NM_001897				NM_032928
NM_004620	NM_005530				NM_001287342
NM_000448	NM_001242919				NM_207510
NM_001143984	NM_022566				NM_001144026
NM_001005210	NM_022480				NM_001144027
NM_001039396	NM_182616				NM_017723
NM_001178040	NM_001286451				NM_198585
NM_001043229	NM_198527				NM_002063
NM_198335	NM_203472				NM_001139466
NM_032431	NM_001755				NM_001005609
NM_030981	NM_022845				NM_006729
NM_013246	NM_001304996				NM_014253
NM_001300907	NM_017839				NM_016032
NM_139075	NM_001116				NM_145177
NM_022803	NM_000833				NM_015691
NM_005472	NM_001134408				NM_004726
NM_001098638	NM_001079512				NM_004586
NM_007256	NM_153029				NM_001163265
NM_003251	NM_033119				NM_001142386
NM_023930	NM_002996				NM_001163264
NM_020798	NM_181521				NM_000240
NM_012193	NM_018332				NM_000898
NM_017704	NM_014761				NM_021140
NM_032930	NM_001270975				NM_032591
NM_002427	NM_015020				NM_001127898
NM_032299	NM_144570				NM_020717
NM_052889	NM_001042371				NM_001002838
NM_001017534	NM_020705				NM_007156
NM_032424	NM_000243				NM_138737
NM_016090	NM_001198536				NM_000044
NM_005797	NM_152457				NM_014725
NM_198275	NM_003450				NM_001300884
NM_001204077	NM_014692				NM_001008537
NM_006918	NM_001042476				NM_144657
NM_032811	NM_001424				NM_198450
NM_022549	NM_015659				NM_020384
NM_001274	NM_002094				NM_012216
NM_001144874	NM_001802				NM_000495
NM_031307	NM_152338				NM_001004308
NM_052907	NM_001305020				NM_020871
NM_001278469	NM_138447				NM_020721
NM_001278472	NM_000339				NM_015129
NM_194286	NM_024946				NM_145799
NM_018979	NM_199046				NM_001164618
NM_032358	NM_025187				NM_001306177
NM_001042603	NM_005329				NM_004961
NM_000719	NM_006927				NM_004992
NM_199286	NM_001137675				NM_178129
NM_002336	NM_017530				NM_004729
NM_001286515	NM_018124				NM_001830
NM_032918	NM_018975				NM_078628
NM_004570	NM_004483				NM_021109
NM_153207	NM_001537				NM_007220
NM_001267043	NM_020947				NM_030624
NM_018638	NM_001451				NM_002363
NM_014802	NM_005250				NM_000397
NM_005504	NM_022818				NM_019886
NM_002223	NM_001033551				NM_033018
NM_001248005	NM_022066				NM_001654
NM_006390	NM_024086				NM_002536
NM_001113402	NM_004822				NM_003173
NM_017641	NM_001130831				NM_022117
NM_005164	NM_006042				NM_015075
NM_052885	NM_001135036				NM_198456
NM_173602	NM_144775				NM_058163
NM_052879	NM_014238				NM_152424
NM_012117	NM_001104589				NM_173834
NM_001172697	NM_020405				NM_001002254
NM_004731	NM_001184906				NM_013346
NM_006313	NM_012481				NM_005096
NM_013254	NM_001130021				NM_001142797
NM_001199303	NM_000212				NM_016120
NM_014505	NM_003647				NM_003336
NM_001731	NM_001005404				NM_001122606
NM_017599	NM_018304				NM_002294
NM_021229	NM_030938				NM_001166599
NM_001160	NM_018469				NM_001170757
NM_181869	NM_004459				NM_001078173
NM_001204069	NM_014960				NM_001078172
NM_001204068	NM_001256071				NM_001078171
NM_178826	NM_019020				NM_001031705
NM_001031701	NM_172367				NM_017863
NM_014706	NM_170663				NM_006359
NM_015335	NM_020162				NM_001173517
NM_001204213	NM_020795				NM_012317
NM_173598	NM_020233				NM_000202
NM_139015	NM_001101387				NM_005342
NM_001252499	NM_178836				NM_000425
NM_031474	NM_007148				NM_012253
NM_001759	NM_014683				NM_001009932
NM_014231	NM_015276				NM_001493
NM_199245	NM_145109				NM_176786
NM_016830	NM_006923				NM_001258267
NM_001297438	NM_020772				NM_004202
NM_002543	NM_173167				NM_138499
NM_022570	NM_006373				NM_021828
NM_197949	NM_145273				NM_207303
NM_001114396	NM_001278376				NM_001166246
NM_031412	NM_152344				NM_015892
NM_001300739	NM_024107				NM_001291494
NM_020853	NM_024320				NM_181698
NM_001001395	NM_152244				NM_145307
NM_001271811	NM_006807				NM_013266
NM_015000	NM_006361				NM_001014797
NM_018976	NM_178500				NM_017551
NM_006025	NM_014897				NM_001164178
NM_024095	NM_007225				NM_001010917
NM_152320	NM_016424				NM_015221
NM_001240	NM_181655				NM_001609
NM_015086	NM_016627				NM_001380
NM_175068	NM_001172810				NM_018702
NM_001004304	NM_001163989				NM_001010924
NM_003109	NM_006937				NM_001001484
NM_005811	NM_005324				NM_000724
NM_000706	NM_001195427				NM_006393
NM_018448	NM_003016				NM_006955
NM_007007	NM_000918				NM_001282866
NM_001109754	NM_014772				NM_032023
NM_014999	NM_018181				NM_015605
NM_022771	NM_000633				NM_001080512
NM_001307924	NM_001003809				NM_207119
NM_024685	NM_015210				NM_170744
NM_018057	NM_001013437				NM_022153
NM_000899	NM_031216				NM_003373
NM_152905	NM_030632				NM_020338
NM_014840	NM_001143827				NM_207372
NM_001142344	NM_024430				NM_004329
NM_032829	NM_004671				NM_000314
NM_001143852	NM_020854				NM_015188
NM_033121	NM_004869				NM_001290294
NM_016226	NM_198531				NM_032211
NM_005475	NM_005151				NM_018058
NM_016817	NM_001117				NM_001278
NM_024738	NM_006471				NM_004193
NM_019086	NM_001010000				NM_016169
NM_004373	NM_194434				NM_001304743
NM_016399	NM_172241				NM_001001936
NM_001080533	NM_001100619				NM_198515
NM_001167856	NM_006965				NM_014937
NM_012463	NM_020474				NM_007041
NM_024809	NM_005901				NM_153442
NM_002267	NM_002396				NM_198148
NM_153251	NM_001168335				NM_014661
NM_007106	NM_015879				NM_001001851
NM_016529	NM_004852				NM_012311
NM_020377	NM_002035				NM_001001973
NM_007249	NM_012397				NM_005174
NM_012158	NM_001031848				NM_207371
NM_005708	NM_032160				NM_153714
NM_001204458	NM_019022				NM_020848
NM_004685	NM_014913				NM_004521
NM_032116	NM_001256649				NM_145011
NM_015032	NM_032482				NM_001277990
NM_016179	NM_020714				NM_000609
NM_001135935	NM_001300912				NM_001031746
NM_002015	NM_004491				NM_152230
NM_001204504	NM_001277120				NM_003201
NM_152910	NM_001008801				NM_014951
NM_004128	NM_001172655				NM_021800
NM_199289	NM_001278426				NM_012207
NM_020866	NM_006635				NM_020999
NM_014832	NM_005883				NM_001142648
NM_022118	NM_020170				NM_014431
NM_144778	NM_016263				NM_018344
NM_001845	NM_001060				NM_001164375
NM_001113513	NM_018708				NM_001002762
NM_021954	NM_012335				NM_153367
NM_018647	NM_001136191				NM_003019
NM_052818	NM_152355				NM_145246
NM_001286460	NM_152262				NM_022451
NM_025138	NM_021143				NM_024954
NM_031915	NM_145276				NM_018425
NM_020456	NM_002730				NM_031484
NM_052811	NM_017506				NM_021732
NM_001242312	NM_012114				NM_004376
NM_001011705	NM_014077				NM_078470
NM_002590	NM_024881				NM_001001342
NM_001040429	NM_004831				NM_015490
NM_022843	NM_024578				NM_003988
NM_138444	NM_178526				NM_021830
NM_006237	NM_007138				NM_001163812
NM_032229	NM_001001415				NM_003893
NM_014305	NM_001252641				NM_005736
NM_180989	NM_003796				NM_017787
NM_080818	NM_020856				NM_001129742
NM_004800	NM_015578				NM_004210
NM_033132	NM_001114093				NM_001272013
NM_001010977	NM_032689				NM_130439
NM_001159596	NM_001142579				NM_004419
NM_004093	NM_013368				NM_000681
NM_017817	NM_001130167				NM_058222
NM_023011	NM_001184825				NM_024889
NM_001282179	NM_002780				NM_001272046
NM_033104	NM_001145347				NM_001112704
NM_001969	NM_001007561				NM_173791
NM_001286367	NM_001012964				NM_022063
NM_174913	NM_014442				NM_001195608
NM_001304476	NM_002030				NM_017580
NM_004274	NM_207333				NM_078469
NM_173607	NM_001004301				NM_000375
NM_172193	NM_006840				NM_207426
NM_020921	NM_001195605				NM_006426
NM_024884	NM_001308440				NM_003577
NM_004196	NM_001193628				NM_138384
NM_145251	NM_003417				NM_004092
NM_001160148	NM_001024596				NM_014267
NM_014924	NM_017879				NM_001243597
NM_003082	NM_032828				NM_000922
NM_172375	NM_152475				NM_001111018
NM_139318	NM_182734				NM_001145399
NM_022474	NM_015192				NM_001242832
NM_022137	NM_015035				NM_002869
NM_001284247	NM_005116				NM_001168724
NM_001024674	NM_021156				NM_014333
NM_015072	NM_020689				NM_015157
NM_004452	NM_020343				NM_002855
NM_138970	NM_015352				NM_001256630
NM_015859	NM_031483				NM_019009
NM_152446	NM_016436				NM_001282218
NM_003608	NM_001304783				NM_003957
NM_001002860	NM_001039199				NM_016320
NM_024734	NM_006282				NM_003156
NM_001293627	NM_020398				NM_004314
NM_004434	NM_020820				NM_001277962
NM_001291447	NM_002827				NM_003320
NM_138360	NM_173485				NM_030962
NM_022073	NM_004738				NM_001282667
NM_138288	NM_001195677				NM_018222
NM_021914	NM_178457				NM_005709
NM_020529	NM_001042353				NM_175058
NM_002687	NM_006814				NM_153676
NM_017658	NM_021873				NM_005734
NM_001030001	NM_015417				NM_145804
NM_024558	NM_001080123				NM_001160169
NM_030755	NM_019593				NM_024841
NM_014584	NM_002862				NM_001258323
NM_080867	NM_025227				NM_130783
NM_017943	NM_178026				NM_021926
NM_001011713	NM_184234				NM_001142673
NM_017420	NM_006047				NM_001003677
NM_001017970	NM_005386				NM_001003676
NM_001193360	NM_001029864				NM_130470
NM_018373	NM_003008				NM_130474
NM_130469	NM_001099791				NM_024092
NM_001113475	NM_181510				NM_001923
NM_013989	NM_080721				NM_006133
NM_001242502	NM_000782				NM_018026
NM_001244984	NM_007232				NM_001286050
NM_000153	NM_016354				NM_006591
NM_006888	NM_017896				NM_001128620
NM_004239	NM_001193370				NM_002576
NM_018036	NM_015056				NM_018367
NM_138576	NM_014586				NM_004055
NM_001099402	NM_033656				NM_000855
NM_152307	NM_001338				NM_033390
NM_004894	NM_001207065				NM_001184748
NM_002226	NM_001207063				NM_001173551
NM_001042497	NM_001100421				NM_005188
NM_134261	NM_001100420				NM_003105
NM_000810	NM_021219				NM_001143835
NM_000814	NM_001186				NM_014155
NM_001103184	NM_138983				NM_001301099
NM_024713	NM_000629				NM_001286134
NM_170676	NM_001286789				NM_001025295
NM_032499	NM_002340				NM_030783
NM_198141	NM_001206998				NM_024698
NM_005657	NM_004782				NM_020376
NM_174916	NM_030758				NM_016564
NM_014547	NM_015088				NM_012305
NM_173814	NM_001136213				NM_001172223
NM_017610	NM_022719				NM_004420
NM_001040450	NM_005207				NM_001909
NM_001018088	NM_021916				NM_006757
NM_022048	NM_005877				NM_199292
NM_016630	NM_000362				NM_001297661
NM_025201	NM_001098504				NM_005969
NM_197960	NM_014876				NM_001665
NM_024666	NM_005740				NM_145053
NM_004856	NM_014293				NM_012402
NM_004136	NM_175709				NM_020645
NM_001271	NM_006116				NM_001172705
NM_030922	NM_019008				NM_032320
NM_130838	NM_001304564				NM_001202439
NM_001191322	NM_003932				NM_000525
NM_014106	NM_152613				NM_004976
NM_001141972	NM_145912				NM_054031
NM_152594	NM_014351				NM_153347
NM_152596	NM_001001694				NM_194285
NM_178034					NM_000611
NM_001110503					NM_006595
NM_024908					NM_001172639
NM_012388					NM_001025596
NM_153618					NM_001172640
NM_153619					NM_014342
NM_014548					NM_015308
NM_001306196					NM_178570
NM_004580					NM_002728
NM_198400					NM_001032295
NM_001013843					NM_001197051
NM_207322					NM_152716
NM_139242					NM_152866
NM_006660					NM_006725
NM_017975					NM_014207
NM_017882					NM_001161452
NM_145805					NM_001127392
NM_004378					NM_001040694
NM_001146341					NM_001085372
NM_181900					NM_003164
NM_025238					NM_001244666
NM_001011885					NM_000738
NM_033544					NM_017670
NM_006011					NM_001282450
NM_025141					NM_138456
NM_032167					NM_001667
NM_001164579					NM_001198868
NM_002738					NM_032223
NM_001797					NM_002419
NM_001308392					NM_032193
NM_001220490					NM_138368
NM_018992					NM_030981
NM_020686					NM_001300869
NM_000833					NM_145065
NM_001134408					NM_006328
NM_005236					NM_001198836
NM_001285450					NM_003793
NM_005003					NM_001256870
NM_032815					NM_001008709
NM_001170937					NM_021173
NM_031490					NM_002496
NM_153261					NM_139075
NM_025134					NM_153451
NM_016284					NM_005117
NM_181521					NM_003824
NM_006565					NM_021046
NM_006599					NM_001005405
NM_006750					NM_001278485
NM_018052					NM_001039660
NM_015020					NM_001145055
NM_006885					NM_005699
NM_001145667					NM_001567
NM_012201					NM_152222
NM_020655					NM_021200
NM_144570					NM_005472
NM_016333					NM_001195528
NM_152891					NM_015516
NM_000243					NM_173039
NM_001198536					NM_001300976
NM_152457					NM_001300977
NM_001079514					NM_016540
NM_018427					NM_018039
NM_001304550					NM_144665
NM_173475					NM_178127
NM_015044					NM_001130145
NM_032486					NM_032299
NM_001199743					NM_017515
NM_138447					NM_001145024
NM_152458					NM_004716
NM_000294					NM_014956
NM_001172432					NM_001206789
NM_001286572					NM_001558
NM_182493					NM_174934
NM_013263					NM_198275
NM_002968					NM_001204077
NM_007006					NM_001168618
NM_012106					NM_182557
NM_001136106					NM_006500
NM_001271934					NM_006288
NM_006141					NM_018400
NM_001304494					NM_001129883
NM_001137675					NM_032795
NM_017853					NM_000890
NM_001077418					NM_014758
NM_005752					NM_052875
NM_001100624					NM_017988
NM_024731					NM_012174
NM_005250					NM_198521
NM_001080487					NM_032358
NM_001294328					NM_001170738
NM_152287					NM_178039
NM_003620					NM_001301248
NM_001256012					NM_001168320
NM_003342					NM_000552
NM_005801					NM_002336
NM_024612					NM_030640
NM_201274					NM_001423
NM_015134					NM_153207
NM_024052					NM_001267043
NM_016231					NM_001248005
NM_020791					NM_005164
NM_033389					NM_052885
NM_001184906					NM_001143787
NM_002809					NM_001145256
NM_002265					NM_175736
NM_030802					NM_012284
NM_014906					NM_003482
NM_006380					NM_001037806
NM_005121					NM_052879
NM_025185					NM_020039
NM_006572					NM_014191
NM_002737					NM_001039960
NM_014877					NM_175078
NM_017983					NM_001130060
NM_080283					NM_012117
NM_001142640					NM_001798
NM_017450					NM_001272101
NM_001205319					NM_001144996
NM_005206					NM_002332
NM_016823					NM_004731
NM_020310					NM_020762
NM_000430					NM_001199303
NM_144611					NM_014505
NM_213726					NM_001031701
NM_153018					NM_183415
NM_020162					NM_006187
NM_001160243					NM_001204213
NM_016041					NM_173598
NM_001304779					NM_207311
NM_024039					NM_001206999
NM_004422					NM_001005366
NM_001128833					NM_014938
NM_001126113					NM_001300801
NM_000546					NM_178314
NM_144607					NM_032656
NM_017622					NM_003565
NM_014232					NM_152441
NM_004246					NM_001163925
NM_153321					NM_202002
NM_014964					NM_001304811
NM_014683					NM_000217
NM_001004306					NM_002342
NM_020772					NM_001244014
NM_001304					NM_000616
NM_024857					NM_005768
NM_013975					NM_018416
NM_001014445					NM_015509
NM_016507					NM_005810
NM_007359					NM_001291823
NM_016339					NM_001199805
NM_031963					NM_003979
NM_033191					NM_001190860
NM_030975					NM_033360
NM_031961					NM_004985
NM_031962					NM_001080509
NM_006771					NM_001257145
NM_201434					NM_012063
NM_178126					NM_017842
NM_001291572					NM_001098532
NM_004090					NM_000725
NM_145273					NM_001143782
NM_001278376					NM_001659
NM_001076683					NM_018113
NM_001080383					NM_001008223
NM_006460					NM_001098576
NM_014897					NM_012306
NM_002634					NM_005276
NM_006924					NM_003076
NM_001078166					NM_015416
NM_000250					NM_001081492
NM_003168					NM_182507
NM_001080439					NM_002284
NM_001272043					NM_033045
NM_003161					NM_057088
NM_020748					NM_032840
NM_001017917					NM_001004304
NM_020198					NM_017410
NM_001050					NM_001243788
NM_017941					NM_002205
NM_032837					NM_000924
NM_001289410					NM_014796
NM_006356					NM_001130420
NM_005324					NM_001099337
NM_001256124					NM_173595
NM_005189					NM_012064
NM_144679					NM_002898
NM_001614					NM_001178078
NM_005215					NM_015257
NM_001292040					NM_001286256
NM_002747					NM_052897
NM_015285					NM_005538
NM_018181					NM_000075
NM_015295					NM_001017957
NM_033546					NM_014770
NM_012307					NM_138396
NM_001281533					NM_005730
NM_015208					NM_001300941
NM_001308263					NM_014167
NM_003799					NM_199040
NM_015461					NM_172177
NM_004775					NM_001256644
NM_017831					NM_174942
NM_030632					NM_014840
NM_001143827					NM_031954
NM_001130110					NM_052845
NM_015559					NM_002710
NM_001083962					NM_016817
NM_004163					NM_001144872
NM_138999					NM_001111322
NM_014643					NM_032848
NM_001480					NM_002567
NM_005151					NM_006253
NM_001117					NM_002442
NM_022840					NM_032314
NM_001308401					NM_001303628
NM_001010000					NM_014730
NM_020648					NM_001080533
NM_194434					NM_000017
NM_003826					NM_020993
NM_020412					NM_019625
NM_024899					NM_001304837
NM_001112734					NM_020382
NM_006965					NM_006815
NM_018170					NM_018663
NM_020783					NM_183238
NM_005901					NM_007106
NM_145020					NM_015116
NM_025214					NM_020377
NM_001257964					NM_198989
NM_015879					NM_001033602
NM_004852					NM_194318
NM_002035					NM_207361
NM_032160					NM_001145079
NM_019022					NM_016248
NM_033103					NM_001204504
NM_152601					NM_152910
NM_001098482					NM_001002264
NM_205843					NM_033255
NM_001008701					NM_001079673
NM_001017392					NM_030925
NM_017660					NM_199464
NM_145297					NM_173605
NM_133473					NM_052950
NM_007153					NM_199289
NM_020917					NM_001042517
NM_004491					NM_006260
NM_001184902					NM_001286649
NM_001277120					NM_015205
NM_144684					NM_032189
NM_001161499					NM_017520
NM_031918					NM_145061
NM_145173					NM_001166017
NM_152791					NM_001265
NM_002067					NM_015087
NM_080662					NM_203451
NM_144693					NM_014059
NM_001136191					NM_001242312
NM_175871					NM_024705
NM_005815					NM_001031719
NM_004907					NM_021645
NM_023072					NM_203495
NM_014077					NM_138444
NM_000453					NM_001281503
NM_052852					NM_001159596
NM_001076678					NM_004093
NM_173531					NM_198219
NM_033468					NM_024979
NM_138286					NM_014574
NM_001287424					NM_021255
NM_024076					NM_006255
NM_015526					NM_001249
NM_181786					NM_016026
NM_001533					NM_001286367
NM_020862					NM_174913
NM_001020					NM_015091
NM_003407					NM_006939
NM_021913					NM_015163
NM_002483					NM_003082
NM_182498					NM_001202559
NM_001007561					NM_003861
NM_152795					NM_014734
NM_013403					NM_001043318
NM_001184901					NM_001005745
NM_020719					NM_182894
NM_178523					NM_015072
NM_001136499					NM_017926
NM_001099694					NM_020431
NM_207333					NM_021161
NM_001202473					NM_145231
NM_003417					NM_001002860
NM_001085384					NM_001142594
NM_032828					NM_023112
NM_152475					NM_024734
NM_018993					NM_001144995
NM_015035					NM_207117
NM_021215					NM_145725
NM_139321					NM_014844
NM_003818					NM_015156
NM_021156					NM_015316
NM_001201528					NM_000270
NM_020689					NM_007192
NM_021067					NM_004995
NM_021202					NM_032876
NM_031483					NM_006109
NM_177996					NM_022478
NM_001039199					NM_012244
NM_020967					NM_001199839
NM_030777					NM_001199864
NM_012340					NM_004643
NM_173091					NM_024658
NM_020673					NM_001039771
NM_178457					NM_025081
NM_144628					NM_004554
NM_020746					NM_001136022
NM_019593					NM_001049
NM_013281					NM_002687
NM_001288614					NM_000953
NM_002657					NM_001281469
NM_004798					NM_144578
NM_015338					NM_017799
NM_183397					NM_001011713
NM_007238					NM_005982
NM_001099791					NM_002028
NM_007019					NM_016445
NM_001250					NM_001284230
NM_152854					NM_173462
NM_018683					NM_005050
NM_032521					NM_001039479
NM_080821					NM_007176
NM_153360					NM_014909
NM_001134773					NM_033426
NM_033081					NM_024496
NM_017798					NM_013382
NM_025219					NM_199296
NM_007038					NM_182509
NM_130438					NM_012245
NM_130436					NM_013989
NM_101395					NM_001242502
NM_014825					NM_005065
NM_003024					NM_013231
NM_033656					NM_000153
NM_018963					NM_017437
NM_138992					NM_175748
NM_138991					NM_022151
NM_003274					NM_018036
NM_020132					NM_001271905
NM_006948					NM_006668
NM_021219					NM_206918
NM_001291411					NM_001039355
NM_006933					NM_001077594
NM_001098403					NM_005552
NM_001206998					NM_001008404
NM_002473					NM_001286399
NM_002745					NM_001286389
NM_005160					NM_001031714
NM_001145418					NM_022489
NM_033382					NM_001112726
NM_152267					NM_145701
NM_001031695					NM_017955
NM_014309					NM_001195082
NM_015088					NM_001100913
NM_022098					NM_001312
NM_001198726					NM_144599
NM_017414					NM_002499
NM_001283215					NM_024776
NM_001283186					NM_007200
NM_020437					NM_015307
NM_173510					NM_032499
NM_031937					NM_152597
NM_004147					NM_001271854
NM_001102371					NM_001211
NM_000395					NM_017553
NM_138797					NM_007236
NM_006855					NM_015289
NM_031488					NM_198141
NM_002676					NM_174916
NM_015704					NM_173500
NM_000262					NM_032892
NM_014509					NM_001286490
NM_007172					NM_001301212
NM_001135101					NM_000259
					NM_003888
					NM_001040450
					NM_001018088
					NM_006537
					NM_022048
					NM_015042
					NM_145160
					NM_017705
					NM_001012642
					NM_012428
					NM_152335
					NM_015162
					NM_001304505
					NM_206839
					NM_001145648
					NM_018689
					NM_001172128
					NM_207517
					NM_001301110
					NM_152924
					NM_003870
					NM_014848
					NM_001039675
					NM_000875
					NM_001284417
					NM_001290343
					NM_017762
					NM_001284293
					NM_001003940
					NM_001284299
					NM_014952
					NM_015497
					NM_153260
					NM_016396
					NM_003758
					NM_001276268
					NM_001184832
					NM_020234
					NM_001204450
					NM_020739
					NM_001018007
					NM_001029989
					NM_014736
					NM_016563
					NM_001101362
					NM_004663
					NM_001206836
					NM_001031733
					NM_001024736
					NM_001142620
					NM_182791
					NM_001030005
					NM_001145358
					NM_153271
					NM_032808
[truncated: 754 more rows]

## Sheet: Anti-correlated Genes (P<0.05)
miR-381-3p WT																				miR-381-3p ME A-to-G in pos. 4																				miR-411-5p WT
NORMAL TISSUE SAMPLES										TUMOR TISSUE SAMPLES										NORMAL TISSUE SAMPLES										TUMOR TISSUE SAMPLES										NORMAL TISSUE SAMPLES
LUAD (Targets = 1186)					LUSC (Targets = 1063)					LUAD (Targets = 31)					LUSC (Targets = 77)					LUAD (Targets = 1065)					LUSC (Targets = 1289)					LUAD (Targets = 118)					LUSC (Targets = 87)					LUAD (Targets = 865)					LUSC (Targets = 620)
UCSC ID	Gene Name	Ref Seq ID	R	Pvalue	UCSC ID	Gene Name	Ref Seq ID	R	Pvalue	UCSC ID	Gene Name	Ref Seq ID	R	Pvalue	UCSC ID	Gene Name	Ref Seq ID	R	Pvalue	UCSC ID	Gene Name	Ref Seq ID	R	Pvalue	UCSC ID	Gene Name	Ref Seq ID	R	Pvalue	UCSC ID	Gene Name	Ref Seq ID	R	Pvalue	UCSC ID	Gene Name	Ref Seq ID	R	Pvalue	UCSC ID	Gene Name	Ref Seq ID	R	Pvalue	UCSC ID	Gene Name	Ref Seq ID	R	Pvalue
uc003wzk.3	LPL	NM_000237	-0.831687	0.000226038	uc001cbg.1	MEAF6	NM_001270875	-0.619181	5.67197e-05	uc003cgs.3	LRRFIP2	NM_001134369	-0.364254	0.0192163	uc002lvl.2			-0.421224	0.00490892	uc002bvg.2	MEF2A	NM_001171894	-0.867002	5.96295e-05	uc010thw.1	LMO7	NM_005358	-0.623161	4.91869e-05	uc002pih.3	CARD8	NM_014959	-0.446749	0.00341029	uc002lvl.2			-0.434252	0.00361956	uc002rzn.2	CCDC85A	NM_001080433	-0.871208	0.000223935	uc003gmu.2	RAB28	NM_001017979	-0.699341	2.95391e-06
uc002xlg.2			-0.821195	0.000317158	uc011kml.1	DOCK4	NM_014705	-0.603753	9.67971e-05	uc001grg.3	SWT1	NM_001105518	-0.357549	0.0217284	uc002spv.1	RNF181	NM_016494	-0.393987	0.0089465	uc010xax.1			-0.822213	0.000307198	uc004exq.2	FAM122B	NM_001170756	-0.618059	5.90258e-05	uc001hqc.2	LIN9	NM_001270410	-0.427936	0.00525388	uc002spv.1	RNF181	NM_016494	-0.408237	0.00657513	uc003qug.2	QKI	NM_206853	-0.866836	0.000262593	uc002jtj.2			-0.550386	0.000613419
uc003zgn.1	KANK1	NM_015158	-0.818869	0.0003409	uc010ifu.2	APBB2	NM_001166054	-0.600299	0.000108694	uc001wgn.2	OXA1L	NM_005015	-0.357168	0.0218792	uc002sox.3	KCMF1	NM_020122	-0.391261	0.00947546	uc003qkm.2	PLAGL1	NM_002656	-0.820632	0.000322781	uc003hna.2	SCD5	NM_001037582	-0.597948	0.000117526	uc003ezn.2	MBNL1	NM_207295	-0.419517	0.00632621	uc002sox.3	KCMF1	NM_020122	-0.402052	0.00752743	uc003czp.2	HYAL1	NM_033159	-0.865318	0.000277167	uc003clg.2	VIPR1	NM_001251883	-0.527037	0.00114228
uc002xvf.2	TMEM189-UBE2V1	NM_199203	-0.808414	0.000465983	uc010thw.1	LMO7	NM_005358	-0.585957	0.000173445	uc001wya.2	MAP4K5	NM_006575	-0.356919	0.0219778	uc001ojl.1	RCE1	NM_001032279	-0.382073	0.0114607	uc003bqi.2	EDEM1	NM_014674	-0.812163	0.00041748	uc003oan.1	AGER	NM_172197	-0.596719	0.000122396	uc009wdu.2	RWDD3	NM_015485	-0.412091	0.00742426	uc002lvm.2			-0.392342	0.00926254	uc009zmr.2	TENC1	NM_198316	-0.851782	0.000436852	uc003amx.2	SYN3	NM_003490	-0.525417	0.00119068
uc002hgs.2	SUZ12	NM_015355	-0.802991	0.00054406	uc002bnr.3	POLG	NM_001126131	-0.571873	0.000268786	uc010svb.1	CDK17	NM_001170464	-0.354491	0.0229623	uc002fuw.3	PAFAH1B1	NM_000430	-0.380905	0.0117369	uc004dvz.1	LAS1L	NM_001170650	-0.808687	0.000462298	uc011kml.1	DOCK4	NM_014705	-0.596291	0.000124134	uc002pff.2			-0.408184	0.00806521	uc002svq.2	TMEM127	NM_017849	-0.389075	0.00991876	uc003hwc.2	SLC39A8	NM_001135146	-0.846477	0.000515985	uc010qcc.1	TRDMT1	NM_004412	-0.524547	0.00121744
uc001kzs.2	ACSL5	NM_203379	-0.801103	0.000573583	uc001usp.2	UBL3	NM_007106	-0.552951	0.000469748	uc003omh.2	STK38	NM_007271	-0.352201	0.023924	uc001nzf.2	GPR137	NM_001170881	-0.376521	0.0128248	uc003pie.3	SENP6	NM_001100409	-0.805968	0.0005	uc003wed.2			-0.591246	0.000146359	uc001dmt.2	GBP3	NM_018284	-0.3993	0.0097021	uc002fuw.3	PAFAH1B1	NM_000430	-0.387176	0.0103184	uc001kex.2	PAPSS2	NM_004670	-0.845586	0.000530282	uc010mqc.2	AGTPBP1	NM_015239	-0.521866	0.00130317
uc010fyt.1	MLPH	NM_001042467	-0.798009	0.00062473	uc004eml.2	RNF128	NM_194463	-0.551193	0.000493939	uc002uwv.2	FAM126B	NM_173822	-0.348085	0.0257367	uc002lvm.2			-0.374287	0.0134114	uc003zgn.1	KANK1	NM_015158	-0.794289	0.000691009	uc003dov.3	EIF4E3	NM_001134651	-0.583843	0.000185467	uc002scq.2	VPS54	NM_016516	-0.399221	0.00971782	uc001nzf.2	GPR137	NM_001170881	-0.377522	0.0125692	uc002utl.1			-0.842204	0.000587429	uc004brz.3	SH2D3C	NM_001142532	-0.520773	0.00133961
uc003fsg.2	LEPREL1	NM_001134418	-0.791968	0.000735147	uc003dov.3	EIF4E3	NM_001134651	-0.548538	0.000532556	uc001whw.2	HAUS4	NM_001166269	-0.344995	0.0271716	uc002svq.2	TMEM127	NM_017849	-0.372145	0.0139952	uc002lji.2	SERPINB3	NM_006919	-0.793752	0.000701023	uc003wdz.1	ARHGEF35	NM_001003702	-0.576226	0.000235248	uc003omh.2	STK38	NM_007271	-0.397053	0.0101586	uc001ojl.1	RCE1	NM_001032279	-0.376867	0.012736	uc004cun.1	ARHGAP6	NM_013423	-0.839072	0.000644493	uc001wpv.2	STXBP6	NM_014178	-0.516825	0.00147882
uc003vov.2	AHCYL2	NM_001130723	-0.784071	0.000902509	uc003pkt.2	SNX14	NM_153816	-0.542458	0.000631282	uc004asv.1	ZNF484	NM_001007101	-0.342292	0.0284804	uc002lvk.2	OAZ1	NM_004152	-0.364387	0.0162934	uc002gzv.2			-0.789703	0.000780364	uc010lpc.2	CTAGE4	NM_198495	-0.573663	0.000254512	uc001dmu.2			-0.39093	0.0114965	uc002lvk.2	OAZ1	NM_004152	-0.373196	0.013706	uc003bxa.2	TSEN2	NM_001145393	-0.836422	0.000696064	uc011aip.1			-0.514486	0.00156719
uc010btk.1	NAA60	NM_024845	-0.782258	0.000944927	uc003gmu.2	RAB28	NM_001017979	-0.538144	0.000710857	uc002pff.2			-0.337117	0.0311318	uc003chh.2	CTDSPL	NM_005808	-0.363058	0.0167175	uc010ggp.2	TOX2	NM_001098796	-0.786198	0.000854703	uc010vyq.1	EPN2	NM_148921	-0.570843	0.000277322	uc010mep.2	DENND3	NM_014957	-0.379243	0.0144705	uc002ltm.2	UQCR11	NM_006830	-0.36892	0.0149147	uc002bup.2	SYNM	NM_145728	-0.829471	0.000846535	uc001mtx.2	PRRG4	NM_024081	-0.500434	0.00220199
uc003qkm.2	PLAGL1	NM_002656	-0.781313	0.000967651	uc003oan.1	AGER	NM_172197	-0.530513	0.000873616	uc002jnq.2	MIF4GD	NM_001242498	-0.332935	0.0334205	uc002spr.2	MAT2A	NM_005911	-0.362839	0.0167885	uc002hgs.2	SUZ12	NM_015355	-0.784769	0.000886599	uc010lry.1	FAM167A	NM_053279	-0.566296	0.000317979	uc003gjk.1			-0.375663	0.0155027	uc003vwi.2	AGK	NM_018238	-0.358337	0.0183005	uc001vko.2	EDNRB	NM_001122659	-0.828788	0.000862579	uc010csg.2			-0.500309	0.00220853
uc010ggp.2	TOX2	NM_001098796	-0.77516	0.00112657	uc003eie.3			-0.530402	0.000876204	uc010ibx.1			-0.332806	0.0334931	uc002spt.3	VAMP8	NM_003761	-0.36066	0.0175065	uc001iji.1	PRKCQ	NM_006257	-0.782944	0.000928684	uc002atq.2	GRAMD2	NM_001012642	-0.56464	0.000334053	uc002jsy.3	SRSF2	NM_001195427	-0.373024	0.0163027	uc002spt.3	VAMP8	NM_003761	-0.358283	0.0183192	uc001bdp.3	KIF17	NM_001122819	-0.828669	0.000865382	uc011cbv.1	FAM47E-STBD1	NM_001242936	-0.494033	0.0025589
uc010tht.1	TBC1D4	NM_014832	-0.775083	0.0011287	uc011blc.1	TMCC1	NM_001128224	-0.530073	0.000883932	uc002jhi.2	PRKAR1A	NM_002734	-0.33194	0.0339847	uc002ltm.2	UQCR11	NM_006830	-0.358651	0.0181914	uc010abc.1	ZAR1L	NM_001136571	-0.772084	0.00121347	uc002vqc.2			-0.564323	0.000337213	uc002vqz.2	ITM2C	NM_030926	-0.37256	0.0164468	uc003vwo.1	SSBP1	NM_003143	-0.357	0.018771	uc001tws.2	VSIG10	NM_019086	-0.825908	0.000932803	uc004exq.2	FAM122B	NM_001170756	-0.493781	0.00257393
uc003dap.2	CACNA2D2	NM_006030	-0.773134	0.00118322	uc011byw.1	LIMCH1	NM_001112720	-0.527534	0.000945617	uc001ykk.2	PPP2R5C	NM_001161726	-0.330905	0.0345804	uc003vwi.2	AGK	NM_018238	-0.35546	0.0193254	uc010xex.1	SERPINB8	NM_001276490	-0.772061	0.00121413	uc011kth.1	CTAGE15	NM_001008747	-0.560513	0.000377331	uc001unq.3	XPO4	NM_022459	-0.372237	0.016548	uc003mcd.1	ATP6V0E1	NM_003945	-0.356449	0.0189679	uc001szl.1	ACSS3	NM_024560	-0.821957	0.00103624	uc003wdz.1	ARHGEF35	NM_001003702	-0.492834	0.00263108
uc001zoz.2	PLA2G4F	NM_213600	-0.772396	0.00120443	uc003wdz.1	ARHGEF35	NM_001003702	-0.527255	0.000952615	uc009wdu.2	RWDD3	NM_015485	-0.330398	0.034875	uc003wmq.2			-0.355145	0.0194407	uc003gjl.2	S100P	NM_005980	-0.771876	0.00121952	uc011dpr.1	AGER	NM_001206954	-0.55817	0.000404054	uc002rwh.1	FOXN2	NM_002158	-0.367947	0.0179401	uc003chh.2	CTDSPL	NM_005808	-0.355851	0.0191834	uc003xge.2			-0.821925	0.0010371	uc010snd.1	DAZAP2	NM_001136266	-0.489627	0.00283299
uc003bqi.2	EDEM1	NM_014674	-0.77196	0.00121709	uc002rvx.2	EPCAM	NM_002354	-0.524585	0.00102199	uc011kth.1	CTAGE15	NM_001008747	-0.330366	0.0348935	uc002tsg.3	PLEKHB2	NM_001100623	-0.351824	0.0206896	uc010tiz.1	PCCA	NM_001178004	-0.769751	0.00128287	uc003vig.1	CAV1	NM_001172895	-0.556978	0.000418289	uc001dox.2	EVI5	NM_005665	-0.367588	0.0180611	uc003kqe.1	REEP5	NM_005669	-0.355329	0.0193735	uc001szi.3			-0.815235	0.00123227	uc004erk.1	CXorf56	NM_022101	-0.48823	0.00292504
uc003hgq.2	ANKRD17	NM_198889	-0.771451	0.00123201	uc010xdm.1	MAPK4	NM_002747	-0.523932	0.00103961	uc003hiv.2	USO1	NM_003715	-0.330144	0.0350237	uc003kqe.1	REEP5	NM_005669	-0.350504	0.0212048	uc010jwd.2			-0.764688	0.00144439	uc001dhj.2			-0.556713	0.000421513	uc011kpm.1	MKLN1	NM_013255	-0.367142	0.018212	uc003voc.1	ATP6V1F	NM_004231	-0.349756	0.021501	uc011ltd.1	AGTPBP1	NM_015239	-0.813824	0.00127682	uc011cco.1	PLAC8	NM_016619	-0.487343	0.00298486
uc011duk.1	CCND3	NM_001136126	-0.769339	0.00129545	uc003vig.1	CAV1	NM_001172895	-0.522631	0.00107555	uc002vqz.2	ITM2C	NM_030926	-0.328335	0.0360954	uc003voc.1	ATP6V1F	NM_004231	-0.349645	0.0215455	uc010xxf.1	CLPTM1	NM_001294	-0.762426	0.00152158	uc003weh.1			-0.555653	0.000434647	uc002izz.3	TLK2	NM_006852	-0.366545	0.0184159	uc002srj.2	CHMP3	NM_016079	-0.349732	0.0215108	uc001eai.1	CEPT1	NM_006090	-0.812392	0.00132327	uc002vds.2	KANSL1L	NM_152519	-0.483161	0.00328132
uc010zfo.1			-0.768623	0.00131756	uc010mep.2	DENND3	NM_014957	-0.522411	0.00108172	uc001urz.2	PAN3	NM_175854	-0.327683	0.0364886	uc003pbm.2			-0.347181	0.0225488	uc003gyc.2	SLC10A4	NM_152679	-0.76083	0.00157801	uc011ece.1	CTAGE9	NM_001145659	-0.554469	0.000449735	uc002jhi.2	PRKAR1A	NM_002734	-0.366169	0.0185453	uc002spr.2	MAT2A	NM_005911	-0.349539	0.021588	uc001iqk.2	NEBL	NM_213569	-0.811287	0.00136002	uc004erj.1	CXorf56	NM_001170569	-0.483133	0.00328342
uc002okp.1	PAK4	NM_005884	-0.768375	0.00132526	uc003hrv.2	HERC3	NM_014606	-0.518703	0.00119076	uc002jjz.2	RPL38	NM_000999	-0.325533	0.0378095	uc003xeu.2	PPP2R2A	NM_002717	-0.346339	0.0229004	uc010vxu.1	SHMT1	NM_148918	-0.758779	0.00165293	uc001mtx.2	PRRG4	NM_024081	-0.553846	0.000457852	uc001cjr.2	PTPRF	NM_002840	-0.363758	0.0193934	uc003pbm.2			-0.347137	0.0225667	uc002xms.2	RIMS4	NM_182970	-0.809822	0.00140991	uc003dov.3	EIF4E3	NM_001134651	-0.482646	0.00331957
uc003jxn.3			-0.767079	0.0013662	uc001cyz.3	TACSTD2	NM_002353	-0.517689	0.00122222	uc001vcb.2	RB1	NM_000321	-0.324426	0.0385048	uc003vwo.1	SSBP1	NM_003143	-0.342663	0.0244895	uc003doi.2	FOXP1	NM_001244813	-0.75872	0.00165512	uc001szi.3			-0.552828	0.000471412	uc010lqt.2	DNAJB6	NM_005494	-0.363672	0.0194243	uc002tsg.3	PLEKHB2	NM_001100623	-0.346253	0.0229366	uc002raj.2	HPCAL1	NM_002149	-0.808317	0.00146263	uc003ymr.2			-0.481535	0.00340335
uc010xax.1			-0.764513	0.00145025	uc010irz.2	WWC2	NM_024949	-0.51668	0.00125426	uc003ypp.1	WDR67	NM_145647	-0.323882	0.0388499	uc002tsf.3	PLEKHB2	NM_001267065	-0.339807	0.025787	uc003jxn.3			-0.755422	0.00178163	uc003vih.2	CAV1	NM_001172896	-0.551949	0.000483397	uc010xrc.1	GMIP	NM_016573	-0.363562	0.0194638	uc003vwa.2	NDUFB2	NM_004546	-0.342961	0.0243576	uc004cid.2	EGFL7	NM_201446	-0.803406	0.00164526	uc001cbg.1	MEAF6	NM_001270875	-0.481462	0.00340892
uc002rfh.1			-0.762904	0.00150499	uc010otl.1			-0.515738	0.00128482	uc010mep.2	DENND3	NM_014957	-0.321658	0.0402882	uc003mcd.1	ATP6V0E1	NM_003945	-0.33976	0.0258087	uc001kzs.2	ACSL5	NM_203379	-0.75477	0.00180751	uc009xpf.1	RTKN2	NM_145307	-0.551403	0.000490984	uc002jni.1	GGA3	NM_138619	-0.363392	0.0195251	uc002ciy.1	JMJD8	NM_001005920	-0.341126	0.0251806	uc001swn.1			-0.796072	0.00194996	uc001cdr.2	HPCAL4	NM_016257	-0.479368	0.00357204
uc004ajq.2	C9orf41	NM_152420	-0.760287	0.00159757	uc002atq.2	GRAMD2	NM_001012642	-0.515257	0.00130066	uc002qrn.2	ZNF329	NM_024620	-0.320004	0.0413866	uc002srj.2	CHMP3	NM_016079	-0.338626	0.0263398	uc003gxm.2	CORIN	NM_006587	-0.751113	0.00195836	uc003stq.2	TSPAN13	NM_014399	-0.549707	0.000515232	uc002xcv.2			-0.361458	0.0202327	uc002myz.1	DNAJB1	NM_006145	-0.340863	0.0253006	uc003qem.1	SLC2A12	NM_145176	-0.795858	0.00195947	uc003bwl.1	SYN2	NM_003178	-0.479207	0.00358486
uc010ncj.1	PNPLA7	NM_001098537	-0.758483	0.00166395	uc003weh.1			-0.513419	0.00136285	uc001hqc.2	LIN9	NM_001270410	-0.317546	0.0430623	uc001nzq.1	ESRRA	NM_004451	-0.337234	0.0270041	uc003qos.3	SYNE1	NM_182961	-0.748683	0.00206397	uc003wcm.2			-0.548651	0.000530859	uc002lto.2	TCF3	NM_003200	-0.36133	0.02028	uc003wmq.2			-0.340377	0.0255235	uc004crf.1	ARSF	NM_004042	-0.794016	0.00204267	uc011azn.1	VIPR1	NM_001251885	-0.476707	0.00378908
uc001ozh.2	GAB2	NM_080491	-0.757394	0.00170508	uc010tsi.1	SYNE2	NM_182913	-0.5114	0.00143419	uc002pih.3	CARD8	NM_014959	-0.314853	0.044962	uc002myz.1	DNAJB1	NM_006145	-0.332324	0.0294597	uc010xit.1			-0.748304	0.00208084	uc003oap.1	AGER	NM_001206929	-0.54779	0.000543904	uc002kvm.2	SS18	NM_001007559	-0.360618	0.0205464	uc003ika.3	OTUD4	NM_001102653	-0.336349	0.0274338	uc003itu.2	HPGD	NM_000860	-0.793446	0.00206893	uc002uvn.3	SPATS2L	NM_015535	-0.475753	0.00386965
uc004eom.2	TMEM164	NM_032227	-0.757185	0.00171309	uc003eep.2	SLC15A2	NM_021082	-0.510003	0.00148543	uc011dyv.1	IBTK	NM_015525	-0.313609	0.0458619	uc003vwa.2	NDUFB2	NM_004546	-0.332084	0.0295844	uc002znr.2			-0.742364	0.00235987	uc002mcc.3			-0.544724	0.000592729	uc003wnk.2	DNAJB6	NM_058246	-0.359622	0.020924	uc003kve.3	HINT1	NM_005340	-0.335091	0.0280544	uc003kpi.1			-0.79325	0.00207806	uc002wpq.2	DSTN	NM_001011546	-0.475694	0.00387463
uc002oty.2	CEACAM1	NM_001184813	-0.756498	0.00173953	uc010lvz.1			-0.508957	0.00152487	uc002vgf.2	RPL37A	NM_000998	-0.311257	0.0476027	uc003cmx.2	ABHD5	NM_016006	-0.331181	0.0300572	uc011bzh.1	CORIN	NM_006587	-0.742198	0.00236812	uc011boi.1			-0.544384	0.000598371	uc002rfh.1			-0.354711	0.0228714	uc002tsf.3	PLEKHB2	NM_001267065	-0.33297	0.0291263	uc004agx.1			-0.792356	0.00211996	uc001zar.2	UBE3A	NM_130838	-0.475194	0.00391754
uc004dza.2	MED12	NM_005120	-0.754792	0.00180666	uc010mqc.2	AGTPBP1	NM_015239	-0.508324	0.00154917	uc002lto.2	TCF3	NM_003200	-0.310413	0.0482406	uc003bsi.2	OGG1	NM_002542	-0.330756	0.030282	uc002xlg.2			-0.741427	0.0024065	uc001eyl.2	TUFT1	NM_020127	-0.543955	0.000605573	uc001iky.1			-0.354659	0.0228927	uc002xal.2	DYNLRB1	NM_014183	-0.332792	0.0292179	uc001uxd.2	NHLRC3	NM_001017370	-0.792102	0.00213195	uc001hhq.1	IRF6	NM_006147	-0.474796	0.00395189
uc002umz.1			-0.750973	0.00196431	uc011lmy.1	SH3GL2	NM_003026	-0.506264	0.00163064	uc002hha.2			-0.308807	0.049473	uc003ika.3	OTUD4	NM_001102653	-0.329856	0.0307623	uc002oty.2	CEACAM1	NM_001184813	-0.740804	0.00243788	uc011blc.1	TMCC1	NM_001128224	-0.542531	0.000629994	uc001djw.3	GNG5	NM_005274	-0.354015	0.0231595	uc003bsz.1	ARPC4	NM_005718	-0.331707	0.0297812	uc001lgf.1	PLEKHA1	NM_001195608	-0.791191	0.00217551	uc011mjb.1	PPEF1	NM_006240	-0.474139	0.00400927
uc003fgq.3			-0.746507	0.00216237	uc001szi.3			-0.505648	0.00165573	uc002lno.3	HSBP1L1	NM_001136180	-0.308571	0.0496568	uc010rfj.1	TTC17	NM_018259	-0.327277	0.0321739	uc010zfo.1			-0.733236	0.00284553	uc003oau.1	AGER	NM_001206940	-0.540166	0.000672517	uc011edv.1			-0.35282	0.0236608	uc003vwe.3	MRPS33	NM_053035	-0.329799	0.0307928	uc002gwb.1	ALDH3A2	NM_000382	-0.791114	0.00217919	uc002jsg.3	ST6GALNAC2	NM_006456	-0.473748	0.00404376
uc010jcm.1			-0.745187	0.0022238	uc010lry.1	FAM167A	NM_053279	-0.505429	0.0016647						uc003vmb.1	ARF5	NM_001662	-0.32687	0.0324014	uc011mwt.1	SLITRK2	NM_001144010	-0.732418	0.00289265	uc010irz.2	WWC2	NM_024949	-0.538635	0.000701378	uc002vfq.2			-0.352722	0.023702	uc001nzq.1	ESRRA	NM_004451	-0.329771	0.0308077	uc011miw.1	REPS2	NM_001080975	-0.789934	0.00223666	uc003vvv.3	MKRN1	NM_001145125	-0.473572	0.00405932
uc002rff.2	ITSN2	NM_019595	-0.744822	0.00224106	uc002zeo.1	C21orf2	NM_001271442	-0.505178	0.00167506						uc011eag.1	PNISR	NM_032870	-0.326716	0.0324877	uc001liv.3			-0.732248	0.00290252	uc003oxu.3	CLIC5	NM_016929	-0.537915	0.000715325	uc002efz.2	PAPD5	NM_001040285	-0.351627	0.02417	uc003vmb.1	ARF5	NM_001662	-0.329745	0.0308221	uc001jbv.1	C10orf25	NM_001039380	-0.789704	0.00224799	uc003mna.2	TRIM7	NM_033342	-0.470904	0.00430233
uc009zeg.2			-0.744527	0.00225504	uc002mcc.3			-0.50508	0.00167914						uc001oen.2	FAM89B	NM_001098784	-0.326588	0.0325597	uc011agq.1			-0.732066	0.00291311	uc011byw.1	LIMCH1	NM_001112720	-0.537782	0.000717921	uc001yfq.2	PAPOLA	NM_032632	-0.345711	0.0268332	uc003cmx.2	ABHD5	NM_016006	-0.329677	0.0308587	uc001yhi.1	WARS	NM_213646	-0.789554	0.0022554	uc009yak.2	CTBP2	NM_001329	-0.470198	0.00436866
uc010aes.2	TBC1D4	NM_014832	-0.743078	0.00232488	uc003hna.2	SCD5	NM_001037582	-0.504766	0.00169221						uc002xal.2	DYNLRB1	NM_014183	-0.32601	0.0328864	uc003jot.1			-0.72846	0.00312925	uc002aej.2	MYZAP	NM_152451	-0.537074	0.000731929	uc004bln.2	DAB2IP	NM_032552	-0.345244	0.0270534	uc003jvh.2	SLC30A5	NM_022902	-0.328484	0.0315065	uc001yhh.1	WARS	NM_004184	-0.789119	0.00227705	uc001jxd.1			-0.46897	0.00448628
uc001bpk.1			-0.74294	0.00233161	uc003vih.2	CAV1	NM_001172896	-0.504757	0.0016926						uc002sqw.2	PTCD3	NM_017952	-0.324955	0.0334898	uc001axb.1	SLC25A34	NM_207348	-0.727702	0.00317624	uc001jxd.1			-0.536992	0.00073356	uc010oss.1			-0.345184	0.0270817	uc003bun.2	EMC3	NM_018447	-0.327187	0.0322239	uc004brz.3	SH2D3C	NM_001142532	-0.78762	0.00235273	uc010tmw.1			-0.465551	0.00482801
uc002sjt.2			-0.74252	0.00235222	uc002pjl.2	SULT2B1	NM_177973	-0.504264	0.00171331						uc003kve.3	HINT1	NM_005340	-0.324809	0.0335743	uc004dzs.1			-0.72766	0.00317887	uc003vid.2	CAV2	NM_001233	-0.534452	0.000785896	uc004chz.2	NOTCH1	NM_017617	-0.344597	0.027361	uc003xeu.2	PPP2R2A	NM_002717	-0.326064	0.0328559	uc003aoq.2	APOL3	NM_145642	-0.787072	0.00238087	uc001vdj.2	KPNA3	NM_002267	-0.46267	0.00513314
uc004amv.2	UBQLN1	NM_013438	-0.74228	0.00236406	uc011mxd.1			-0.504132	0.00171886						uc002srn.2	RNF103	NM_005667	-0.324706	0.0336339	uc004eom.2	TMEM164	NM_032227	-0.727125	0.0032124	uc001dhi.2	ST6GALNAC5	NM_030965	-0.533605	0.000804073	uc003azl.3	EP300	NM_001429	-0.342755	0.0282523	uc010hga.2	UBP1	NM_001128161	-0.32535	0.0332628	uc003wxj.2	VPS37A	NM_152415	-0.783658	0.00256204	uc001vnb.2			-0.462	0.00520643
uc002yxm.2	BRWD1	NM_001007246	-0.742272	0.00236444	uc003ivk.3			-0.503109	0.00176271						uc001cky.2			-0.322339	0.0350254	uc001etw.2	ANP32E	NM_030920	-0.722717	0.00349948	uc003gpv.2			-0.532372	0.000831195	uc003bbx.2			-0.342251	0.0285007	uc001cky.2			-0.323502	0.0343356	uc003qvb.1	RPS6KA2	NM_021135	-0.783477	0.00257192	uc010rxe.1	SIDT2	NM_001040455	-0.461593	0.00525147
uc003ecj.3	ARHGAP31	NM_020754	-0.742083	0.0023738	uc002mxy.2			-0.502829	0.00177487						uc003vwe.3	MRPS33	NM_053035	-0.321988	0.0352359	uc003ttp.1			-0.721413	0.00358815	uc003eie.3			-0.531108	0.000859843	uc002juj.1	TMC6	NM_007267	-0.34168	0.0287837	uc010ykx.1	HADHB	NM_000183	-0.323432	0.0343772	uc002iso.2	ANKRD40	NM_052855	-0.778185	0.00287424	uc001tco.2	NUDT4	NM_019094	-0.460494	0.00537459
uc010jwd.2			-0.741202	0.00241779	uc003tqh.2	EGFR	NM_201283	-0.501854	0.00181777						uc001fkr.2	RUSC1	NM_001278230	-0.321402	0.0355891	uc002kye.2	DTNA	NM_032980	-0.72137	0.00359109	uc003qug.2	QKI	NM_206853	-0.530886	0.000864948	uc010wpx.1	ICAM2	NM_001099789	-0.341243	0.0290019	uc003bsi.2	OGG1	NM_002542	-0.323279	0.0344669	uc011dcm.1			-0.776279	0.00298948	uc001ouf.2	RAB6A	NM_198896	-0.457503	0.00572225
uc010zlt.1			-0.739424	0.00250851	uc009xpf.1	RTKN2	NM_145307	-0.500432	0.001882						uc002mfp.2	GPR108	NM_001080452	-0.320795	0.0359588	uc003jnq.3	HMGCS1	NM_002130	-0.719902	0.00369302	uc003gmu.2	RAB28	NM_001017979	-0.530835	0.000866136	uc003yif.2	RPL30	NM_000989	-0.339832	0.0297164	uc010rfj.1	TTC17	NM_018259	-0.321658	0.0354348	uc002iym.3	CA4	NM_000717	-0.775899	0.00301284	uc011dkv.1			-0.457323	0.00574379
uc003tau.2			-0.738076	0.00257912	uc003wdk.3	CTAGE6	NM_178561	-0.499534	0.00192358						uc010hga.2	UBP1	NM_001128161	-0.319915	0.0364996	uc002mzu.1			-0.718811	0.00377033	uc003fdu.2			-0.530118	0.000882883	uc002ial.2	FAM134C	NM_178126	-0.339699	0.0297848	uc001oen.2	FAM89B	NM_001098784	-0.319891	0.0365144	uc002fsl.2	CRK	NM_016823	-0.775501	0.00303751	uc001rcf.3	HIST4H4	NM_175054	-0.457139	0.00576583
uc001vko.2	EDNRB	NM_001122659	-0.736772	0.00264888	uc003fdu.2			-0.498881	0.00195435						uc003cgt.3	LRRFIP2	NM_017724	-0.319306	0.0368781	uc011lbr.1			-0.716266	0.00395547	uc003oal.1	AGER	NM_001136	-0.529535	0.0008967	uc004asv.1	ZNF484	NM_001007101	-0.339317	0.029981	uc003dlt.3	THOC7	NM_025075	-0.319699	0.0366333	uc011cps.1	SEPP1	NM_001093726	-0.774979	0.00307006	uc001usp.2	UBL3	NM_007106	-0.455257	0.00599584
uc003xon.3	KAT6A	NM_006766	-0.736336	0.0026725	uc001rxm.2	LETMD1	NM_015416	-0.498766	0.0019598						uc003bsz.1	ARPC4	NM_005718	-0.318605	0.0373171	uc003ihk.1	CCRN4L	NM_012118	-0.711886	0.00429074	uc001cdr.2	HPCAL4	NM_016257	-0.529223	0.000904162	uc002jnq.2	MIF4GD	NM_001242498	-0.339265	0.0300075	uc002sqw.2	PTCD3	NM_017952	-0.319025	0.0370535	uc002gan.1	KIF1C	NM_006612	-0.774675	0.00308913	uc002rqv.2			-0.452077	0.00640242
uc003ggi.1			-0.735296	0.0027296	uc004cwt.1	FIGF	NM_004469	-0.497676	0.00201218						uc002ciy.1	JMJD8	NM_001005920	-0.317858	0.0377901	uc010xav.1	C18orf8	NM_001276342	-0.709946	0.00444621	uc003hrv.2	HERC3	NM_014606	-0.529198	0.000904783	uc001ehf.2	GDAP2	NM_017686	-0.338957	0.0301668	uc010cit.1			-0.317735	0.0378683	uc003eko.2	GATA2	NM_032638	-0.772	0.00326099	uc011auo.1	TAMM41	NM_138807	-0.450047	0.00667428
uc003doi.2	FOXP1	NM_001244813	-0.734532	0.00277213	uc003wed.2			-0.496531	0.00206858						uc003bun.2	EMC3	NM_018447	-0.317438	0.0380583	uc001xov.1			-0.709783	0.00445944	uc001xjd.2	MPP5	NM_001256550	-0.529034	0.000908738	uc002vfo.2	MREG	NM_018000	-0.338802	0.0302472	uc001xre.1	MLH3	NM_014381	-0.317649	0.0379233	uc004bda.2	ZNF462	NM_021224	-0.771823	0.00327262	uc002wpr.2	DSTN	NM_006870	-0.44991	0.00669287
uc002itb.2	SPAG9	NM_003971	-0.730842	0.0029851	uc010ikf.2	ARHGAP24	NM_001042669	-0.494569	0.00216838						uc001xre.1	MLH3	NM_014381	-0.317424	0.0380668	uc010zbl.1	ARHGAP15	NM_018460	-0.708827	0.00453782	uc003wec.1			-0.526866	0.000962459	uc010ibx.1			-0.338755	0.0302716	uc002srn.2	RNF103	NM_005667	-0.317591	0.0379603	uc001hza.2	OPN3	NM_014322	-0.770378	0.0033687	uc001xfl.2	TMEM30B	NM_001017970	-0.448038	0.00695282
uc001nce.2	PHF21A	NM_001101802	-0.729817	0.00304645	uc001ais.2	PRKCZ	NM_001033582	-0.493193	0.00224082						uc003dbk.3	TEX264	NM_015926	-0.317017	0.0383286	uc001bpk.1			-0.708172	0.00459219	uc010ifu.2	APBB2	NM_001166054	-0.526517	0.000971342	uc002jgh.2			-0.338569	0.0303681	uc003dbk.3	TEX264	NM_015926	-0.315839	0.0390928	uc003vvb.2	KLRG2	NM_198508	-0.769471	0.00343002	uc010qcy.1	KIAA1217	NM_001098501	-0.44773	0.00699642
uc003yvy.2	DENND3	NM_014957	-0.729426	0.00307013	uc001dhi.2	ST6GALNAC5	NM_030965	-0.49301	0.00225061						uc010ykx.1	HADHB	NM_000183	-0.316822	0.0384543	uc001ymb.2	RCOR1	NM_015156	-0.708051	0.0046023	uc010xdm.1	MAPK4	NM_002747	-0.524418	0.00102647	uc001ikx.2	PROSER2	NM_153256	-0.337012	0.0311878	uc002sjs.2	STAMBP	NM_201647	-0.315385	0.0393909	uc011bjv.1	MYLK	NM_053026	-0.767967	0.00353371	uc010rbi.1	OR10A3	NM_001003745	-0.447479	0.00703207
uc003uls.1	KRIT1	NM_194454	-0.728567	0.00312269	uc004exq.2	FAM122B	NM_001170756	-0.492972	0.00225267						uc004cco.2	RALGDS	NM_006266	-0.313274	0.0408005	uc001vxc.2	PARP2	NM_005484	-0.707768	0.00462594	uc003brb.2	CAV3	NM_033337	-0.523149	0.0010611	uc011myk.1	ZNF185	NM_001178108	-0.336875	0.0312605	uc010hki.1	PRKAR2A	NM_004157	-0.315344	0.0394176	uc009znm.1	COPZ1	NM_001271736	-0.767931	0.00353622	uc003gya.3	SLAIN2	NM_020846	-0.446597	0.00715869
uc001ymb.2	RCOR1	NM_015156	-0.728333	0.00313708	uc010dhz.2			-0.492171	0.00229602						uc002jca.2	FTSJ3	NM_017647	-0.313238	0.0408249	uc001yux.2	NIPA2	NM_030922	-0.705559	0.00481398	uc010tsi.1	SYNE2	NM_182913	-0.518961	0.00118289	uc001dex.3	ANKRD13C	NM_030816	-0.336836	0.0312814	uc003luk.2	ATOX1	NM_004045	-0.315297	0.0394487	uc001fpn.1	HAPLN2	NM_021817	-0.76791	0.00353766	uc003wed.2			-0.446545	0.00716624
uc010fnz.2	CACNB4	NM_001145798	-0.728072	0.00315324	uc002amr.2	DAPK2	NM_014326	-0.490274	0.00240162						uc003jvh.2	SLC30A5	NM_022902	-0.313132	0.0408972	uc009zeg.2			-0.703984	0.00495163	uc004eju.2	NXF3	NM_022052	-0.518936	0.00118362	uc001ymb.2	RCOR1	NM_015156	-0.335916	0.0317753	uc001fjd.2			-0.315011	0.0396375	uc003ssw.3	ETV1	NM_001163147	-0.761889	0.00397698	uc003dzt.2			-0.445943	0.00725394
uc004csx.3	WWC3	NM_015691	-0.725868	0.00329232	uc002ttq.2	NCKAP5	NM_207481	-0.48937	0.00245342						uc003vss.2	CNOT4	NM_013316	-0.311807	0.0418047	uc001ozh.2	GAB2	NM_080491	-0.703381	0.00500518	uc003wdk.3	CTAGE6	NM_178561	-0.51883	0.00118686	uc003ypp.1	WDR67	NM_145647	-0.33472	0.0324272	uc002gjo.1	TRAPPC1	NM_021210	-0.314572	0.0399291	uc002onr.2	PRX	NM_181882	-0.761827	0.00398168	uc010thw.1	LMO7	NM_005358	-0.44444	0.00747671
uc011bzh.1	CORIN	NM_006587	-0.725815	0.00329572	uc001vxw.3	ANG	NM_001145	-0.488571	0.00250006						uc003dlt.3	THOC7	NM_025075	-0.311083	0.0423072	uc010sty.1	NAP1L1	NM_139207	-0.702284	0.00510371	uc001djc.2	TTLL7	NM_024686	-0.518552	0.00119541	uc001kig.2	EXOC6	NM_019053	-0.334712	0.0324314	uc011eag.1	PNISR	NM_032870	-0.314506	0.0399729	uc003mmt.2	BTNL9	NM_152547	-0.761767	0.00398631	uc001vkp.1	EDNRB	NM_001201397	-0.443251	0.00765706
uc001ioh.1	PTER	NM_001001484	-0.725509	0.00331542	uc003dut.2	SENP7	NM_020654	-0.486951	0.0025969						uc003vvt.2	MKRN1	NM_013446	-0.310365	0.0428108	uc001giv.2	TNFSF4	NM_003326	-0.702127	0.0051179	uc002ttq.2	NCKAP5	NM_207481	-0.517825	0.00121796	uc002mlm.2	ZNF266	NM_006631	-0.334509	0.0325432	uc001sfd.3	SMUG1	NM_001243791	-0.313927	0.0403599	uc011ckh.1	HPGD	NM_001256301	-0.761541	0.00400357	uc010ikf.2	ARHGAP24	NM_001042669	-0.440068	0.00815837
uc011lbr.1			-0.725005	0.0033481	uc010lpc.2	CTAGE4	NM_198495	-0.486915	0.00259909						uc001tqy.2	VPS29	NM_016226	-0.309937	0.0431133	uc009yqw.1			-0.701632	0.00516296	uc010ogy.1	KPNA6	NM_012316	-0.516807	0.00125016	uc001ddj.1	MIER1	NM_001077701	-0.334425	0.0325897	uc002mfp.2	GPR108	NM_001080452	-0.313687	0.0405216	uc001pfc.2	AMOTL1	NM_130847	-0.761238	0.00402684	uc010xmj.1	ZNF44	NM_001164276	-0.439397	0.00826756
uc002blx.1	AKAP13	NM_001270546	-0.724768	0.0033635	uc002fsr.2	INPP5K	NM_016532	-0.486791	0.00260666						uc002sjs.2	STAMBP	NM_201647	-0.308639	0.044041	uc001fcz.2	SLC27A3	NM_024330	-0.700909	0.00522938	uc004cyo.2	RS1	NM_000330	-0.516114	0.00127252	uc002wbn.2	STK25	NM_001271977	-0.334155	0.032739	uc002wkb.2	PANK2	NM_024960	-0.313312	0.0407748	uc010ilv.2	TBCK	NM_001163435	-0.761036	0.00404242	uc002rrs.1			-0.438955	0.00834012
uc002znr.2			-0.723392	0.00345426	uc003wcm.2			-0.486567	0.00262033						uc002gjo.1	TRAPPC1	NM_021210	-0.308491	0.0441476	uc001myd.2	CD82	NM_001024844	-0.699638	0.00534766	uc001ixo.1	PARD3	NM_001184792	-0.515242	0.00130115	uc001zyn.3	USP8	NM_001128610	-0.333767	0.0329543	uc004est.3	LAMP2	NM_002294	-0.313252	0.0408154	uc002ons.2	PRX	NM_020956	-0.760137	0.00411222	uc010xir.1	SAFB	NM_002967	-0.436661	0.00872576
uc003gxm.2	CORIN	NM_006587	-0.722716	0.00349952	uc001dhj.2			-0.48558	0.00268141						uc004cvm.2	RAB9A	NM_004251	-0.308305	0.044282	uc001irl.3	PIP4K2A	NM_005028	-0.698923	0.00541508	uc003ivk.3			-0.514279	0.00133343	uc002ulc.1	HNRNPA3	NM_194247	-0.333241	0.0332482	uc011bet.1			-0.311421	0.0420718	uc004ben.2			-0.759743	0.00414309	uc001mte.3	PAX6	NM_001258465	-0.435739	0.00888495
uc002unm.2	ZNF385B	NM_001113397	-0.720651	0.00364073	uc010flk.2	EPB41L5	NM_001184939	-0.485399	0.00269276						uc003ygr.3	ESRP1	NM_001034915	-0.30793	0.0445541	uc001bxh.1	PHC2	NM_198040	-0.698332	0.00547129	uc002pjl.2	SULT2B1	NM_177973	-0.513062	0.00137524	uc001dhk.2	PIGK	NM_005482	-0.33216	0.0338595	uc003vma.2	GCC1	NM_024523	-0.311194	0.0422298	uc001szj.1	LIN7A	NM_004664	-0.759453	0.00416594	uc001pnw.2	TTC12	NM_017868	-0.435481	0.00892992
uc002upz.2			-0.720645	0.00364113	uc003ygv.2	ESRP1	NM_001122825	-0.484719	0.0027357						uc003uuv.2	MEPCE	NM_001194990	-0.307352	0.0449763	uc011byd.1	TBC1D1	NM_001253912	-0.698329	0.00547164	uc010lpe.2	CTAGE4	NM_198495	-0.512274	0.00140293	uc002iok.2	SNF8	NM_007241	-0.330636	0.0347361	uc002muu.2	C19orf43	NM_024038	-0.311178	0.042241	uc003czv.2	HYAL2	NM_003773	-0.759254	0.0041817	uc001kiz.1	FRA10AC1	NM_145246	-0.434301	0.00913806
uc011byd.1	TBC1D1	NM_001253912	-0.720191	0.00367281	uc011dpr.1	AGER	NM_001206954	-0.484675	0.00273847						uc003lff.1	PFDN1	NM_002622	-0.307182	0.0451014	uc010hkw.1	APEH	NM_001640	-0.698227	0.00548135	uc002rcw.2	KCNS3	NM_002252	-0.511295	0.00143798	uc001wsk.2	BAZ1A	NM_013448	-0.330307	0.034928	uc001tqy.2	VPS29	NM_016226	-0.310935	0.0424105	uc001iux.2	KIAA1462	NM_020848	-0.757231	0.00434427	uc002mcf.2	SAFB	NM_002967	-0.433976	0.00919625
uc003ksq.2	PRR16	NM_016644	-0.71958	0.00371571	uc010xir.1	SAFB	NM_002967	-0.484573	0.00274499						uc003vma.2	GCC1	NM_024523	-0.307177	0.0451053	uc002tca.2	SLC9A2	NM_003048	-0.697521	0.00554923	uc003owf.2	VEGFA	NM_001171624	-0.511288	0.00143824	uc002zlz.1			-0.329956	0.0351335	uc001fkr.2	RUSC1	NM_001278230	-0.310891	0.0424411	uc010mep.2	DENND3	NM_014957	-0.757198	0.00434691	uc011kmx.1			-0.432249	0.00951013
uc010hcq.2	IL17RE	NM_001193380	-0.718055	0.00382456	uc001ixo.1	PARD3	NM_001184792	-0.484268	0.00276451						uc001sfd.3	SMUG1	NM_001243791	-0.30694	0.0452794	uc009yfu.2	ZNF143	NM_003442	-0.697064	0.00559353	uc003yka.2	ZNF706	NM_001042510	-0.510658	0.00146122	uc011bcg.1	USP19	NM_001199162	-0.329886	0.0351745	uc003uuv.2	MEPCE	NM_001194990	-0.310834	0.0424812	uc011bkp.1			-0.754829	0.00454338	uc003wel.2	ARHGEF5	NM_005435	-0.43158	0.00963419
uc003ifz.1	LARP1B	NM_178043	-0.717564	0.0038602	uc003stq.2	TSPAN13	NM_014399	-0.483831	0.0027927						uc002muu.2	C19orf43	NM_024038	-0.3063	0.0457532	uc010qhq.1	PCDH15	NM_001142771	-0.696369	0.00566145	uc003gvt.1			-0.510351	0.00147254	uc003ybz.2	PAG1	NM_018440	-0.329803	0.0352234	uc002son.2	SUCLG1	NM_003849	-0.310374	0.0428044	uc003yvy.2	DENND3	NM_014957	-0.754518	0.0045697	uc003gpv.2			-0.431235	0.00969852
uc001iwg.1	EPC1	NM_025209	-0.717537	0.00386216	uc003vid.2	CAV2	NM_001233	-0.483568	0.00280974						uc002son.2	SUCLG1	NM_003849	-0.305666	0.0462268	uc011lay.1	HMBOX1	NM_024567	-0.695909	0.00570666	uc010ikf.2	ARHGAP24	NM_001042669	-0.508752	0.0015327	uc003sme.2			-0.328891	0.0357635	uc003lff.1	PFDN1	NM_002622	-0.309893	0.0431439	uc002cmd.2	TMEM204	NM_024600	-0.754134	0.00460231	uc003dut.2	SENP7	NM_020654	-0.43066	0.00980697
uc002bvg.2	MEF2A	NM_001171894	-0.717311	0.00387859	uc011mjb.1	PPEF1	NM_006240	-0.483268	0.00282935						uc010cit.1			-0.305576	0.0462943	uc010ifr.2	N4BP2	NM_018177	-0.694806	0.00581643	uc010mqc.2	AGTPBP1	NM_015239	-0.505443	0.00166412	uc002qlq.2	ZNF581	NM_016535	-0.328737	0.0358554	uc003jte.2			-0.308976	0.0437983	uc004dwe.2			-0.754093	0.00460578	uc011mkw.1	MAOA	NM_001270458	-0.430392	0.00985767
uc001rwe.3	CERS5	NM_147190	-0.716384	0.00394672	uc001vjv.2	LMO7	NM_015842	-0.483	0.00284693						uc003qaz.3	ECHDC1	NM_001002030	-0.3055	0.0463517	uc010ydy.1			-0.694775	0.00581956	uc001vjv.2	LMO7	NM_015842	-0.505257	0.00167181	uc009xfw.2	IRF2BP2	NM_001077397	-0.327653	0.0365068	uc001hom.1	CNIH4	NM_014184	-0.307418	0.0449286	uc003ecj.3	ARHGAP31	NM_020754	-0.754078	0.00460701	uc001vyz.2	NDRG2	NM_201538	-0.429108	0.0101044
uc011cmr.1	CCT5	NM_012073	-0.715838	0.0039873	uc003gix.2	WFS1	NM_006005	-0.48227	0.00289535						uc003wci.2	GSTK1	NM_015917	-0.305374	0.0464465	uc003ggi.1			-0.694655	0.00583154	uc003hxw.2	INTS12	NM_020395	-0.50402	0.00172362	uc001dmy.1	GBP2	NM_004120	-0.327338	0.0366979	uc004cvm.2	RAB9A	NM_004251	-0.307345	0.0449821	uc003vpo.2	TMEM209	NM_032842	-0.753892	0.00462294	uc004eju.2	NXF3	NM_022052	-0.428715	0.0101808
uc011boh.1	ARHGEF26	NM_001251963	-0.715134	0.00404006	uc001opy.2			-0.482185	0.00290106						uc010vdt.1			-0.305152	0.0466139	uc003fhg.2	TNIK	NM_001161566	-0.694184	0.00587906	uc001vyz.2	NDRG2	NM_201538	-0.50334	0.00175273	uc010khd.2	GPR126	NM_001032394	-0.327306	0.0367176	uc002plg.1			-0.306891	0.0453155	uc003jox.1			-0.753829	0.00462826	uc010avt.1	EML1	NM_004434	-0.428641	0.0101953
uc003ywt.1			-0.714881	0.00405915	uc002ems.1			-0.481845	0.00292394						uc003bsc.2	MTMR14	NM_001077525	-0.304808	0.0468739	uc010yeo.1	TSEN34	NM_024075	-0.693553	0.00594311	uc004cwt.1	FIGF	NM_004469	-0.502886	0.00177237	uc003otc.3			-0.327254	0.0367488	uc003bqg.2	ARL8B	NM_018184	-0.306856	0.0453413	uc002hgz.2	RHOT1	NM_018307	-0.753629	0.00464544	uc004ddq.2	XK	NM_021083	-0.42824	0.010274
uc002gzv.2			-0.71471	0.00407211	uc002jsg.3	ST6GALNAC2	NM_006456	-0.481675	0.00293537						uc003wkx.2			-0.3044	0.0471843	uc004dza.2	MED12	NM_005120	-0.693145	0.00598472	uc001cdf.1			-0.501931	0.00181437	uc001vnq.2			-0.32607	0.0374757	uc004bts.2	CIZ1	NM_001257976	-0.306551	0.0455674	uc011loq.1	IL11RA	NM_001142784	-0.751007	0.00487439	uc010huv.2	PLS1	NM_001145319	-0.428058	0.0103099
uc009xgu.2	ZNF695	NM_020394	-0.71446	0.00409114	uc010lpe.2	CTAGE4	NM_198495	-0.481089	0.00297525						uc004arf.3	AUH	NM_001698	-0.303399	0.0479527	uc002sjt.2			-0.692176	0.0060847	uc001vkj.2	SCEL	NM_003843	-0.501836	0.00181856	uc002vqi.3	SP110	NM_004510	-0.324674	0.0383481	uc001ezn.2	S100A11	NM_005620	-0.306408	0.0456735	uc001iiv.2	IL15RA	NM_002189	-0.750827	0.00489041	uc003mfk.1	ZNF346	NM_012279	-0.42751	0.0104186
uc002tca.2	SLC9A2	NM_003048	-0.71323	0.00418556	uc001jxd.1			-0.480744	0.00299893						uc003luk.2	ATOX1	NM_004045	-0.302705	0.0484906	uc001arr.1	C1orf127	NM_001170754	-0.691992	0.00610378	uc010hxm.2			-0.501166	0.00184863	uc010fxp.1	SP100	NM_001080391	-0.324443	0.0384937	uc002taz.1	RNF149	NM_173647	-0.305238	0.0465488	uc003zno.2	PLIN2	NM_001122	-0.749152	0.00504148	uc003wec.1			-0.427468	0.0104269
uc004dgx.2	PHF16	NM_001077445	-0.71259	0.00423541	uc002hyu.2			-0.480741	0.00299914						uc010ytd.1	IMMT	NM_001100170	-0.301983	0.0490563	uc002jhx.1			-0.691238	0.00618269	uc001cbg.1	MEAF6	NM_001270875	-0.500614	0.00187367	uc002hha.2			-0.324263	0.038608	uc003vvt.2	MKRN1	NM_013446	-0.305114	0.0466426	uc003phw.2	TMEM30A	NM_018247	-0.748282	0.00512132	uc002kon.2	NAPG	NM_003826	-0.427329	0.0104547
uc010xil.1	KDM4B	NM_015015	-0.712399	0.00425036	uc003ghd.2	DOK7	NM_173660	-0.479778	0.00306613						uc002naw.1	AKAP8L	NM_014371	-0.301618	0.0493446	uc010fif.2			-0.689809	0.00633429	uc003eep.2	SLC15A2	NM_021082	-0.500181	0.00189354	uc002rff.2	ITSN2	NM_019595	-0.323998	0.0387758	uc003qaz.3	ECHDC1	NM_001002030	-0.304756	0.0469136	uc001jgu.2	ARHGAP22	NM_001256024	-0.747997	0.00514767	uc001qzb.3			-0.427209	0.0104787
uc010zpk.1			-0.712351	0.00425412	uc010ofj.1	FAM46B	NM_052943	-0.478946	0.00312509											uc002mpl.2	ILF3	NM_004516	-0.688831	0.00643973	uc003pkt.2	SNX14	NM_153816	-0.499613	0.0019199	uc003unt.2	PON3	NM_000940	-0.323905	0.0388356	uc003kzc.3	SKP1	NM_170679	-0.304631	0.0470086	uc001jsp.2	SPOCK2	NM_014767	-0.747947	0.00515232	uc002qzg.1	MBOAT2	NM_138799	-0.426546	0.010612
uc003qbc.2	KIAA0408	NM_014702	-0.712286	0.00425921	uc011boi.1			-0.47868	0.00314411											uc002xvf.2	TMEM189-UBE2V1	NM_199203	-0.688781	0.00644516	uc003iuh.2	GPM6A	NM_201592	-0.49778	0.00200713	uc002arz.2	PAQR5	NM_017705	-0.323865	0.0388608	uc003cte.1	TMA7	NM_015933	-0.303517	0.0478615	uc003ltd.2			-0.746695	0.00526938	uc001emg.1	LOC653513	NM_001002810	-0.426297	0.0106626
uc001etw.2	ANP32E	NM_030920	-0.711006	0.00436071	uc003azm.2			-0.477231	0.00324971											uc010qxm.1	NAP1L4	NM_005969	-0.688599	0.00646495	uc010qcx.1	C10orf67	NM_153714	-0.497593	0.00201622	uc002zqh.2	C22orf29	NM_024627	-0.32373	0.038947	uc003vte.3	LUZP6	NM_145808	-0.302936	0.0483113	uc003jfj.2	FAM105A	NM_019018	-0.744612	0.00546854	uc001djc.2	TTLL7	NM_024686	-0.425304	0.0108659
uc010mep.2	DENND3	NM_014957	-0.709354	0.00449447	uc010ogy.1	KPNA6	NM_012316	-0.476436	0.00330893											uc002itb.2	SPAG9	NM_003971	-0.688588	0.00646611	uc010dhz.2			-0.497306	0.00203024	uc002jsc.1			-0.323334	0.0392007	uc003vss.2	CNOT4	NM_013316	-0.302883	0.0483523	uc011cki.1	ADAM29	NM_001130705	-0.744242	0.00550454	uc001usr.2			-0.424417	0.0110503
uc003lpr.1	ADRB2	NM_000024	-0.709334	0.00449612	uc003erp.1	CLDN18	NM_016369	-0.47639	0.00331235											uc002yxm.2	BRWD1	NM_001007246	-0.688303	0.00649725	uc002dwp.2	GDPD3	NM_024307	-0.496481	0.00207106	uc010atq.1	CALM3	NM_005184	-0.323165	0.0393094	uc002naw.1	AKAP8L	NM_014371	-0.302568	0.0485982	uc001hmq.2	2002-03-01	NM_017898	-0.744066	0.00552173	uc002tej.2	LIMS1	NM_001193484	-0.423364	0.0112727
uc001sph.2			-0.707875	0.00461695	uc010qlz.1	NRG3	NM_001165972	-0.476371	0.00331382											uc010tsx.1			-0.688195	0.006509	uc001vdl.2	SPRYD7	NM_020456	-0.49468	0.00216262	uc002jnx.3	GRB2	NM_002086	-0.322241	0.0399075	uc004fdb.2			-0.302486	0.0486622	uc010qcz.1	KIAA1217	NM_001098501	-0.743724	0.00555525	uc002urv.2	HIBCH	NM_198047	-0.423052	0.0113393
uc011kme.1			-0.707032	0.00468794	uc002wae.3	C2orf54	NM_001085437	-0.476083	0.00333553											uc010tht.1	TBC1D4	NM_014832	-0.688032	0.00652684	uc002hyu.2			-0.494386	0.0021779	uc002pij.1	CARD8	NM_001184904	-0.321784	0.0402062	uc002rct.2	GEN1	NM_182625	-0.302304	0.0488043	uc002vgq.2			-0.743191	0.0056077	uc009xte.1			-0.422938	0.0113637
uc002cdp.2			-0.706925	0.00469698	uc002sbz.2	EHBP1	NM_001142616	-0.474906	0.00342552											uc010jcy.2			-0.687835	0.00654847	uc001ogq.1			-0.493962	0.00220008	uc001edk.2	MAGI3	NM_001142782	-0.321629	0.0403075	uc003dfl.2	GLT8D1	NM_001010983	-0.301843	0.0491666	uc001rzk.2	ACVRL1	NM_001077401	-0.742402	0.00568614	uc010ymv.1			-0.421386	0.0117006
uc004bat.2			-0.706294	0.00475076	uc002joh.2	LLGL2	NM_001031803	-0.473544	0.00353232											uc001kou.1	CRTAC1	NM_018058	-0.687293	0.00660827	uc003bye.1	WNT7A	NM_004625	-0.493671	0.0022154	uc002sct.3	PELI1	NM_020651	-0.321617	0.0403156	uc002jca.2	FTSJ3	NM_017647	-0.301607	0.0493531	uc002lbi.3	SLC14A1	NM_015865	-0.742255	0.00570077	uc001svm.2	RAB3IP	NM_022456	-0.420905	0.0118068
uc002izz.3	TLK2	NM_006852	-0.705575	0.00481256	uc010rxe.1	SIDT2	NM_001040455	-0.473259	0.00355501											uc004afk.3	CBWD6	NM_001085457	-0.68709	0.00663084	uc011dpm.1	AGER	NM_001136	-0.493503	0.00222432	uc003uaw.2	GTF2I	NM_033000	-0.321104	0.0406534	uc003cgt.3	LRRFIP2	NM_017724	-0.300931	0.0498894	uc001zcn.2	FAM189A1	NM_015307	-0.740738	0.00585412	uc003pkt.2	SNX14	NM_153816	-0.419522	0.0121164
uc002mzu.1			-0.70497	0.00486511	uc001yne.1			-0.472957	0.0035792											uc010try.1	JKAMP	NM_001098625	-0.686749	0.00666868	uc003hld.2	ANXA3	NM_005139	-0.492986	0.00225194	uc002jts.3	2009-09-01	NM_001113491	-0.320374	0.0411386						uc001owf.1	ARRB1	NM_020251	-0.740574	0.0058709	uc003vfu.3	LRRN3	NM_001099658	-0.419441	0.0121348
uc002tbv.2	IL1RL1	NM_003856	-0.704525	0.00490399	uc010snd.1	DAZAP2	NM_001136266	-0.472716	0.00359861											uc011lnw.1	NFX1	NM_147134	-0.686699	0.00667429	uc004djs.1	PORCN	NM_022825	-0.49297	0.00225278	uc010khc.2	GPR126	NM_020455	-0.320235	0.0412314						uc002iuk.3	TMEM100	NM_001099640	-0.739997	0.00593012	uc010fdc.2	C1D	NM_001190263	-0.418982	0.0122392
uc004eoi.2	ACSL4	NM_022977	-0.704336	0.00492065	uc001vyz.2	NDRG2	NM_201538	-0.47234	0.00362904											uc002umz.1			-0.686524	0.00669386	uc002kkz.2	YES1	NM_005433	-0.492262	0.0022911	uc001leo.2	INPP5F	NM_014937	-0.319141	0.0419684						uc003ibl.2	CAMK2D	NM_172115	-0.73995	0.00593495	uc002hey.3	SLC6A4	NM_001045	-0.418964	0.0122433
uc010tiz.1	PCCA	NM_001178004	-0.703918	0.0049575	uc011ece.1	CTAGE9	NM_001145659	-0.47199	0.00365766											uc009yub.2	XRRA1	NM_182969	-0.68624	0.00672566	uc010qlz.1	NRG3	NM_001165972	-0.492101	0.00229985	uc001xqi.2			-0.318669	0.0422901						uc004bzs.1			-0.737219	0.00622174	uc003boz.2	CNTN6	NM_014461	-0.418725	0.012298
uc002iyn.1	USP32	NM_032582	-0.703777	0.00496995	uc003qug.2	QKI	NM_206853	-0.471508	0.00369733											uc003iza.1	F11	NM_000128	-0.686089	0.00674261	uc003dzt.2			-0.492	0.00230539	uc002hfr.3	CRLF3	NM_015986	-0.318584	0.0423483						uc001ozh.2	GAB2	NM_080491	-0.736444	0.00630498	uc003ncs.2	RNF144B	NM_182757	-0.417518	0.0125773
uc001iki.3	CELF2	NM_001025077	-0.701874	0.00514093	uc002cmy.2	IGFALS	NM_004970	-0.471228	0.00372053											uc001yei.3	SYNE3	NM_152592	-0.685083	0.00685652	uc002tts.1			-0.491552	0.00233004	uc001whz.2	AJUBA	NM_032876	-0.318284	0.0425532						uc003xze.2	TERF1	NM_003218	-0.735581	0.00639876	uc001vjv.2	LMO7	NM_015842	-0.41749	0.0125839
uc002mdp.1	NDUFA11	NM_001193375	-0.701534	0.00517199	uc003oap.1	AGER	NM_001206929	-0.471223	0.00372088											uc010qka.1	P4HA1	NM_001142595	-0.685041	0.00686129	uc002ttp.2	NCKAP5	NM_207363	-0.491521	0.00233174	uc003ooc.2	GLO1	NM_006708	-0.317791	0.0428932						uc002fgq.1	CMIP	NM_030629	-0.73538	0.0064207	uc003tvm.1	SBDS	NM_016038	-0.417401	0.0126047
uc011lgg.1	NECAB1	NM_022351	-0.698699	0.00543636	uc003ezu.1			-0.470746	0.00376073											uc010ped.1			-0.684308	0.00694524	uc002amr.2	DAPK2	NM_014326	-0.491325	0.00234264	uc001amd.2	RPL22	NM_000983	-0.316644	0.0436911						uc002vnk.2			-0.735079	0.0064537	uc002pjl.2	SULT2B1	NM_177973	-0.417389	0.0126073
uc003jnq.3	HMGCS1	NM_002130	-0.698245	0.00547963	uc002ebc.3	PRSS8	NM_002773	-0.46978	0.00384257											uc001wgd.2			-0.683968	0.0069844	uc010lsq.2	KIAA1456	NM_020844	-0.489282	0.00245852	uc002qku.2	TMEM238	NM_001190764	-0.316514	0.0437823						uc002fjl.2	FOXF1	NM_001451	-0.733524	0.00662625	uc001uqp.2	RNF6	NM_183043	-0.41711	0.0126729
uc003ocd.2	TAP2	NM_000544	-0.698211	0.00548286	uc002hst.2			-0.469585	0.00385923											uc003fsg.2	LEPREL1	NM_001134418	-0.68388	0.0069946	uc003boz.2	CNTN6	NM_014461	-0.488719	0.00249137	uc001inl.2	DCLRE1C	NM_001033857	-0.316037	0.0441184						uc001kdg.1	CCSER2	NM_018999	-0.733331	0.00664785	uc004emi.3	CXorf57	NM_018015	-0.415967	0.012944
uc010hnm.2	FAM107A	NM_007177	-0.697189	0.00558141	uc001opz.2	SHANK2	NM_133266	-0.469569	0.00386065											uc001cji.1			-0.683777	0.00700652	uc010xde.1	SMAD7	NM_001190822	-0.488485	0.00250509	uc003agv.3	MTMR3	NM_021090	-0.315662	0.044384						uc002xuf.2	STAU1	NM_001037328	-0.732682	0.0067211	uc003pfl.2			-0.415915	0.0129564
uc001vmp.2			-0.697177	0.00558256	uc002kkz.2	YES1	NM_005433	-0.467924	0.00400405											uc002myk.2			-0.683503	0.00703835	uc010neh.2	RAB9A	NM_001195328	-0.488219	0.0025208	uc011kxx.1	DLC1	NM_001164271	-0.315294	0.0446457						uc004eoj.2	ACSL4	NM_004458	-0.732155	0.00678101	uc003bwn.2	SYN2	NM_133625	-0.414533	0.0132911
uc001iql.1			-0.697171	0.00558315	uc001zar.2	UBE3A	NM_130838	-0.467857	0.00400998											uc010nqk.2			-0.683337	0.00705767	uc003web.2			-0.486352	0.00263352	uc001izm.2	ZNF37A	NM_001178101	-0.314859	0.0449576						uc003dea.1	SEMA3G	NM_020163	-0.732009	0.00679762	uc002bpg.1	NGRN	NM_001033088	-0.414478	0.0133046
uc001mqy.2	MUC15	NM_001135092	-0.696993	0.00560045	uc003bye.1	WNT7A	NM_004625	-0.467162	0.00407202											uc002mpx.1	DNM2	NM_004945	-0.682121	0.00720038	uc011kub.1	OR2A1	NM_001005287	-0.486158	0.00264549	uc011kii.1	PON3	NM_000940	-0.314639	0.0451154						uc004dtk.1	MAGED2	NM_177433	-0.730999	0.00691378	uc010vwz.1	TOM1L2	NM_001033551	-0.414085	0.0134012
uc001axb.1	SLC25A34	NM_207348	-0.696664	0.00563249	uc002ttp.2	NCKAP5	NM_207363	-0.466587	0.004124											uc011bkl.1			-0.68209	0.00720406	uc001rhz.1			-0.486085	0.00265	uc002rwm.2	PPP1R21	NM_001135629	-0.313871	0.0456708						uc003jrt.2	PDE4D	NM_001197221	-0.730985	0.00691536	uc003cew.2	GPD1L	NM_015141	-0.412622	0.0137657
uc010uvw.1	TSC2	NM_001077183	-0.696084	0.00568947	uc003iuh.2	GPM6A	NM_201592	-0.466272	0.00415275											uc001nce.2	PHF21A	NM_001101802	-0.681372	0.00728942	uc011bfc.1	SLMAP	NM_007159	-0.486039	0.00265287	uc001wvg.3	CTAGE5	NM_005930	-0.313726	0.0457761						uc003ksq.2	PRR16	NM_016644	-0.730705	0.0069478	uc001ozz.1	ANKRD42	NM_182603	-0.411448	0.0140643
uc010jcl.1	DMXL1	NM_005509	-0.695864	0.00571115	uc010dbl.2	ITGA3	NM_002204	-0.465731	0.00420244											uc011duk.1	CCND3	NM_001136126	-0.680379	0.00740884	uc011luh.1			-0.484577	0.00274471	uc003hfw.2	MOB1B	NM_173468	-0.313574	0.045887						uc002aei.2	MYZAP	NM_001018100	-0.730058	0.00702324	uc003ygv.2	ESRP1	NM_001122825	-0.411436	0.0140674
uc003dhu.2	CCDC66	NM_001012506	-0.694018	0.00589584	uc002wzq.3			-0.46538	0.00423495											uc010pfp.1	MUC1	NM_001204293	-0.680061	0.00744733	uc011mjb.1	PPEF1	NM_006240	-0.484529	0.00274779	uc002ays.2	CSK	NM_004383	-0.313489	0.0459491						uc003nhz.2	BTN3A3	NM_006994	-0.729499	0.00708895	uc003erp.1	CLDN18	NM_016369	-0.41126	0.0141126
uc009vob.2	PDPN	NM_001006624	-0.693578	0.00594054	uc001iqk.2	NEBL	NM_213569	-0.465371	0.00423582											uc001fbn.1	PGLYRP3	NM_052891	-0.679773	0.00748243	uc010rfc.1	PRR5L	NM_001160169	-0.484334	0.0027603	uc011kth.1	CTAGE15	NM_001008747	-0.313322	0.0460716						uc003cqm.2	PTH1R	NM_000316	-0.729176	0.00712702	uc010jig.2	CNOT8	NM_004779	-0.410993	0.0141816
uc010qxm.1	NAP1L4	NM_005969	-0.693421	0.00595651	uc010qfd.1			-0.464533	0.00431434											uc004chc.2	GPSM1	NM_015597	-0.679631	0.00749971	uc002rzn.2	CCDC85A	NM_001080433	-0.484301	0.0027624	uc002utm.1	HECW2	NM_020760	-0.31316	0.0461897						uc010emk.1			-0.728901	0.00715973	uc001vkj.2	SCEL	NM_003843	-0.410616	0.0142794
uc010fir.1	AFF3	NM_001025108	-0.692991	0.00600061	uc003tzi.3	CLDN4	NM_001305	-0.463513	0.00441172											uc003ksq.2	PRR16	NM_016644	-0.67858	0.00762893	uc002wae.3	C2orf54	NM_001085437	-0.483837	0.00279231	uc003ati.2	SH3BP1	NM_018957	-0.31248	0.0466907						uc002xlg.2			-0.728562	0.00720008	uc003dea.1	SEMA3G	NM_020163	-0.409961	0.0144503
uc004eqz.2	LONRF3	NM_001031855	-0.692783	0.00602192	uc003nvz.1			-0.461032	0.00465638											uc003and.3	LARGE	NM_004737	-0.678513	0.00763729	uc003thd.2	RALA	NM_005402	-0.483506	0.00281379	uc010ypg.1	VRK2	NM_001130481	-0.312356	0.0467825						uc001vfx.2	ATP7B	NM_001005918	-0.727563	0.00731995	uc003jdc.2	C5orf38	NM_178569	-0.409732	0.0145106
uc010fxp.1	SP100	NM_001080391	-0.691966	0.0061065	uc001kgl.2	SLC16A12	NM_213606	-0.460913	0.00466839											uc004agv.2			-0.678306	0.0076629	uc002sbz.2	EHBP1	NM_001142616	-0.483059	0.00284305	uc003auf.2	EIF3L	NM_016091	-0.311939	0.047093						uc003mvt.2	PXDC1	NM_183373	-0.727474	0.00733065	uc003fmk.2	HTR3C	NM_130770	-0.409574	0.0145523
uc001szc.2	PPP1R12A	NM_001244990	-0.691673	0.0061371	uc002rrs.1			-0.45932	0.00483201											uc010tnb.1			-0.678186	0.00767787	uc002wpr.2	DSTN	NM_006870	-0.482663	0.00286923	uc001dmp.2	CCBL2	NM_001008661	-0.310981	0.0478109						uc002jfe.2	RGS9	NM_003835	-0.727391	0.00734076	uc010sko.1			-0.409352	0.0146112
uc004enl.2	MID2	NM_012216	-0.691305	0.0061756	uc001imz.1	FAM107B	NM_031453	-0.459157	0.00484892											uc010jfh.1			-0.677802	0.00772568	uc003lpr.1	ADRB2	NM_000024	-0.482555	0.00287641	uc002wpg.1	KIF16B	NM_024704	-0.310618	0.0480852						uc002vgu.3			-0.726748	0.00741884	uc003fca.2	MLF1	NM_001130156	-0.408395	0.0148665
uc009yfc.2			-0.691096	0.00619762	uc010hdw.1	VGLL4	NM_001128220	-0.458714	0.00489543											uc001vko.2	EDNRB	NM_001122659	-0.677769	0.00772985	uc011ceo.1	SLC39A8	NM_001135147	-0.482035	0.00291112	uc001tpy.2	ANKRD13A	NM_033121	-0.309158	0.0492022						uc001lpq.1	RNH1	NM_203389	-0.726159	0.00749095	uc001hjp.2	TATDN3	NM_001042553	-0.408283	0.0148967
uc001wgd.2			-0.690786	0.00623038	uc001ozz.1	ANKRD42	NM_182603	-0.458554	0.00491231											uc011ebi.1			-0.677171	0.00780484	uc010qfd.1			-0.480944	0.00298519	uc003bsr.1			-0.309106	0.0492421						uc011kgz.1	KIAA1324L	NM_152748	-0.725968	0.0075144	uc003cfb.3	DYNC1LI1	NM_016141	-0.407922	0.0149943
uc001hfh.2	PFKFB2	NM_001018053	-0.689206	0.00639913	uc001xwv.3	PTPN21	NM_007039	-0.458238	0.00494584											uc001aha.1	CDK11B	NM_033489	-0.677161	0.00780613	uc003wpy.1			-0.48041	0.00302203	uc011myh.1	ZNF185	NM_001178107	-0.309069	0.0492705						uc010qme.1	CCSER2	NM_018999	-0.725883	0.00752486	uc011kaw.1	KIAA0895	NM_001199708	-0.407828	0.0150196
uc011bkl.1			-0.688907	0.00643147	uc009xgs.1			-0.457792	0.00499344											uc003nfr.2	HIST1H4B	NM_003544	-0.675633	0.00800053	uc002mxy.2			-0.479363	0.00309541	uc001kdo.2	WAPAL	NM_015045	-0.308958	0.0493565						uc001kew.2	PAPSS2	NM_001015880	-0.725701	0.00754733	uc001ode.2			-0.407071	0.0152261
uc010bed.1	DUOXA1	NM_001276268	-0.688742	0.00644941	uc003cpz.1	ALS2CL	NM_182775	-0.457713	0.00500193											uc001dfe.2	CTH	NM_153742	-0.675548	0.00801141	uc011mao.1	PIP5KL1	NM_001135219	-0.479125	0.00311232	uc003alo.1	PRR14L	NM_173566	-0.308482	0.0497256						uc002yav.2	PHACTR3	NM_001199506	-0.724001	0.00775965	uc002gli.2	NDEL1	NM_001025579	-0.407001	0.0152455
uc001kex.2	PAPSS2	NM_004670	-0.687813	0.00655092	uc001ubb.2	RHOF	NM_019034	-0.457056	0.00507292											uc002tgv.1	BCL2L11	NM_138621	-0.675229	0.00805252	uc003cqb.1	ALS2CL	NM_147129	-0.479053	0.00311748	uc003fkh.2	USP13	NM_003940	-0.308273	0.0498886						uc009yub.2	XRRA1	NM_182969	-0.722656	0.00793067	uc003ezu.1			-0.406706	0.0153266
uc003gyc.2	SLC10A4	NM_152679	-0.68751	0.0065843	uc004eju.2	NXF3	NM_022052	-0.456446	0.00513967											uc001zoz.2	PLA2G4F	NM_213600	-0.675165	0.00806074	uc002kun.2	ANKRD29	NM_173505	-0.479008	0.00312068											uc001boa.2	FCN3	NM_003665	-0.722165	0.00799383	uc001vdq.1	TRIM13	NM_052811	-0.406179	0.0154727
uc002gra.3	FLCN	NM_144997	-0.687244	0.00661375	uc010mon.1	FAM189A2	NM_001127608	-0.456177	0.00516931											uc011azn.1	VIPR1	NM_001251885	-0.675129	0.00806541	uc004emj.3	CXorf57	NM_001184782	-0.478721	0.00314123											uc001tvz.1	C12orf49	NM_024738	-0.722073	0.00800569	uc001mqx.2	MUC15	NM_145650	-0.405704	0.0156051
uc001myd.2	CD82	NM_001024844	-0.68672	0.006672	uc010msd.2	SLC35D2	NM_007001	-0.456155	0.00517171											uc002vnz.1			-0.674893	0.00809599	uc001xwv.3	PTPN21	NM_007039	-0.478431	0.00316206											uc001kzs.2	ACSL5	NM_203379	-0.721866	0.0080325	uc011dcy.1	GRIA1	NM_001258022	-0.405498	0.015663
uc002tgv.1	BCL2L11	NM_138621	-0.685333	0.00682804	uc002aej.2	MYZAP	NM_152451	-0.455952	0.00519421											uc010zce.1	KCNJ3	NM_001260508	-0.67406	0.00820451	uc001pgn.2	KIAA1377	NM_020802	-0.477535	0.00322727											uc001uuw.2	STARD13	NM_178006	-0.721426	0.00808951	uc010zwp.1			-0.405039	0.0157925
uc010qtj.1			-0.684026	0.00697769	uc003dao.2			-0.455006	0.0053											uc003xdi.2			-0.673987	0.00821397	uc002rvx.2	EPCAM	NM_002354	-0.477027	0.00326483											uc003jwu.2	OCLN	NM_002538	-0.720744	0.00817871	uc003jjs.2	IL7R	NM_002185	-0.404706	0.0158869
uc002rnc.3	YPEL5	NM_001127400	-0.683929	0.00698893	uc010eyh.2	EFR3B	NM_014971	-0.454175	0.00539456											uc001iit.2	FBXO18	NM_032807	-0.673985	0.00821423	uc010otl.1			-0.47672	0.00328768											uc004dfy.2	MAOA	NM_000240	-0.720518	0.00820839	uc002lbi.3	SLC14A1	NM_015865	-0.404683	0.0158933
uc003mvt.2	PXDC1	NM_183373	-0.683536	0.00703446	uc001csv.2	OSBPL9	NM_148905	-0.454059	0.00540784											uc002efb.1			-0.673725	0.0082484	uc011mxd.1			-0.476492	0.0033047											uc003ncp.1	KDM1B	NM_153042	-0.720099	0.00826362	uc002aqg.2	SMAD6	NM_001142861	-0.404636	0.0159067
uc002xgq.2	RPN2	NM_001135771	-0.682922	0.0071061	uc003gpv.2			-0.452811	0.00555282											uc004aqs.2			-0.673342	0.00829884	uc001lgg.1	PLEKHA1	NM_021622	-0.476476	0.00330592											uc010jxx.1			-0.719998	0.00827702	uc002rvx.2	EPCAM	NM_002354	-0.404554	0.0159302
uc010qjh.1	SAR1A	NM_001142648	-0.681933	0.0072227	uc010xde.1	SMAD7	NM_001190822	-0.452587	0.00557923											uc002osi.1	GRIK5	NM_002088	-0.673184	0.00831981	uc002xlg.2			-0.476241	0.00332361											uc002vle.2	DNPEP	NM_012100	-0.719673	0.00832007	uc003jhp.1	GOLPH3	NM_022130	-0.403595	0.0162055
uc001iqk.2	NEBL	NM_213569	-0.681824	0.0072356	uc003oau.1	AGER	NM_001206940	-0.452109	0.00563582											uc010btk.1	NAA60	NM_024845	-0.672452	0.00841715	uc010wml.1	ACSF2	NM_025149	-0.474652	0.00344517											uc001tkk.1			-0.719497	0.00834354	uc010jcj.2	SEMA6A	NM_020796	-0.403473	0.0162406
uc003jot.1			-0.680801	0.00735787	uc003snj.1	RADIL	NM_018059	-0.451913	0.00565923											uc003jwu.2	OCLN	NM_002538	-0.672412	0.0084224	uc001ksb.1	MRPL43	NM_176793	-0.474578	0.00345098											uc003bzr.1	SH3BP5	NM_001018009	-0.719417	0.00835424	uc002kok.2	VAPA	NM_194434	-0.403447	0.0162481
uc003coc.3	TGM4	NM_003241	-0.680774	0.00736112	uc010sqb.1			-0.451389	0.00572209											uc010fnz.2	CACNB4	NM_001145798	-0.672226	0.00844726	uc001jlx.2			-0.473676	0.0035218											uc003ceo.2	TGFBR2	NM_003242	-0.719378	0.00835943	uc001dtg.3	CDC14A	NM_003672	-0.403359	0.0162736
uc001dzl.1	RBM15	NM_022768	-0.680696	0.00737058	uc001vdl.2	SPRYD7	NM_020456	-0.451333	0.00572886											uc010cyx.2	BRCA1	NM_007297	-0.672171	0.00845472	uc010flk.2	EPB41L5	NM_001184939	-0.473634	0.00352515											uc001rzj.2	ACVRL1	NM_000020	-0.718786	0.00843859	uc002uxo.1	CASP8	NM_033358	-0.40325	0.0163055
uc004czj.1			-0.680522	0.00739153	uc003ubt.2	GTF2IRD2B	NM_001003795	-0.451223	0.00574213											uc010jcl.1	DMXL1	NM_005509	-0.672082	0.00846667	uc010ukh.1	GRAMD2	NM_001012642	-0.473538	0.00353278											uc003hqq.2	NUDT9	NM_024047	-0.71843	0.00848657	uc001nwi.2	CHRM1	NM_000738	-0.403144	0.0163363
uc001oja.2	RBM4B	NM_031492	-0.680416	0.00740432	uc010neh.2	RAB9A	NM_001195328	-0.450928	0.00577784											uc010ncj.1	PNPLA7	NM_001098537	-0.671674	0.00852154	uc011dcy.1	GRIA1	NM_001258022	-0.473216	0.0035584											uc010zyf.1			-0.717877	0.00856134	uc003hrv.2	HERC3	NM_014606	-0.402996	0.0163793
uc010pzw.1	ZMYND11	NM_001202465	-0.680283	0.00742051	uc003dzt.2			-0.450449	0.00583638											uc003tau.2			-0.671621	0.00852863	uc003ywb.2			-0.47319	0.00356051											uc002cok.2	SLC9A3R2	NM_001252073	-0.71764	0.00859365	uc001wnu.2	GMPR2	NM_016576	-0.402988	0.0163818
uc001tvz.1	C12orf49	NM_024738	-0.679947	0.00746129	uc001eyl.2	TUFT1	NM_020127	-0.450157	0.00587231											uc003gcb.2	SLC26A1	NM_213613	-0.671525	0.00854157	uc002joh.2	LLGL2	NM_001031803	-0.472209	0.00363975											uc003vfs.3	LRRN3	NM_018334	-0.717436	0.0086214	uc003tar.1	C7orf41	NM_152793	-0.402907	0.0164054
uc002blw.1	AKAP13	NM_001270546	-0.679714	0.00748968	uc003qba.2			-0.449984	0.00589365											uc009yfc.2			-0.671425	0.00855512	uc003wml.1			-0.471868	0.00366762											uc003fsg.2	LEPREL1	NM_001134418	-0.717311	0.00863855	uc003gqf.1	KCNIP4	NM_147183	-0.402705	0.0164644
uc003amx.2	SYN3	NM_003490	-0.678972	0.00758053	uc002rcw.2	KCNS3	NM_002252	-0.449891	0.0059052											uc010did.1			-0.671363	0.00856344	uc003ezu.1			-0.471861	0.00366825											uc003wps.2	ARHGEF10	NM_014629	-0.716188	0.00879306	uc001cyz.3	TACSTD2	NM_002353	-0.402411	0.0165508
uc003xkp.1	RAB11FIP1	NM_025151	-0.678582	0.00762874	uc003btw.2	IL17RE	NM_153480	-0.449328	0.00597534											uc004cxq.1	TXLNG	NM_018360	-0.67103	0.00860872	uc001hrq.1	WNT3A	NM_033131	-0.47091	0.00374701											uc002vdd.1	MAP2	NM_001039538	-0.715381	0.00890533	uc002swj.3			-0.402334	0.0165732
uc002uhx.2	ZAK	NM_133646	-0.677877	0.00771633	uc001osd.1	FOLR1	NM_016729	-0.448252	0.0061113											uc002okp.1	PAK4	NM_005884	-0.671023	0.00860964	uc003cku.3			-0.47089	0.00374872											uc011dpr.1	AGER	NM_001206954	-0.715103	0.00894433	uc010hoy.2	ARL6	NM_177976	-0.401336	0.0168696
uc002lus.2	MKNK2	NM_199054	-0.677701	0.00773833	uc010vge.1			-0.447693	0.006183											uc001mdx.1			-0.670356	0.0087006	uc002pop.1	RRAS	NM_006270	-0.469307	0.00388316											uc004bsa.2	SH2D3C	NM_005489	-0.715068	0.00894911	uc002dhn.1			-0.401157	0.016923
uc003vsc.2	CALD1	NM_033139	-0.677578	0.00775376	uc001tco.2	NUDT4	NM_019094	-0.447362	0.00622576											uc011mdu.1	GPSM1	NM_001145639	-0.67006	0.00874125	uc002yav.2	PHACTR3	NM_001199506	-0.468421	0.00396022											uc010xxz.1	HIF3A	NM_022462	-0.714884	0.00897507	uc002hih.3	ZNF830	NM_052857	-0.400929	0.0169918
uc003ytd.3	ADCY8	NM_001115	-0.677402	0.00777583	uc004asz.2	FGD3	NM_033086	-0.447269	0.00623779											uc002qrk.1			-0.669895	0.00876391	uc003cbq.2	KAT2B	NM_003884	-0.467822	0.00401312											uc010hlj.2	HYAL2	NM_033158	-0.714744	0.00899479	uc001cdv.2	PPIE	NM_203456	-0.400405	0.0171497
uc004dfy.2	MAOA	NM_000240	-0.677265	0.00779308	uc003wel.2	ARHGEF5	NM_005435	-0.447197	0.00624718											uc002tbv.2	IL1RL1	NM_003856	-0.669664	0.00879589	uc010lvz.1			-0.4678	0.00401509											uc001iuw.1			-0.714656	0.00900709	uc010xny.1			-0.400392	0.0171539
uc010pub.1	KCTD3	NM_016121	-0.676717	0.00786223	uc001fvn.2	DCAF8	NM_015726	-0.446845	0.00629311											uc001pai.2	DLG2	NM_001142700	-0.669211	0.00885863	uc003clc.1			-0.467234	0.00406556											uc003nsy.2	HLA-C	NM_002117	-0.714303	0.00905699	uc003jwr.1			-0.400025	0.0172653
uc001ijs.2	ITIH2	NM_002216	-0.676217	0.0079258	uc001nuu.1	HNRNPUL2	NM_001079559	-0.446595	0.00632591											uc010hyk.2			-0.668255	0.00899213	uc011lmy.1	SH3GL2	NM_003026	-0.467006	0.00408608											uc001xbx.1	ATG14	NM_014924	-0.714034	0.00909519	uc002bdk.2	DNAJA4	NM_001130183	-0.399596	0.0173965
uc003kne.2			-0.675609	0.00800358	uc001aql.1	CTNNBIP1	NM_001012329	-0.446471	0.00634222											uc004amv.2	UBQLN1	NM_013438	-0.667727	0.00906669	uc001xcc.2	KTN1	NM_001079521	-0.46693	0.00409294											uc003amx.2	SYN3	NM_003490	-0.713972	0.00910397	uc001rhz.1			-0.39947	0.0174352
uc001div.2			-0.675563	0.00800947	uc003oal.1	AGER	NM_001136	-0.446114	0.00638931											uc011boh.1	ARHGEF26	NM_001251963	-0.667452	0.00910557	uc001vkp.1	EDNRB	NM_001201397	-0.466758	0.00410853											uc002iuj.3	TMEM100	NM_018286	-0.713604	0.00915646	uc011luh.1			-0.399344	0.0174741
uc010yhr.1	ZNF135	NM_003436	-0.675369	0.00803449	uc001cdr.2	HPCAL4	NM_016257	-0.445728	0.00644075											uc003hdm.2	GNRHR	NM_001012763	-0.667279	0.00913019	uc003snj.1	RADIL	NM_018059	-0.46643	0.0041383											uc001zoz.2	PLA2G4F	NM_213600	-0.71342	0.00918271	uc002oyw.2	ZNF227	NM_182490	-0.398625	0.0176967
uc011agq.1			-0.675364	0.00803514	uc003bwl.1	SYN2	NM_003178	-0.444871	0.00655595											uc001dzl.1	RBM15	NM_022768	-0.667103	0.0091553	uc010cjr.2	INPP5K	NM_130766	-0.466364	0.00414431											uc003bdt.1	SCUBE1	NM_173050	-0.713278	0.00920309	uc010lpc.2	CTAGE4	NM_198495	-0.398292	0.0178004
uc001uww.2			-0.674229	0.00818231	uc003isa.1	SH3RF1	NM_020870	-0.444243	0.00664151											uc010qqm.1			-0.666376	0.00925925	uc011ecd.1	OR2A4	NM_030908	-0.466255	0.00415426											uc010qkf.1			-0.712587	0.00930252	uc010qlv.1	TMEM254	NM_001270368	-0.397999	0.0178922
uc002cpz.1			-0.673959	0.00821765	uc010hxm.2			-0.443682	0.00671882											uc010aes.2	TBC1D4	NM_014832	-0.665853	0.00933479	uc010eyh.2	EFR3B	NM_014971	-0.466231	0.00415645											uc001giv.2	TNFSF4	NM_003326	-0.712348	0.00933701	uc003jjb.2	DNAJC21	NM_194283	-0.397984	0.017897
uc011azn.1	VIPR1	NM_001251885	-0.673713	0.00825005	uc002uom.2	SSFA2	NM_001130445	-0.442675	0.00685944											uc001avx.2	TMEM51	NM_018022	-0.665469	0.00939045	uc010oqv.1			-0.462258	0.00453407											uc011azn.1	VIPR1	NM_001251885	-0.711566	0.00945079	uc010zge.1	MFSD6	NM_017694	-0.397274	0.0181212
uc010vxu.1	SHMT1	NM_148918	-0.673503	0.0082776	uc003blx.3	NCAPH2	NM_001185011	-0.442498	0.00688443											uc001eyq.1			-0.664865	0.00947856	uc010dbl.2	ITGA3	NM_002204	-0.462014	0.00455813											uc002pdv.2	NOVA2	NM_002516	-0.711524	0.00945691	uc010jlp.2	BTNL3	NM_197975	-0.397215	0.0181398
uc001iia.2	NET1	NM_001047160	-0.673304	0.0083039	uc002vqc.2			-0.442403	0.00689787											uc001eub.1			-0.664469	0.00953657	uc001dbt.1	RAVER2	NM_018211	-0.461648	0.00459457											uc002erw.1			-0.710373	0.00962632	uc002ruw.2	EPAS1	NM_001430	-0.39692	0.0182337
uc003ubt.2	GTF2IRD2B	NM_001003795	-0.672824	0.00836753	uc010rvy.1	EXPH5	NM_015065	-0.442378	0.00690147											uc002doo.2	IL4R	NM_001257997	-0.663968	0.00961051	uc003dyi.2	PHLDB2	NM_001134439	-0.461644	0.00459489											uc002kdu.2	FASN	NM_004104	-0.710158	0.00965832	uc011kth.1	CTAGE15	NM_001008747	-0.396848	0.0182568
uc003bzr.1	SH3BP5	NM_001018009	-0.672708	0.00838299	uc003yka.2	ZNF706	NM_001042510	-0.441989	0.00695677											uc010xez.1			-0.663704	0.00964965	uc002rrs.1			-0.46157	0.00460233											uc003jou.2	ITGA1	NM_181501	-0.7101	0.00966692	uc001uio.2	STX2	NM_194356	-0.396673	0.0183128
uc001fcz.2	SLC27A3	NM_024330	-0.672524	0.00840742	uc003clg.2	VIPR1	NM_001251883	-0.441419	0.00703836											uc002lqu.2	CNN2	NM_004368	-0.663596	0.00966562	uc010trc.1			-0.461389	0.00462045											uc001bob.2	FCN3	NM_173452	-0.710017	0.00967927	uc010oiz.1			-0.395496	0.018693
uc003ctc.2	CCDC51	NM_024661	-0.672452	0.00841709	uc003zhg.2			-0.441068	0.00708913											uc003xon.3	KAT6A	NM_006766	-0.663477	0.00968339	uc002uni.3	SESTD1	NM_178123	-0.46125	0.00463437											uc001rwe.3	CERS5	NM_147190	-0.709768	0.00971642	uc003wpz.1			-0.395379	0.0187312
uc011kow.1			-0.672383	0.00842632	uc002uni.3	SESTD1	NM_178123	-0.441013	0.00709705											uc003hox.2	AGPAT9	NM_032717	-0.663426	0.0096909	uc010mep.2	DENND3	NM_014957	-0.461117	0.00464781											uc001rmh.1	LRRK2	NM_198578	-0.709749	0.00971926	uc002qib.2	NCR1	NM_004829	-0.395072	0.0188315
uc002asb.2	KIF23	NM_138555	-0.67137	0.00856257	uc010cjr.2	INPP5K	NM_130766	-0.440993	0.0071											uc010pzw.1	ZMYND11	NM_001202465	-0.663352	0.00970199	uc004ben.2			-0.460515	0.00470876											uc001pku.2	RDX	NM_002906	-0.709017	0.0098289	uc003xnv.2			-0.394928	0.0188787
uc003pie.3	SENP6	NM_001100409	-0.670734	0.00864889	uc003ywk.2	TSNARE1	NM_145003	-0.440927	0.00710953											uc004czj.1			-0.662998	0.00975488	uc001elp.2			-0.459789	0.0047833											uc004dxd.3	EFNB1	NM_004429	-0.707307	0.0100889	uc003qir.2			-0.39451	0.0190165
uc003upd.1	LMTK2	NM_014916	-0.670037	0.0087444	uc002yav.2	PHACTR3	NM_001199506	-0.440429	0.00718227											uc003yrf.2			-0.662842	0.00977825	uc002uom.2	SSFA2	NM_001130445	-0.459732	0.00478919											uc001qhb.1	JAM3	NM_032801	-0.706807	0.0101657	uc001keq.2			-0.394425	0.0190447
uc010daz.1	EFCAB13	NM_152347	-0.669907	0.00876231	uc003qtl.2	LPA	NM_005577	-0.4402	0.00721585											uc001ioh.1	PTER	NM_001001484	-0.662708	0.00979828	uc003fmk.2	HTR3C	NM_130770	-0.459218	0.00484261											uc001uvw.2	SMAD9	NM_001127217	-0.706355	0.0102357	uc001csv.2	OSBPL9	NM_148905	-0.394008	0.0191831
uc001czn.2			-0.669068	0.00887842	uc001osc.1			-0.440079	0.00723373											uc002rnc.3	YPEL5	NM_001127400	-0.662148	0.00988267	uc010vvm.1	ARHGAP44	NM_014859	-0.45891	0.00487484											uc001moe.1	HPS5	NM_007216	-0.703735	0.0106482	uc011kal.1	FKBP9	NM_007270	-0.393878	0.0192262
uc001mdx.1			-0.668934	0.00889715	uc002wts.2	GGTLC1	NM_178312	-0.440027	0.00724135											uc001pba.2			-0.662142	0.00988356	uc001usp.2	UBL3	NM_007106	-0.458766	0.00488994											uc002xnd.2	KCNS1	NM_002251	-0.703726	0.0106496	uc003blw.3			-0.3937	0.0192858
uc011kgz.1	KIAA1324L	NM_152748	-0.66853	0.00895354	uc002wpr.2	DSTN	NM_006870	-0.439884	0.00726247											uc010lng.2			-0.661998	0.00990546	uc001nog.2	STX3	NM_004177	-0.458616	0.0049058											uc010pli.1	RCSD1	NM_052862	-0.703037	0.0107601	uc002tvh.2	SPOPL	NM_001001664	-0.393569	0.0193294
uc003oda.2	COL11A2	NM_001163771	-0.668404	0.00897129	uc011dfu.1			-0.439503	0.00731906											uc009xxd.1	PSD	NM_001270965	-0.661186	0.0100289	uc003uhy.1	SEMA3E	NM_012431	-0.45816	0.00495417											uc001qav.3	ESAM	NM_138961	-0.702349	0.0108712	uc010mep.2	DENND3	NM_014957	-0.393543	0.0193383
uc009xtj.2	RNLS	NM_018363	-0.668367	0.00897643	uc010qcx.1	C10orf67	NM_153714	-0.439185	0.00736653											uc003isp.3	MFAP3L	NM_021647	-0.66072	0.0101004	uc002ems.1			-0.458125	0.00495792											uc002fse.2	ABR	NM_001159746	-0.702336	0.0108733	uc004cun.1	ARHGAP6	NM_013423	-0.393296	0.0194212
uc010xde.1	SMAD7	NM_001190822	-0.668309	0.00898466	uc001lrt.2	PNPLA2	NM_020376	-0.439149	0.00737201											uc003wxv.2	MTUS1	NM_001001924	-0.660143	0.0101894	uc001rhs.2			-0.457673	0.00500628											uc002fhv.2	WFDC1	NM_021197	-0.701841	0.0109538	uc011lab.1	ADAMDEC1	NM_001145272	-0.393082	0.0194932
uc010hup.2	ZBTB38	NM_001080412	-0.667642	0.00907862	uc003omy.2			-0.438786	0.00742653											uc001fry.2	CD1E	NM_001042585	-0.660055	0.0102031	uc002dln.2	SCNN1B	NM_000336	-0.457404	0.00503525											uc001uyi.2	RGCC	NM_014059	-0.701714	0.0109746	uc003jvr.2			-0.393054	0.0195027
uc001yei.3	SYNE3	NM_152592	-0.665931	0.0093234	uc003vfu.3	LRRN3	NM_001099658	-0.438773	0.00742851											uc002blx.1	AKAP13	NM_001270546	-0.6594	0.0103049	uc011dfu.1			-0.457268	0.00504998											uc001fmr.2	ARHGEF2	NM_004723	-0.701449	0.0110179	uc003dvy.2	ALCAM	NM_001243280	-0.392999	0.0195211
uc001ifs.1			-0.665455	0.00939244	uc003oxu.3	CLIC5	NM_016929	-0.438722	0.00743628											uc003bzr.1	SH3BP5	NM_001018009	-0.659137	0.0103461	uc001chi.2	RIMKLA	NM_173642	-0.457257	0.00505108											uc002lus.2	MKNK2	NM_199054	-0.701058	0.0110822	uc009wcx.2	RBMXL1	NM_001162536	-0.391206	0.0201347
uc011aeg.1			-0.665235	0.00942443	uc003czq.2	HYAL1	NM_153282	-0.438209	0.00751407											uc003aef.2			-0.659037	0.0103617	uc002rxy.2			-0.456949	0.00508458											uc010wgm.1			-0.700788	0.0111266	uc003xhv.2			-0.391095	0.0201733
uc003jpi.3	SNX18	NM_001102575	-0.665162	0.0094351	uc003yvy.2	DENND3	NM_014957	-0.438128	0.00752634											uc002rfh.1			-0.659037	0.0103617	uc003owg.2	VEGFA	NM_001171625	-0.456754	0.00510581											uc003jka.1			-0.700189	0.0112258	uc001zif.2	NUTM1	NM_175741	-0.390818	0.0202696
uc003grj.2			-0.665058	0.00945028	uc003tar.1	C7orf41	NM_152793	-0.4381	0.00753071											uc001nuu.1	HNRNPUL2	NM_001079559	-0.658444	0.010455	uc009zcv.2			-0.456456	0.00513848											uc003qcj.1			-0.700187	0.0112262	uc011kni.1	MET	NM_000245	-0.390622	0.0203378
uc003pml.1			-0.664955	0.00946537	uc003lpr.1	ADRB2	NM_000024	-0.437799	0.00757665											uc009xgu.2	ZNF695	NM_020394	-0.657824	0.0105532	uc002fyg.1			-0.455776	0.00521373											uc001lri.2	SLC25A22	NM_024698	-0.699859	0.0112808	uc002yqs.2			-0.39058	0.0203528
uc001dic.3	NEXN	NM_144573	-0.664875	0.00947697	uc004eki.2	NGFRAP1	NM_206915	-0.437794	0.00757752											uc001szc.2	PPP1R12A	NM_001244990	-0.657757	0.0105639	uc003clg.2	VIPR1	NM_001251883	-0.455662	0.00522642											uc010tub.1	HEATR4	NM_203309	-0.699796	0.0112914	uc003thd.2	RALA	NM_005402	-0.389676	0.0206709
uc010fjd.1			-0.664772	0.00949219	uc010ycb.1			-0.437622	0.00760391											uc003spg.1			-0.657548	0.0105971	uc001cro.2	SLC5A9	NM_001011547	-0.455468	0.00524806											uc001xwv.3	PTPN21	NM_007039	-0.699719	0.0113041	uc010lvz.1			-0.389625	0.0206889
uc001fhv.3			-0.664177	0.00957967	uc001vkj.2	SCEL	NM_003843	-0.437335	0.00764825											uc011lfy.1	PSKH2	NM_033126	-0.656988	0.0106868	uc001qas.2	VSIG2	NM_014312	-0.455408	0.00525482											uc001kvt.2	TMEM180	NM_024789	-0.699074	0.0114122	uc002rzn.2	CCDC85A	NM_001080433	-0.389464	0.0207461
uc001svy.1			-0.66375	0.00964284	uc004cjf.2	KIAA1984	NM_001039374	-0.437332	0.00764866											uc002ray.1			-0.656988	0.0106868	uc010rvy.1	EXPH5	NM_015065	-0.455302	0.00526671											uc010wpy.1			-0.698071	0.0115818	uc001pme.2	C11orf1	NM_022761	-0.389211	0.0208359
uc011lru.1	TJP2	NM_001170415	-0.663558	0.00967136	uc010csg.2			-0.436474	0.0077823											uc003hgq.2	ANKRD17	NM_198889	-0.656463	0.0107713	uc001axq.2	HSPB7	NM_014424	-0.455269	0.00527035											uc002kuq.2	LAMA3	NM_198129	-0.697992	0.0115954	uc003eie.3			-0.389178	0.0208478
uc001lgb.2	TACC2	NM_206860	-0.663219	0.00972181	uc010dia.2	AATK	NM_001080395	-0.436371	0.00779857											uc001kex.2	PAPSS2	NM_004670	-0.655342	0.0109537	uc003ygv.2	ESRP1	NM_001122825	-0.455206	0.00527751											uc003itt.2			-0.697843	0.0116207	uc003xis.2	NRG1	NM_013958	-0.388743	0.0210036
uc010fno.2	GTDC1	NM_001164629	-0.663138	0.00973389	uc003boz.2	CNTN6	NM_014461	-0.435535	0.00793093											uc001zup.2	DUOXA1	NM_144565	-0.654929	0.0110214	uc002fsr.2	INPP5K	NM_016532	-0.455124	0.00528667											uc002tev.1	2010-09-01	NM_178584	-0.697769	0.0116333	uc001pxf.1			-0.388201	0.0211986
uc001ctq.1	CC2D1B	NM_032449	-0.663098	0.00973996	uc001cpu.2	FAAH	NM_001441	-0.434979	0.00802009											uc003vov.2	AHCYL2	NM_001130723	-0.654745	0.0110516	uc001ozz.1	ANKRD42	NM_182603	-0.454875	0.00531486											uc002egg.1	NKD1	NM_033119	-0.697719	0.0116419	uc002ruv.2	EPAS1	NM_001430	-0.387802	0.0213433
uc010swd.1			-0.662864	0.00977486	uc001npx.2	MS4A15	NM_152717	-0.43488	0.00803608											uc001brj.1	EPB41	NM_001166007	-0.65434	0.0111186	uc004cjf.2	KIAA1984	NM_001039374	-0.454218	0.00538966											uc011mkw.1	MAOA	NM_001270458	-0.697635	0.0116563	uc011mao.1	PIP5KL1	NM_001135219	-0.387744	0.0213645
uc002xua.2	STAU1	NM_004602	-0.6626	0.00981456	uc003ndx.2	DCDC2	NM_016356	-0.434526	0.00809342											uc004bef.2			-0.654082	0.0111612	uc002jsg.3	ST6GALNAC2	NM_006456	-0.454111	0.00540188											uc010ydy.1			-0.69732	0.0117101	uc009vmr.2	LZIC	NM_032368	-0.387634	0.0214046
uc010cif.1	CBFA2T3	NM_005187	-0.662364	0.00985004	uc001svm.2	RAB3IP	NM_022456	-0.434513	0.00809543											uc003fyc.2	KIAA0226	NM_014687	-0.653239	0.0113019	uc001ubb.2	RHOF	NM_019034	-0.454044	0.00540952											uc003gyc.2	SLC10A4	NM_152679	-0.697005	0.0117643	uc002tyw.2			-0.387082	0.0216068
uc001opd.2			-0.662244	0.00986826	uc003jfj.2	FAM105A	NM_019018	-0.434439	0.00810745											uc001qhg.2	THYN1	NM_199298	-0.652938	0.0113524	uc010ths.1			-0.45391	0.00542498											uc001cdr.2	HPCAL4	NM_016257	-0.69522	0.0120743	uc001aro.2	CASZ1	NM_001079843	-0.387015	0.0216312
uc002atj.2			-0.662183	0.00987739	uc001jsp.2	SPOCK2	NM_014767	-0.434372	0.00811847											uc004dsu.2	PHF8	NM_001184896	-0.651709	0.0115605	uc010rtf.1	SYTL2	NM_032943	-0.453434	0.00548008											uc011cpu.1	SEPP1	NM_005410	-0.695024	0.0121086	uc002tyt.3	GALNT13	NM_052917	-0.387015	0.0216314
uc001pdu.1			-0.661961	0.00991104	uc001nma.3	CTNND1	NM_001085465	-0.43419	0.00814803											uc010mqn.1	SECISBP2	NM_024077	-0.651706	0.0115611	uc010zin.1			-0.452996	0.00553115											uc001yah.1	CPSF2	NM_017437	-0.695017	0.0121099	uc011lnp.1	TEK	NM_000459	-0.386919	0.0216666
uc001jcu.2	FAM21C	NM_015262	-0.661889	0.00992188	uc001hrq.1	WNT3A	NM_033131	-0.433562	0.00825119											uc002xoe.2			-0.651699	0.0115624	uc004eml.2	RNF128	NM_194463	-0.452965	0.0055348											uc002teb.1			-0.694997	0.0121134	uc002kod.1	PPP4R1	NM_005134	-0.386859	0.0216889
uc010xit.1			-0.661889	0.00992192	uc011kth.1	CTAGE15	NM_001008747	-0.433067	0.00833323											uc010fet.2			-0.651615	0.0115767	uc001imz.1	FAM107B	NM_031453	-0.452813	0.00555261											uc003vjq.3	CPED1	NM_024913	-0.694864	0.0121369	uc003pol.1			-0.386801	0.0217101
uc010fax.2	PREPL	NM_001171606	-0.661748	0.00994334	uc011lux.1	TDRD7	NM_014290	-0.432699	0.00839461											uc003hii.3			-0.651328	0.0116258	uc001ylr.2	ZNF839	NM_001267828	-0.452624	0.00557479											uc002rut.2	PRKCE	NM_005400	-0.694838	0.0121414	uc010hbo.2			-0.38672	0.02174
uc002amr.2	DAPK2	NM_014326	-0.661496	0.00998163	uc002jym.1			-0.432578	0.00841491											uc002mdp.1	NDUFA11	NM_001193375	-0.651094	0.0116658	uc001uom.2	SGCG	NM_000231	-0.452556	0.00558283											uc001wpw.2	STXBP6	NM_014178	-0.694562	0.0121901	uc009yjo.2	IMMP1L	NM_144981	-0.386611	0.0217805
uc001vsj.3	ATP11A	NM_032189	-0.661451	0.0099885	uc003czp.2	HYAL1	NM_033159	-0.432424	0.00844089											uc003dap.2	CACNA2D2	NM_006030	-0.650996	0.0116827	uc010csg.2			-0.452342	0.00560811											uc001hrq.1	WNT3A	NM_033131	-0.694504	0.0122003	uc010rvy.1	EXPH5	NM_015065	-0.3865	0.0218213
uc009xyz.1	RAB11FIP2	NM_014904	-0.661144	0.0100353	uc002oji.2	ECH1	NM_001398	-0.432347	0.00845374											uc001nrp.2	CPSF7	NM_024811	-0.650976	0.0116861	uc003qba.2			-0.452119	0.00563466											uc003yht.1	PTDSS1	NM_014754	-0.694431	0.0122132	uc004eri.2			-0.386382	0.0218653
uc002teb.1			-0.66107	0.0100467	uc011bfu.1	LRIG1	NM_015541	-0.431854	0.00853725											uc002nxr.1	HPN	NM_182983	-0.64973	0.011902	uc003ndh.2			-0.451442	0.00571567											uc001yxa.1			-0.694124	0.0122676	uc010dmw.2			-0.386039	0.0219929
uc003hrm.3	PPM1K	NM_152542	-0.660826	0.0100841	uc003jak.2	PLEKHG4B	NM_052909	-0.431791	0.00854797											uc002mwk.2	TRMT1	NM_001142554	-0.649342	0.0119698	uc001ksa.1	MRPL43	NM_176794	-0.45118	0.00574736											uc002jzg.2	BAIAP2	NM_017451	-0.693845	0.0123172	uc004cyn.2	CDKL5	NM_001037343	-0.385644	0.0221405
uc001xuq.2	NRXN3	NM_001272020	-0.660778	0.0100915	uc001ylr.2	ZNF839	NM_001267828	-0.431725	0.00855921											uc003kit.2			-0.649261	0.011984	uc004cyj.3	BEND2	NM_153346	-0.450815	0.00579166											uc003fdw.2	B3GALNT1	NM_001038628	-0.693668	0.0123487	uc002enk.2	NDRG4	NM_020465	-0.385433	0.0222196
uc010qka.1	P4HA1	NM_001142595	-0.66045	0.010142	uc003nvi.3	BAG6	NM_080702	-0.43162	0.00857701											uc001vmp.2			-0.648581	0.0121037	uc002tev.1	2010-09-01	NM_178584	-0.450771	0.00579704											uc003czr.2	HYAL1	NM_153283	-0.692762	0.0125111	uc002atq.2	GRAMD2	NM_001012642	-0.385299	0.0222702
uc001rmh.1	LRRK2	NM_198578	-0.660437	0.010144	uc011bfc.1	SLMAP	NM_007159	-0.431397	0.00861518											uc002cdp.2			-0.648467	0.0121238	uc001mwp.2	PRR5L	NM_024841	-0.450558	0.00582304											uc002aeq.2	MYZAP	NM_152451	-0.691764	0.0126917	uc003pco.2	HMGCLL1	NM_001042406	-0.385209	0.0223043
uc003and.3	LARGE	NM_004737	-0.66017	0.0101853	uc003uhy.1	SEMA3E	NM_012431	-0.43126	0.00863867											uc003qhh.3			-0.64827	0.0121587	uc002cok.2	SLC9A3R2	NM_001252073	-0.450289	0.0058561											uc003lvs.3	FAXDC2	NM_032385	-0.691544	0.0127318	uc003vho.2	TES	NM_015641	-0.384959	0.0223986
uc002lji.2	SERPINB3	NM_006919	-0.659655	0.0102652	uc002nrg.2			-0.431225	0.00864465											uc002ddz.1			-0.647767	0.0122481	uc003vho.2	TES	NM_015641	-0.450115	0.00587752											uc001hzb.2			-0.69152	0.0127362	uc003jjq.3	SPEF2	NM_144722	-0.38488	0.0224287
uc002xcg.2			-0.659199	0.0103364	uc003gvv.3	LIMCH1	NM_001112717	-0.430866	0.00870644											uc009yay.2	PPP2R2D	NM_018461	-0.647241	0.0123422	uc003erp.1	CLDN18	NM_016369	-0.449752	0.00592245											uc003mma.3	FLT4	NM_002020	-0.690281	0.0129637	uc001dsa.2	SNX7	NM_015976	-0.384815	0.0224532
uc011miw.1	REPS2	NM_001080975	-0.659178	0.0103397	uc003hpm.2	ARHGAP24	NM_031305	-0.430752	0.00872622											uc011koz.1			-0.646339	0.0125048	uc002vjo.1	IHH	NM_002181	-0.449238	0.00598652											uc001orf.1	IL18BP	NM_001039660	-0.69018	0.0129824	uc003ubt.2	GTF2IRD2B	NM_001003795	-0.384516	0.0225669
uc002lii.3			-0.65889	0.0103847	uc003clc.1			-0.430184	0.00882504											uc010peb.1	INTS3	NM_023015	-0.646267	0.0125178	uc003zpo.2	CDKN2B	NM_004936	-0.449047	0.00601051											uc001led.2	GRK5	NM_005308	-0.689671	0.0130767	uc001iru.3	KIAA1217	NM_019590	-0.384196	0.0226891
uc003jwu.2	OCLN	NM_002538	-0.658645	0.0104233	uc009zdl.1			-0.42998	0.00886069											uc010swd.1			-0.645382	0.012679	uc002tyw.2			-0.448911	0.00602769											uc002eom.3	CDH5	NM_001795	-0.688696	0.0132591	uc003tfq.2	EPDR1	NM_001242946	-0.383852	0.0228209
uc010abc.1	ZAR1L	NM_001136571	-0.658618	0.0104276	uc010dem.2	RGS9	NM_001165933	-0.429797	0.00889282											uc002otc.2			-0.645156	0.0127204	uc003bwl.1	SYN2	NM_003178	-0.448551	0.00607325											uc003grj.2			-0.688106	0.0133704	uc001mot.2	UEVLD	NM_001040697	-0.383835	0.0228275
uc004ben.2			-0.658584	0.0104329	uc001qxs.2	GABARAPL1	NM_031412	-0.429573	0.00893232											uc009wmo.2	ZNF687	NM_020832	-0.644514	0.0128386	uc001jaq.1	FXYD4	NM_001184963	-0.448457	0.00608515											uc010pea.1	NPR1	NM_000906	-0.68695	0.0135903	uc001imp.2	PRPF18	NM_003675	-0.383631	0.0229062
uc011dpi.1			-0.658018	0.0105225	uc003zqh.2	LRRC19	NM_022901	-0.429527	0.00894049											uc010zpk.1			-0.644513	0.012839	uc010qcz.1	KIAA1217	NM_001098501	-0.448394	0.00609313											uc011edn.1	IFNGR1	NM_000416	-0.686892	0.0136015	uc010ssn.1	MON2	NM_015026	-0.383625	0.0229084
uc001lri.2	SLC25A22	NM_024698	-0.657781	0.0105601	uc002kun.2	ANKRD29	NM_173505	-0.429262	0.00898744											uc011dpi.1			-0.643406	0.0130447	uc001uio.2	STX2	NM_194356	-0.448221	0.00611518											uc010fno.2	GTDC1	NM_001164629	-0.686723	0.0136338	uc010ofj.1	FAM46B	NM_052943	-0.383512	0.0229522
uc010wan.1	SLC13A2	NM_001145975	-0.657519	0.0106018	uc002scn.2			-0.429244	0.00899056											uc011miw.1	REPS2	NM_001080975	-0.643224	0.0130788	uc010uvw.1	TSC2	NM_001077183	-0.448084	0.00613279											uc003clg.2	VIPR1	NM_001251883	-0.686241	0.0137265	uc002qhk.3	KIR3DL1	NM_013289	-0.383355	0.0230128
uc011lfy.1	PSKH2	NM_033126	-0.656549	0.0107575	uc003gvt.1			-0.429234	0.00899242											uc011cmz.1			-0.643058	0.01311	uc002yax.2	PHACTR3	NM_183246	-0.447677	0.00618495											uc001pyi.3	UBASH3B	NM_032873	-0.685816	0.0138086	uc001boa.2	FCN3	NM_003665	-0.383289	0.0230382
uc002ray.1			-0.656549	0.0107575	uc004cyo.2	RS1	NM_000330	-0.42896	0.0090412											uc010ise.1			-0.642885	0.0131425	uc002rsd.3	SLC8A1	NM_001112802	-0.447049	0.00626646											uc003bzp.1	SH3BP5	NM_004844	-0.685618	0.0138469	uc002wem.3			-0.383269	0.0230461
uc010nox.2	PLP1	NM_001128834	-0.65633	0.0107928	uc003ncs.2	RNF144B	NM_182757	-0.428556	0.00911345											uc002asb.2	KIF23	NM_138555	-0.64269	0.0131793	uc002aei.2	MYZAP	NM_001018100	-0.446917	0.00628363											uc004dgx.2	PHF16	NM_001077445	-0.685414	0.0138866	uc003dna.3	SUCLG2	NM_003848	-0.383236	0.0230591
uc010bez.1			-0.655599	0.0109115	uc002raj.2	HPCAL1	NM_002149	-0.428193	0.00917889											uc003yij.3	POP1	NM_001145860	-0.642427	0.013229	uc003wie.2	KCNH2	NM_172056	-0.44655	0.00633181											uc001wjg.3	BCL2L2	NM_004050	-0.685053	0.0139569	uc002ntn.1	ANKRD27	NM_032139	-0.383155	0.0230904
uc010cdo.1			-0.65551	0.0109262	uc002jfu.2	CACNG1	NM_000727	-0.427767	0.00925627											uc010rhb.1	ARFGAP2	NM_001242832	-0.642264	0.0132597	uc001lqu.2	EPS8L2	NM_022772	-0.446071	0.00639506											uc001cfu.1	RIMS3	NM_014747	-0.684396	0.0140856	uc011azl.1	VIPR1	NM_001251884	-0.383141	0.0230957
uc001ofw.3			-0.655267	0.0109658	uc002rxy.2			-0.427721	0.00926455											uc003mfu.2			-0.642184	0.0132749	uc001cyl.2			-0.446	0.00640442											uc001fpq.2	NES	NM_006617	-0.684359	0.014093	uc003nfz.1	HFE	NM_139007	-0.383138	0.0230969
uc010jcy.2			-0.654545	0.0110846	uc001iib.2	NET1	NM_005863	-0.427179	0.00936368											uc003egh.1	ADCY5	NM_183357	-0.641763	0.0133549	uc002wpq.2	DSTN	NM_001011546	-0.445993	0.0064054											uc009xpf.1	RTKN2	NM_145307	-0.68371	0.0142209	uc001swb.3	PTPRB	NM_002837	-0.383074	0.0231218
uc002xnd.2	KCNS1	NM_002251	-0.654397	0.011109	uc003wml.1			-0.426941	0.00940762											uc009vob.2	PDPN	NM_001006624	-0.64167	0.0133727	uc003gix.2	WFS1	NM_006005	-0.445585	0.00645981											uc011azm.1	VIPR1	NM_001251883	-0.683273	0.0143076	uc002rfv.2			-0.38302	0.0231429
uc003jrt.2	PDE4D	NM_001197221	-0.654285	0.0111277	uc001djc.2	TTLL7	NM_024686	-0.426478	0.00949337											uc002wfe.2	NSFL1C	NM_018839	-0.64104	0.0134933	uc001jso.1	SPOCK2	NM_001244950	-0.445318	0.00649558											uc004dxc.3	STARD8	NM_001142504	-0.682833	0.0143953	uc003hzl.2	SEC24B	NM_001042734	-0.382928	0.0231788
uc002bap.2	SNUPN	NM_005701	-0.654115	0.0111558	uc002zwm.2			-0.426226	0.0095404											uc010boc.1	SLCO3A1	NM_001145044	-0.640865	0.0135269	uc003cfn.2			-0.444976	0.00654175											uc002fjk.1			-0.682484	0.0144652	uc003fdu.2			-0.382823	0.0232196
uc001ttt.3			-0.654111	0.0111565	uc003otv.1	KLC4	NM_201521	-0.426205	0.00954423											uc002vye.2	TRAF3IP1	NM_015650	-0.640766	0.0135459	uc010rbf.1			-0.444955	0.00654466											uc002pei.3			-0.682233	0.0145156	uc003kzj.2			-0.382795	0.0232304
uc010ifr.2	N4BP2	NM_018177	-0.65349	0.0112599	uc002uuv.3	PLCL1	NM_006226	-0.426029	0.00957726											uc010fyt.1	MLPH	NM_001042467	-0.640683	0.0135619	uc002pnk.2	DKKL1	NM_014419	-0.444737	0.00657415											uc002vgs.2	TNS1	NM_022648	-0.682233	0.0145156	uc001cpd.2	TSPAN1	NM_005727	-0.382637	0.0232922
uc004dzs.1			-0.653373	0.0112794	uc002uqx.1			-0.425941	0.00959368											uc003ths.2			-0.640515	0.0135943	uc002tpb.2	LIMS2	NM_001161404	-0.444655	0.00658533											uc002dpq.1	CLN3	NM_001042432	-0.681368	0.0146901	uc003jrv.2	PDE4D	NM_001197220	-0.381952	0.0235612
uc011bwh.1	TBC1D14	NM_001113363	-0.65302	0.0113387	uc003cew.2	GPD1L	NM_015141	-0.425927	0.00959643											uc010hbh.1	ACR	NM_001097	-0.640426	0.0136115	uc002jtj.2			-0.444503	0.00660597											uc010fyt.1	MLPH	NM_001042467	-0.68106	0.0147526	uc002kkz.2	YES1	NM_005433	-0.381943	0.0235651
uc003nua.2	ATP6V1G2	NM_130463	-0.652619	0.0114063	uc001vkp.1	EDNRB	NM_001201397	-0.425788	0.00962241											uc010hmc.2			-0.640169	0.0136612	uc003hpm.2	ARHGAP24	NM_031305	-0.444047	0.00666843											uc010fgc.1	TRABD2A	NM_001277053	-0.679506	0.0150712	uc011kub.1	OR2A1	NM_001005287	-0.381833	0.0236083
uc003twg.2			-0.652414	0.0114408	uc010jig.2	CNOT8	NM_004779	-0.425361	0.00970303											uc002lje.2	SERPINB4	NM_002974	-0.639919	0.0137099	uc001jsp.2	SPOCK2	NM_014767	-0.444012	0.00667333											uc002rxu.2	SPTBN1	NM_003128	-0.679489	0.0150747	uc003qox.1			-0.380966	0.0239531
uc011dsz.1	ZNF76	NM_003427	-0.652053	0.011502	uc002dwm.2	YPEL3	NM_001145524	-0.425267	0.00972084											uc002jvw.2	CYTH1	NM_017456	-0.639661	0.0137601	uc009ynf.1	MS4A15	NM_001098835	-0.443843	0.00669662											uc001zty.1	SPG11	NM_025137	-0.679472	0.0150782	uc004ere.1			-0.380754	0.0240383
uc003gjl.2	S100P	NM_005980	-0.651819	0.0115418	uc001evs.1	ARNT	NM_178427	-0.425118	0.00974931											uc002wra.1	SEC23B	NM_032985	-0.639493	0.0137928	uc001qsi.2	LPCAT3	NM_005768	-0.443487	0.00674583											uc002knn.3	PTPRM	NM_002845	-0.679235	0.0151272	uc010wcu.1	CCL15	NM_032965	-0.380652	0.0240793
uc001gbq.1	ATF6	NM_007348	-0.651579	0.0115828	uc010vyq.1	EPN2	NM_148921	-0.424865	0.00979756											uc001ofw.3			-0.639398	0.0138114	uc003gsq.1	ARAP2	NM_015230	-0.44315	0.00679281											uc003dyi.2	PHLDB2	NM_001134439	-0.679005	0.0151749	uc004egn.2	XKRX	NM_212559	-0.380445	0.0241625
uc011byt.1	APBB2	NM_173075	-0.651372	0.0116183	uc003hxw.2	INTS12	NM_020395	-0.424627	0.00984315											uc002era.2	CBFB	NM_001755	-0.639027	0.0138841	uc002dyo.1	ZNF747	NM_023931	-0.443125	0.00679639											uc010xgd.1	HMHA1	NM_001258328	-0.67886	0.0152051	uc003gvx.3	LIMCH1	NM_001112718	-0.380357	0.0241981
uc002obr.1	ARHGAP33	NM_001172630	-0.651098	0.0116653	uc002tpb.2	LIMS2	NM_001161404	-0.424346	0.00989704											uc010qqi.1	KCNIP2	NM_173197	-0.639016	0.0138862	uc003czr.2	HYAL1	NM_153283	-0.443047	0.00680723											uc002tpa.2	LIMS2	NM_001161403	-0.67869	0.0152405	uc010qfb.1			-0.380214	0.0242557
uc002wra.1	SEC23B	NM_032985	-0.650842	0.0117092	uc002itb.2	SPAG9	NM_003971	-0.423795	0.0100038											uc002qhi.2	LOC100287534	NM_001080772	-0.638875	0.0139139	uc003gon.2	FGFBP2	NM_031950	-0.442891	0.00682916											uc010irx.2	WWC2	NM_024949	-0.678517	0.0152766	uc003piz.1	SH3BGRL2	NM_031469	-0.380137	0.024287
uc002vdz.3	ACADL	NM_001608	-0.650704	0.011733	uc001axq.2	HSPB7	NM_014424	-0.423747	0.0100131											uc011dvf.1	SRF	NM_003131	-0.638608	0.0139664	uc002ruw.2	EPAS1	NM_001430	-0.442326	0.0069088											uc001ouf.2	RAB6A	NM_198896	-0.678428	0.0152951	uc002rcw.2	KCNS3	NM_002252	-0.38012	0.0242938
uc002cur.2	ZNF263	NM_005741	-0.650169	0.0118256	uc010ipi.2			-0.423437	0.0100736											uc001caw.1	CSF3R	NM_000760	-0.638446	0.0139984	uc001iqk.2	NEBL	NM_213569	-0.442081	0.0069436											uc002izc.3			-0.678351	0.0153112	uc002urt.2	C2orf88	NM_032321	-0.379844	0.0244059
uc003fhj.2	TNIK	NM_001161561	-0.650082	0.0118407	uc001qas.2	VSIG2	NM_014312	-0.423356	0.0100895											uc002wzs.1	C20orf144	NM_080825	-0.637734	0.0141396	uc001hmw.1			-0.441708	0.00699688											uc001jea.2	SYT15	NM_031912	-0.678248	0.0153327	uc003szl.2	TAX1BP1	NM_006024	-0.379734	0.0244506
uc003gmn.2	ZNF518B	NM_053042	-0.650035	0.0118488	uc003wpy.1			-0.423252	0.0101098											uc002fnh.1			-0.637734	0.0141396	uc002dqh.1	SULT1A2	NM_001054	-0.441555	0.00701888											uc002nes.2	TMEM38A	NM_024074	-0.677794	0.015428	uc003pbe.2			-0.379123	0.0247003
uc003amw.1			-0.649939	0.0118655	uc001skp.3	COQ10A	NM_001099337	-0.422952	0.0101689											uc002zhb.2	POFUT2	NM_015227	-0.637199	0.0142462	uc002fog.3	CDK10	NM_052987	-0.440911	0.00711197											uc002uoj.2	SSFA2	NM_001130445	-0.677665	0.015455	uc010udl.1			-0.379067	0.0247234
uc003qov.2			-0.649781	0.011893	uc011mao.1	PIP5KL1	NM_001135219	-0.422774	0.0102039											uc001pak.2	DLG2	NM_001142699	-0.637001	0.014286	uc001pxf.1			-0.440616	0.00715485											uc003ksj.2	HSD17B4	NM_000414	-0.677537	0.015482	uc011ayf.1	LRRFIP2	NM_017724	-0.378584	0.0249225
uc002qrk.1			-0.649671	0.0119123	uc001pfc.2	AMOTL1	NM_130847	-0.422339	0.0102904											uc010tju.1			-0.636957	0.0142949	uc003zhg.2			-0.440032	0.00724071											uc011bog.1	ARHGEF26	NM_015595	-0.677289	0.0155344	uc001ewj.1			-0.378578	0.0249249
uc001uqi.2	NUPL1	NM_014089	-0.649116	0.0120094	uc002bsl.3			-0.422219	0.0103144											uc001bwf.1	FNDC5	NM_153756	-0.636791	0.0143282	uc002uqu.2			-0.439725	0.00728617											uc010tyf.1	KLC1	NM_001130107	-0.676987	0.0155983	uc004cyf.2	RAI2	NM_021785	-0.378474	0.0249679
uc002vni.2	ACSL3	NM_004457	-0.648966	0.0120358	uc001rhz.1			-0.421899	0.0103784											uc003nvs.1			-0.636742	0.0143379	uc010yny.1	PLEKHH2	NM_172069	-0.43935	0.00734193											uc001jre.3			-0.676872	0.0156227	uc010cjr.2	INPP5K	NM_130766	-0.378187	0.0250873
uc002rxp.2	PSME4	NM_014614	-0.648294	0.0121545	uc001pph.3	CADM1	NM_014333	-0.421792	0.0103998											uc004ajq.2	C9orf41	NM_152420	-0.636596	0.0143674	uc002raj.2	HPCAL1	NM_002149	-0.439306	0.00734845											uc001tip.1	CHPT1	NM_020244	-0.676507	0.0157002	uc002vnk.2			-0.378041	0.0251478
uc004bgj.3	SNX30	NM_001012994	-0.648259	0.0121607	uc011cuj.1			-0.421595	0.0104395											uc002lkq.1			-0.636259	0.0144353	uc003vjk.2	TSPAN12	NM_012338	-0.438977	0.00739778											uc001jrd.3	PALD1	NM_014431	-0.67595	0.0158192	uc002tls.2	C2orf76	NM_001017927	-0.378027	0.0251537
uc001uon.2	SACS	NM_014363	-0.647637	0.0122713	uc002vjo.1	IHH	NM_002181	-0.421031	0.0105536											uc010nao.1			-0.636162	0.0144551	uc004asz.2	FGD3	NM_033086	-0.438917	0.00740685											uc002vdt.2	KANSL1L	NM_152519	-0.675152	0.0159907	uc002uml.2			-0.37737	0.0254288
uc001zat.2	UBE3A	NM_130838	-0.647424	0.0123095	uc001xfl.2	TMEM30B	NM_001017970	-0.420877	0.0105851											uc002kum.3	NPC1	NM_000271	-0.636024	0.0144829	uc004auv.2	FBP2	NM_003837	-0.438583	0.00745719											uc002dff.2	NOMO2	NM_173614	-0.675056	0.0160114	uc010asw.2	NRXN3	NM_001105250	-0.377365	0.0254309
uc001jla.1	ANK3	NM_001149	-0.647188	0.0123517	uc003ejt.2	ABTB1	NM_172027	-0.420811	0.0105985											uc002xzw.2	GNAS	NM_080425	-0.636023	0.0144832	uc011lru.1	TJP2	NM_001170415	-0.438415	0.00748279											uc002sgn.3	PCYOX1	NM_016297	-0.674866	0.0160525	uc002cux.3	ZSCAN32	NM_017810	-0.377168	0.0255137
uc003kit.2			-0.646841	0.012414	uc001omf.2	GSTP1	NM_000852	-0.42081	0.0105988											uc009zke.2			-0.635986	0.0144907	uc001ugl.2			-0.438327	0.00749614											uc001sph.2			-0.674848	0.0160563	uc001edj.2	MAGI3	NM_152900	-0.376619	0.0257463
uc002rbs.2	LPIN1	NM_001261429	-0.64647	0.012481	uc004bow.2	OLFML2A	NM_182487	-0.420366	0.0106898											uc001rwe.3	CERS5	NM_147190	-0.635319	0.0146264	uc003wcn.2	TMEM139	NM_001242776	-0.437846	0.00756958											uc001nsm.2	FADS3	NM_021727	-0.674727	0.0160826	uc010hup.2	ZBTB38	NM_001080412	-0.376557	0.0257724
uc001lmx.2	PAOX	NM_207128	-0.646437	0.0124869	uc010miq.1	PTPLAD2	NM_001010915	-0.420285	0.0107064											uc002mxx.2	IL27RA	NM_004843	-0.635158	0.0146592	uc011kqv.1	TBXAS1	NM_001166253	-0.4375	0.00762276											uc001dit.3	LPHN2	NM_012302	-0.674584	0.0161136	uc001myq.2	SYT13	NM_020826	-0.376271	0.0258942
uc003gfs.2	ADD1	NM_176801	-0.645861	0.0125915	uc001xgr.2	SYNE2	NM_182910	-0.420239	0.0107161											uc002ujp.2	ATF2	NM_001256094	-0.634967	0.0146984	uc003jfj.2	FAM105A	NM_019018	-0.437431	0.0076334											uc003zgn.1	KANK1	NM_015158	-0.674577	0.0161151	uc001eyl.2	TUFT1	NM_020127	-0.375909	0.0260494
uc010uzd.1	PARN	NM_002582	-0.645455	0.0126657	uc001elp.2			-0.419951	0.0107754											uc010vsu.1			-0.634927	0.0147065	uc002rod.2	SPAST	NM_199436	-0.436823	0.00772782											uc011ecf.1	ENPP1	NM_006208	-0.674227	0.0161911	uc011ece.1	CTAGE9	NM_001145659	-0.375907	0.0260503
uc001oog.3	CPT1A	NM_001876	-0.644331	0.0128726	uc010zin.1			-0.419413	0.0108875											uc010jge.1			-0.63477	0.0147389	uc003xbz.2			-0.436594	0.00776351											uc003tmp.2	CCM2	NM_001167934	-0.673643	0.0163187	uc004dwz.2	YIPF6	NM_173834	-0.375739	0.0261222
uc004dsx.2	PHF8	NM_015107	-0.643939	0.0129453	uc001mcz.1			-0.419131	0.0109465											uc001hqa.2	LIN9	NM_173083	-0.634754	0.014742	uc002zeo.1	C21orf2	NM_001271442	-0.436574	0.00776672											uc001jbx.1			-0.67265	0.0165373	uc003tnb.2	RAMP3	NM_005856	-0.375729	0.0261265
uc004aht.2	KLF9	NM_001206	-0.643872	0.0129577	uc003wfc.1	EZH2	NM_152998	-0.419126	0.0109476											uc001kot.1			-0.634546	0.014785	uc003vlw.1	ZNF800	NM_176814	-0.436394	0.00779499											uc001dib.3	NEXN	NM_001172309	-0.672387	0.0165955	uc010tvx.1	GALC	NM_001201402	-0.375684	0.0261457
uc011bue.1	DLG1	NM_001204386	-0.643359	0.0130535	uc009yak.2	CTBP2	NM_001329	-0.419061	0.0109611											uc010mri.1	PTPDC1	NM_152422	-0.63439	0.014817	uc002afm.2			-0.435002	0.00801641											uc002hzo.2	PTRF	NM_012232	-0.672228	0.0166309	uc002lhg.2	NEDD4L	NM_001144966	-0.375618	0.0261744
uc003ths.2			-0.643078	0.0131062	uc001kew.2	PAPSS2	NM_001015880	-0.418951	0.0109844											uc010bez.1			-0.634299	0.0148358	uc003tqh.2	EGFR	NM_201283	-0.434903	0.00803233											uc002uzf.3	BMPR2	NM_001204	-0.672138	0.0166509	uc001wsq.2	FAM177A1	NM_173607	-0.375316	0.0263048
uc009yqw.1			-0.643075	0.0131068	uc002mpf.2	SLC44A2	NM_020428	-0.418854	0.0110048											uc001ijj.1	PRKCQ	NM_006257	-0.634199	0.0148565	uc010hpp.2	ALCAM	NM_001627	-0.434864	0.00803869											uc002qyo.2	CMPK2	NM_207315	-0.672043	0.0166719	uc001daj.1	USP1	NM_001017415	-0.375165	0.0263702
uc002vpc.2	AGFG1	NM_004504	-0.642981	0.0131244	uc002rzn.2	CCDC85A	NM_001080433	-0.418744	0.0110281											uc010byo.1	CD19	NM_001178098	-0.634082	0.0148806	uc003yzv.2			-0.434862	0.00803894											uc011mdu.1	GPSM1	NM_001145639	-0.671958	0.016691	uc004cyo.2	RS1	NM_000330	-0.374908	0.0264814
uc011cpz.1			-0.642623	0.0131919	uc001mte.3	PAX6	NM_001258465	-0.418658	0.0110463											uc003oeh.2	PHF1	NM_024165	-0.633265	0.0150505	uc003jtz.3	TRAPPC13	NM_024941	-0.434461	0.00810396											uc010irz.2	WWC2	NM_024949	-0.671165	0.0168681	uc001edq.2	RSBN1	NM_018364	-0.374846	0.0265086
uc002eoc.1			-0.642454	0.0132239	uc002iqu.2	ACSF2	NM_025149	-0.418549	0.0110693											uc002tje.2	PSD4	NM_012455	-0.633028	0.0151001	uc001yne.1			-0.434126	0.00815853											uc002ogc.2	HKR1	NM_181786	-0.670696	0.0169735	uc001dya.2	GNAT2	NM_005272	-0.374749	0.0265509
uc002guo.1	PRPSAP2	NM_001243942	-0.642388	0.0132362	uc002czx.2	EMP2	NM_001424	-0.418398	0.0111014											uc010uvw.1	TSC2	NM_001077183	-0.632778	0.0151523	uc010qcy.1	KIAA1217	NM_001098501	-0.433784	0.00821465											uc004eom.2	TMEM164	NM_032227	-0.670644	0.0169853	uc002ixx.1	TUBD1	NM_001193609	-0.374531	0.026646
uc011bhs.1	C3orf52	NM_001171747	-0.642383	0.0132372	uc003wcz.2	EPHA1	NM_005232	-0.418161	0.0111517											uc010xgo.1	C19orf25	NM_152482	-0.63236	0.0152402	uc010zqj.1			-0.433022	0.00834071											uc002sqm.3	ATOH8	NM_032827	-0.670532	0.0170107	uc004eml.2	RNF128	NM_194463	-0.374472	0.0266718
uc010omt.1	SLC5A9	NM_001135181	-0.642002	0.0133094	uc002xlg.2			-0.417949	0.011197											uc011cvg.1			-0.632303	0.0152523	uc011awm.1			-0.432989	0.00834625											uc003owf.2	VEGFA	NM_001171624	-0.670434	0.0170329	uc001vjd.2	KLF5	NM_001730	-0.374432	0.026689
uc001iiy.2	IL15RA	NM_001243539	-0.641909	0.0133271	uc010rfc.1	PRR5L	NM_001160169	-0.417925	0.0112022											uc002izc.3			-0.632277	0.0152577	uc001jlw.2	RTKN2	NM_145307	-0.432776	0.00838182											uc002eww.2	VPS4A	NM_013245	-0.670246	0.0170753	uc003wpy.1			-0.374341	0.0267289
uc011ebi.1			-0.641543	0.0133969	uc002esx.2	LRRC36	NM_001161575	-0.417898	0.0112079											uc003afg.2			-0.632241	0.0152652	uc010rwe.1	RDX	NM_001260494	-0.432014	0.00851009											uc003ejj.2			-0.669827	0.0171703	uc003weh.1			-0.374311	0.0267423
uc009wiw.2	ITGA10	NM_003637	-0.641533	0.0133988	uc002hey.3	SLC6A4	NM_001045	-0.417828	0.011223											uc011cpz.1			-0.632168	0.0152807	uc010dia.2	AATK	NM_001080395	-0.43194	0.00852255											uc003fdv.2	B3GALNT1	NM_033169	-0.669485	0.0172484	uc011ceo.1	SLC39A8	NM_001135147	-0.374218	0.026783
uc001cji.1			-0.641429	0.0134186	uc001sef.2	CALCOCO1	NM_020898	-0.417823	0.011224											uc001fez.1	IL6R	NM_000565	-0.632028	0.0153102	uc011bxo.1			-0.431857	0.00853665											uc010xvp.1			-0.669105	0.0173352	uc010aom.1			-0.374062	0.0268513
uc003qos.3	SYNE1	NM_182961	-0.640891	0.0135219	uc003ywb.2			-0.41743	0.0113086											uc003vnu.1	CCDC136	NM_001201372	-0.63192	0.0153331	uc002vdf.1	MAP2	NM_031847	-0.431747	0.00855543											uc002anc.1	SNX22	NM_024798	-0.668862	0.0173908	uc003nay.2	SIRT5	NM_012241	-0.373984	0.026886
uc004bez.1	MUSK	NM_001166280	-0.64067	0.0135644	uc003jdc.2	C5orf38	NM_178569	-0.417041	0.0113928											uc003jnr.3	HMGCS1	NM_001098272	-0.63192	0.0153332	uc004erj.1	CXorf56	NM_001170569	-0.431696	0.00856411											uc002tzd.3	GPD2	NM_000408	-0.668637	0.0174426	uc010fev.1			-0.373957	0.0268975
uc003efc.1	KPNA1	NM_002264	-0.639757	0.0137414	uc001yoq.1	ASPG	NM_001080464	-0.417031	0.011395											uc001rpa.2	SLC38A1	NM_030674	-0.631494	0.0154234	uc002upg.2			-0.431275	0.00863614											uc003gix.2	WFS1	NM_006005	-0.668382	0.0175012	uc003wml.1			-0.373747	0.0269902
uc001cxb.1			-0.639287	0.013833	uc002dqh.1	SULT1A2	NM_001054	-0.416848	0.0114348											uc010zie.1			-0.631459	0.0154309	uc004bwx.1			-0.431208	0.0086475											uc003qei.3	TCF21	NM_003206	-0.668373	0.0175035	uc001pfx.3	CCDC82	NM_024725	-0.373508	0.0270962
uc001eub.1			-0.63925	0.0138402	uc002kmz.3	L3MBTL4	NM_173464	-0.416551	0.0114997											uc010dzf.1			-0.631202	0.0154856	uc004bng.1			-0.431076	0.0086703											uc001bou.3	STX12	NM_177424	-0.668024	0.017584	uc001twz.2	SUDS3	NM_022491	-0.373201	0.0272325
uc009zxo.1			-0.637287	0.0142287	uc002elg.1	PLLP	NM_015993	-0.416119	0.0115946											uc010pub.1	KCTD3	NM_016121	-0.631163	0.0154939	uc002tfd.3			-0.430702	0.00873492											uc009vzo.2	CYB5RL	NM_001031672	-0.667785	0.0176394	uc003tge.1			-0.373057	0.0272963
uc001juo.2	USP54	NM_152586	-0.636762	0.0143339	uc002upx.2			-0.41596	0.0116297											uc003ctw.2			-0.631119	0.0155035	uc001xgr.2	SYNE2	NM_182910	-0.430081	0.008843											uc002xys.2	PMEPA1	NM_199169	-0.667558	0.017692	uc003ygu.3	ESRP1	NM_001122827	-0.373029	0.0273089
uc003zru.2	APTX	NM_001195250	-0.636731	0.0143403	uc002ldz.2			-0.415907	0.0116413											uc010yme.1			-0.630883	0.015554	uc002knp.2	RAB12	NM_001025300	-0.429937	0.00886822											uc010xde.1	SMAD7	NM_001190822	-0.667543	0.0176954	uc002amr.2	DAPK2	NM_014326	-0.373021	0.0273127
uc010aua.1			-0.636292	0.0144287	uc003xbz.2			-0.415594	0.0117108											uc002dgf.3	TMC5	NM_024780	-0.630527	0.0156302	uc002kuo.2	ANKRD29	NM_173505	-0.429861	0.00888168											uc011kjd.1	GJC3	NM_181538	-0.667444	0.0177186	uc003wtq.1			-0.372756	0.0274309
uc011cbp.1	CDKL2	NM_003948	-0.636229	0.0144415	uc001vxy.3	RNASE4	NM_002937	-0.415579	0.0117141											uc003fhj.2	TNIK	NM_001161561	-0.630428	0.0156515	uc010pka.1	NIT1	NM_001185093	-0.428948	0.00904333											uc002elg.1	PLLP	NM_015993	-0.667308	0.0177503	uc002rnn.2			-0.372673	0.0274683
uc001lfy.2	TACC2	NM_206860	-0.636116	0.0144642	uc001xjd.2	MPP5	NM_001256550	-0.415386	0.0117571											uc003cfr.3	UBP1	NM_001128160	-0.630275	0.0156843	uc002wts.2	GGTLC1	NM_178312	-0.428903	0.00905131											uc002ruv.2	EPAS1	NM_001430	-0.667118	0.0177947	uc001iib.2	NET1	NM_005863	-0.372638	0.0274836
uc011lay.1	HMBOX1	NM_024567	-0.635964	0.0144952	uc002del.3	ABCC1	NM_004996	-0.415215	0.0117952											uc010fgc.1	TRABD2A	NM_001277053	-0.629526	0.0158462	uc001ksc.2	MRPL43	NM_032112	-0.428674	0.00909242											uc001bnt.3			-0.667078	0.017804	uc002uni.3	SESTD1	NM_178123	-0.372548	0.0275243
uc011cmz.1			-0.635323	0.0146255	uc002ueu.1	KLHL41	NM_006063	-0.41489	0.0118681											uc010fxp.1	SP100	NM_001080391	-0.629464	0.0158599	uc001bnj.3	TRNP1	NM_001013642	-0.427965	0.00922021											uc002iui.2	MMD	NM_012329	-0.666492	0.0179411	uc002swx.2	CNNM4	NM_020184	-0.372404	0.0275888
uc011bsk.1	LEPREL1	NM_018192	-0.635245	0.0146416	uc003htn.3	BMPR1B	NM_001256794	-0.414603	0.0119329											uc002mgi.2	ARHGEF18	NM_001130955	-0.629292	0.0158971	uc003mmt.2	BTNL9	NM_152547	-0.427886	0.0092346											uc001hub.2	C1orf198	NM_032800	-0.666353	0.0179737	uc001boq.2	FAM76A	NM_152660	-0.37219	0.0276852
uc003mmt.2	BTNL9	NM_152547	-0.635193	0.0146521	uc001irr.1	OTUD1	NM_001145373	-0.414545	0.0119459											uc002xlo.2			-0.629237	0.0159092	uc003mhw.2			-0.427801	0.00925006											uc010zot.1			-0.666123	0.018028	uc003hig.2	BTC	NM_001729	-0.372109	0.0277219
uc002kye.2	DTNA	NM_032980	-0.634925	0.0147069	uc002cmu.2	SPSB3	NM_080861	-0.414494	0.0119574											uc002vuk.1			-0.628978	0.0159657	uc001zwm.1	CTXN2	NM_001145668	-0.427594	0.00928776											uc003vbd.2	NAPEPLD	NM_001122838	-0.665867	0.0180884	uc003tqh.2	EGFR	NM_201283	-0.372022	0.0277609
uc010zyf.1			-0.634543	0.0147856	uc001zwm.1	CTXN2	NM_001145668	-0.414454	0.0119666											uc001igl.3			-0.628743	0.016017	uc001pwy.2			-0.426998	0.00939717											uc010hcq.2	IL17RE	NM_001193380	-0.665619	0.018147	uc001url.3	LNX2	NM_153371	-0.372018	0.0277631
uc001gsu.1	TROVE2	NM_004600	-0.634204	0.0148554	uc010zxd.1	SNX21	NM_001042633	-0.414184	0.0120278											uc001qak.3	TBRG1	NM_032811	-0.627546	0.0162807	uc002gqh.2	FAM211A	NM_207387	-0.426934	0.00940884											uc001dkp.2	MCOLN3	NM_018298	-0.66556	0.018161	uc001kxo.1	SLK	NM_014720	-0.371823	0.0278511
uc002bog.2			-0.633937	0.0149108	uc001dab.2	INADL	NM_176877	-0.414058	0.0120565											uc001fhv.3			-0.627392	0.0163148	uc010pmd.1			-0.426749	0.00944306											uc003oan.1	AGER	NM_172197	-0.665504	0.0181742	uc003fcb.2	MLF1	NM_022443	-0.371733	0.0278917
uc011cwg.1	HSD17B4	NM_001199291	-0.633808	0.0149374	uc002jtj.2			-0.414028	0.0120633											uc001iiz.1	IL2RA	NM_000417	-0.627343	0.0163256	uc010vge.1			-0.426607	0.00946944											uc001ifm.2	ZMYND11	NM_001202464	-0.66534	0.0182132	uc010zin.1			-0.371724	0.027896
uc010peb.1	INTS3	NM_023015	-0.633778	0.0149436	uc001rhs.2			-0.413839	0.0121066											uc002guo.1	PRPSAP2	NM_001243942	-0.6267	0.0164688	uc003jvr.2			-0.426348	0.00951762											uc004cef.2	SLC2A6	NM_001145099	-0.664706	0.0183642	uc002wzq.3			-0.371555	0.0279729
uc002uhu.2	RAPGEF4	NM_007023	-0.633377	0.0150272	uc010ltn.2			-0.413722	0.0121331											uc004cta.3	MID1	NM_033289	-0.626676	0.0164743	uc002ldz.2			-0.425979	0.00958663											uc010tio.1	DOCK9	NM_001130048	-0.664519	0.0184089	uc002tzg.2	GALNT5	NM_014568	-0.371508	0.0279943
uc002qos.1	VN1R1	NM_020633	-0.633354	0.0150318	uc002gei.1	SLC16A11	NM_153357	-0.413576	0.0121667											uc009zuo.2			-0.626593	0.0164929	uc002mrp.2	RGL3	NM_001035223	-0.425911	0.0095993											uc002qvx.2	SH3YL1	NM_015677	-0.664281	0.0184658	uc003tzi.3	CLDN4	NM_001305	-0.371399	0.0280437
uc010xez.1			-0.63323	0.0150578	uc010rbf.1			-0.413518	0.01218											uc003bmy.2	MAPK8IP2	NM_016431	-0.626027	0.0166197	uc010mon.1	FAM189A2	NM_001127608	-0.425893	0.00960271											uc003gtp.2	KLHL5	NM_001007075	-0.664211	0.0184826	uc003hyi.2	DKK2	NM_014421	-0.371266	0.0281044
uc010src.1	STAT6	NM_001178081	-0.633218	0.0150602	uc003vho.2	TES	NM_015641	-0.413169	0.0122605											uc002ves.1			-0.625868	0.0166557	uc002abn.2	TMOD3	NM_014547	-0.42577	0.00962587											uc002rqo.2	CYP1B1	NM_000104	-0.663742	0.0185954	uc003him.2	THAP6	NM_144721	-0.371168	0.0281491
uc002drp.1	ATP2A1	NM_004320	-0.633205	0.0150629	uc009yxy.2	RDX	NM_001260492	-0.413094	0.0122779											uc011cbp.1	CDKL2	NM_003948	-0.625836	0.0166629	uc001szj.1	LIN7A	NM_004664	-0.425679	0.00964297											uc011boh.1	ARHGEF26	NM_001251963	-0.663448	0.0186665	uc003ess.2	FAIM	NM_018147	-0.371162	0.0281522
uc001vkk.1	SLAIN1	NM_001242868	-0.632825	0.0151425	uc003yaf.2	JPH1	NM_020647	-0.413065	0.0122845											uc003jpi.3	SNX18	NM_001102575	-0.625575	0.0167219	uc002czx.2	EMP2	NM_001424	-0.425561	0.00966523											uc003cew.2	GPD1L	NM_015141	-0.662938	0.0187901	uc001iqk.2	NEBL	NM_213569	-0.37095	0.0282493
uc003qpx.2	IPCEF1	NM_015553	-0.63277	0.0151541	uc010rgz.1			-0.412604	0.0123916											uc001dxl.2			-0.625371	0.0167681	uc003gvv.3	LIMCH1	NM_001112717	-0.425501	0.00967663											uc001zrl.1			-0.662601	0.018872	uc002utb.2	SDPR	NM_004657	-0.370926	0.0282599
uc001svx.2	KCNMB4	NM_014505	-0.632459	0.0152193	uc003gsq.1	ARAP2	NM_015230	-0.412305	0.0124614											uc010uzd.1	PARN	NM_002582	-0.625001	0.016852	uc001cyz.3	TACSTD2	NM_002353	-0.425371	0.00970128											uc002yax.2	PHACTR3	NM_183246	-0.662567	0.0188802	uc001wps.2	GZMB	NM_004131	-0.370843	0.0282984
uc001fez.1	IL6R	NM_000565	-0.632107	0.0152937	uc001mtx.2	PRRG4	NM_024081	-0.411907	0.0125551											uc002zus.3	HIC2	NM_015094	-0.624915	0.0168716	uc002skl.2			-0.425277	0.00971903											uc010ujh.1	SLC24A1	NM_004727	-0.662492	0.0188986	uc004esk.1	RHOXF1	NM_139282	-0.370381	0.028511
uc002nxr.1	HPN	NM_182983	-0.632001	0.015316	uc002aei.2	MYZAP	NM_001018100	-0.411165	0.0127311											uc001ykd.1			-0.624775	0.0169035	uc001kiz.1	FRA10AC1	NM_145246	-0.424719	0.00982535											uc009xxh.2	AS3MT	NM_020682	-0.662369	0.0189286	uc002tts.1			-0.370349	0.028526
uc001dyk.2	GSTM1	NM_000561	-0.631862	0.0153454	uc011lmw.1	BNC2	NM_017637	-0.41111	0.0127443											uc010emk.1			-0.624322	0.0170071	uc010ycb.1			-0.423844	0.00999424											uc003ijs.1	HHIP	NM_022475	-0.662342	0.0189351	uc004eka.2	BEX2	NM_001168399	-0.370053	0.0286627
uc001ijj.1	PRKCQ	NM_006257	-0.631824	0.0153534	uc003cbq.2	KAT2B	NM_003884	-0.410951	0.0127822											uc002qnp.1			-0.624034	0.017073	uc003yvz.1	DENND3	NM_014957	-0.423818	0.00999929											uc001wzu.3	GPR137C	NM_001099652	-0.662231	0.0189622	uc003xik.2	PPP2CB	NM_001009552	-0.369967	0.0287027
uc003pus.2	SLC16A10	NM_018593	-0.631779	0.015363	uc002sgn.3	PCYOX1	NM_016297	-0.41057	0.0128737											uc001fji.2			-0.624023	0.0170756	uc009wzm.2			-0.423736	0.0100153											uc002sqn.2	ATOH8	NM_032827	-0.661477	0.0191474	uc010ifu.2	APBB2	NM_001166054	-0.369908	0.0287304
uc003dmx.2	LRIG1	NM_015541	-0.631632	0.0153942	uc002rsd.3	SLC8A1	NM_001112802	-0.410502	0.0128901											uc010qxx.1			-0.623401	0.0172188	uc001led.2	GRK5	NM_005308	-0.423698	0.0100225											uc002unm.2	ZNF385B	NM_001113397	-0.661462	0.019151	uc002onr.2	PRX	NM_181882	-0.369783	0.0287884
uc010tsx.1			-0.631556	0.0154104	uc002vdf.1	MAP2	NM_031847	-0.410497	0.0128913											uc001hms.2	2001-03-01	NM_022746	-0.623378	0.0172242	uc001nma.3	CTNND1	NM_001085465	-0.422727	0.0102132											uc001tug.2	OAS3	NM_006187	-0.661375	0.0191724	uc003gon.2	FGFBP2	NM_031950	-0.369739	0.0288091
uc002mgi.2	ARHGEF18	NM_001130955	-0.631436	0.0154358	uc001nlu.3	CTNND1	NM_001085467	-0.410363	0.0129235											uc004cva.2	PRPS2	NM_001039091	-0.622896	0.0173359	uc011dpo.1			-0.422638	0.010231											uc002gah.1	CAMTA2	NM_015099	-0.661374	0.0191726	uc002iuj.3	TMEM100	NM_018286	-0.36962	0.0288643
uc001xia.2	FNTB	NM_002028	-0.631425	0.0154383	uc001ksb.1	MRPL43	NM_176793	-0.410189	0.0129657											uc003wly.2	INSIG1	NM_005542	-0.621829	0.0175853	uc001fhh.2	EFNA1	NM_004428	-0.422559	0.0102465											uc010bnz.2	MAN2A2	NM_006122	-0.661047	0.0192535	uc002kys.2	ZNF24	NM_006965	-0.369412	0.0289616
uc002bby.2	SCAPER	NM_020843	-0.631178	0.0154908	uc001tws.2	VSIG10	NM_019086	-0.409546	0.0131223											uc010vcw.1			-0.621378	0.0176916	uc003vga.1			-0.422548	0.0102487											uc010qbd.1	TAF3	NM_031923	-0.660949	0.0192776	uc003jfj.2	FAM105A	NM_019018	-0.3694	0.0289672
uc010fiy.2	IL18R1	NM_003855	-0.631118	0.0155037	uc001jlx.2			-0.409112	0.0132289											uc010dml.2	DTNA	NM_001198941	-0.621188	0.0177363	uc003ndx.2	DCDC2	NM_016356	-0.422045	0.0103491											uc004eng.2	TSC22D3	NM_004089	-0.660771	0.0193219	uc010cjb.1			-0.369118	0.0290992
uc003ubf.1			-0.631075	0.0155127	uc002tyt.3	GALNT13	NM_052917	-0.409104	0.0132309											uc002gia.1	FXR2	NM_004860	-0.621097	0.0177578	uc009zam.2			-0.421978	0.0103625											uc010uxv.1	GLYR1	NM_032569	-0.660731	0.0193317	uc003wdk.3	CTAGE6	NM_178561	-0.368997	0.0291562
uc004bap.1	INVS	NM_014425	-0.630752	0.0155819	uc010oqv.1			-0.409078	0.0132373											uc002pmh.1	SNRNP70	NM_003089	-0.621096	0.0177582	uc001jvm.1	CAMK2G	NM_172171	-0.4218	0.0103982											uc001qbu.2	PKNOX2	NM_022062	-0.66044	0.019404	uc010jle.2	CNOT6	NM_015455	-0.368745	0.0292752
uc002sdn.2	RAB1A	NM_015543	-0.630663	0.015601	uc001pgn.2	KIAA1377	NM_020802	-0.409013	0.0132534											uc002ikb.2			-0.621053	0.0177683	uc002hyo.2	DNAJC7	NM_003315	-0.421354	0.0104882											uc002mpu.1	DNM2	NM_004945	-0.660404	0.0194128	uc003azm.2			-0.368705	0.029294
uc010ydy.1			-0.630553	0.0156246	uc001vjd.2	KLF5	NM_001730	-0.408825	0.0132997											uc011lgg.1	NECAB1	NM_022351	-0.620985	0.0177845	uc003vfu.3	LRRN3	NM_001099658	-0.420852	0.0105902											uc001ceu.2	MFSD2A	NM_032793	-0.660131	0.0194809	uc003xeo.2	KCTD9	NM_017634	-0.36858	0.0293531
uc009wmo.2	ZNF687	NM_020832	-0.630552	0.0156248	uc004eka.2	BEX2	NM_001168399	-0.408747	0.0133191											uc011ddi.1			-0.620878	0.0178097	uc001mru.2	BDNF	NM_001709	-0.420762	0.0106085											uc003dab.1	RASSF1	NM_170713	-0.659854	0.0195501	uc010hjk.1	TMIE	NM_147196	-0.368205	0.0295308
uc002anc.1	SNX22	NM_024798	-0.630164	0.0157084	uc011ecd.1	OR2A4	NM_030908	-0.408583	0.0133599											uc003jns.2			-0.620392	0.0179253	uc011ckv.1	SORBS2	NM_001145674	-0.420655	0.0106306											uc004eni.2	TSC22D3	NM_198057	-0.659806	0.0195621	uc003vid.2	CAV2	NM_001233	-0.3681	0.0295812
uc011lrz.1			-0.62995	0.0157544	uc011lab.1	ADAMDEC1	NM_001145272	-0.408568	0.0133634											uc003iog.2	FGG	NM_000509	-0.620361	0.0179328	uc002mrm.2			-0.420311	0.0107012											uc002sze.2	MGAT4A	NM_012214	-0.659767	0.019572	uc001qtx.2	NECAP1	NM_015509	-0.368019	0.0296198
uc002txr.2	NEB	NM_001164507	-0.629716	0.0158052	uc010aqp.2	VTI1B	NM_006370	-0.40785	0.013543											uc010yhr.1	ZNF135	NM_003436	-0.620322	0.0179421	uc001mpy.3	HTATIP2	NM_001098523	-0.419984	0.0107686											uc003iuv.1			-0.659674	0.0195953	uc003hjx.2	FAM47E	NM_001136570	-0.367902	0.0296751
uc003dpe.2	RYBP	NM_012234	-0.62963	0.0158238	uc001kdi.1			-0.407815	0.0135518											uc001int.2	OLAH	NM_018324	-0.620315	0.0179437	uc001wpv.2	STXBP6	NM_014178	-0.419683	0.0108312											uc002kdv.1			-0.659583	0.0196179	uc001nld.1			-0.367895	0.0296786
uc001vqn.2	LIG4	NM_002312	-0.629547	0.0158419	uc010crh.1	NOS2	NM_000625	-0.407687	0.013584											uc002xua.2	STAU1	NM_004602	-0.619488	0.0181418	uc011mkt.1			-0.419619	0.0108446											uc010vmh.1			-0.659338	0.0196794	uc010tsi.1	SYNE2	NM_182913	-0.367862	0.0296945
uc003fhg.2	TNIK	NM_001161566	-0.629368	0.0158807	uc003jvf.1			-0.407031	0.0137501											uc003mww.3			-0.619393	0.0181648	uc001wsh.3	CFL2	NM_138638	-0.419609	0.0108466											uc003ekp.2			-0.658885	0.0197935	uc003stq.2	TSPAN13	NM_014399	-0.367665	0.0297886
uc003bcj.1	TCF20	NM_005650	-0.629358	0.0158829	uc010wfg.1			-0.406988	0.0137611											uc011cem.1			-0.619385	0.0181667	uc002cmy.2	IGFALS	NM_004970	-0.419467	0.0108762											uc002pek.2			-0.658774	0.0198217	uc003jvv.1	CCDC125	NM_176816	-0.367566	0.0298362
uc002unf.1	CCDC141	NM_173648	-0.629133	0.0159318	uc003hld.2	ANXA3	NM_005139	-0.406933	0.0137752											uc001ujn.2	EP400	NM_015409	-0.619318	0.0181827	uc002jfu.2	CACNG1	NM_000727	-0.419458	0.010878											uc002ugf.1			-0.658721	0.0198348	uc010irz.2	WWC2	NM_024949	-0.367483	0.0298762
uc003afg.2			-0.628639	0.0160397	uc011azn.1	VIPR1	NM_001251885	-0.406794	0.0138106											uc001cfj.2	SMAP2	NM_022733	-0.618651	0.018344	uc010lds.2	PTPN12	NM_001131009	-0.419022	0.0109695											uc001uqi.2	NUPL1	NM_014089	-0.658118	0.0199879	uc010bcn.2	JMJD7-PLA2G4B	NM_001198588	-0.367399	0.0299163
uc001vcb.2	RB1	NM_000321	-0.628201	0.016136	uc011mkw.1	MAOA	NM_001270458	-0.406774	0.0138158											uc011mfa.1	PNPLA7	NM_152286	-0.618484	0.0183845	uc003hyk.2	PAPSS1	NM_005443	-0.418988	0.0109765											uc001hvf.2	SIPA1L2	NM_020808	-0.658053	0.0200042	uc003isa.1	SH3RF1	NM_020870	-0.367313	0.0299577
uc002izc.3			-0.628	0.0161802	uc011dwj.1	GPR116	NM_015234	-0.40674	0.0138245											uc002pwp.2	SIGLEC10	NM_001171156	-0.618466	0.0183891	uc003ied.2	BBS7	NM_176824	-0.418959	0.0109826											uc002rmh.2	PPP1CB	NM_002709	-0.658018	0.0200132	uc003lpr.1	ADRB2	NM_000024	-0.367299	0.0299644
uc002qhi.2	LOC100287534	NM_001080772	-0.627373	0.0163189	uc001bln.3	CNKSR1	NM_006314	-0.406554	0.0138721											uc003zbp.2			-0.618397	0.0184058	uc002orm.2	CEACAM6	NM_002483	-0.418901	0.0109949											uc002ruw.2	EPAS1	NM_001430	-0.657817	0.0200643	uc001pmh.2	HSPB2-C11orf52	NM_080659	-0.367269	0.0299787
uc002ikb.2			-0.627311	0.0163326	uc004cyf.2	RAI2	NM_021785	-0.406297	0.013938											uc001bhv.1	GALE	NM_000403	-0.618338	0.01842	uc003yvy.2	DENND3	NM_014957	-0.418625	0.0110532											uc001tin.2	CHPT1	NM_020244	-0.656975	0.0202797	uc010xde.1	SMAD7	NM_001190822	-0.366999	0.0301091
uc002vqv.1	SP100	NM_001206704	-0.626947	0.0164136	uc011lzj.1	RABGAP1	NM_012197	-0.405775	0.014073											uc001zat.2	UBE3A	NM_130838	-0.618236	0.0184448	uc010dth.2	TLE2	NM_003260	-0.418373	0.0111065											uc003thd.2	RALA	NM_005402	-0.656929	0.0202916	uc001axq.2	HSPB7	NM_014424	-0.366918	0.030148
uc011byw.1	LIMCH1	NM_001112720	-0.62682	0.0164421	uc003wvm.1			-0.405501	0.0141443											uc002mey.2	CRB3	NM_139161	-0.617679	0.0185811	uc002esx.2	LRRC36	NM_001161575	-0.418362	0.011109											uc001ebn.1			-0.656807	0.020323	uc003vas.2	FBXL13	NM_145032	-0.36682	0.0301955
uc001cqq.2	CYP4A11	NM_000778	-0.626716	0.0164654	uc001hje.2			-0.405376	0.0141769											uc002tag.2	AFF3	NM_002285	-0.617282	0.0186785	uc010eok.2	KLK7	NM_001207053	-0.418153	0.0111535											uc002xmf.1	SERINC3	NM_006811	-0.656622	0.0203706	uc010sjz.1	FAM60A	NM_021238	-0.366573	0.0303155
uc002mey.2	CRB3	NM_139161	-0.626679	0.0164736	uc002zns.2			-0.405267	0.0142054											uc002ppk.2	CPT1C	NM_001136052	-0.617169	0.0187063	uc002svl.2	STARD7	NM_020151	-0.418036	0.0111784											uc002vry.3	NMUR1	NM_006056	-0.656353	0.02044	uc004efc.3	CPXCR1	NM_001184771	-0.366481	0.0303602
uc011kxv.1	LONRF1	NM_152271	-0.626481	0.0165178	uc011awm.1			-0.405042	0.0142644											uc010vgl.1			-0.617046	0.0187366	uc001lys.2	PGAP2	NM_014489	-0.417642	0.0112629											uc003anb.2	TIMP3	NM_000362	-0.6556	0.0206352	uc001jpd.2			-0.366431	0.0303847
uc001url.3	LNX2	NM_153371	-0.626296	0.0165594	uc001emg.1	LOC653513	NM_001002810	-0.40413	0.0145055											uc010hmq.1			-0.616909	0.0187703	uc001jto.2			-0.417607	0.0112704											uc002jsl.2	MXRA7	NM_001008529	-0.655432	0.0206788	uc001qij.1	B4GALNT3	NM_173593	-0.366398	0.0304005
uc002fgq.1	CMIP	NM_030629	-0.626093	0.016605	uc001xcc.2	KTN1	NM_001079521	-0.403995	0.0145415											uc010ojc.1			-0.616847	0.0187855	uc001mpu.2	NAV2	NM_001111019	-0.417558	0.011281											uc009xte.1			-0.655362	0.0206971	uc010lsq.2	KIAA1456	NM_020844	-0.366392	0.0304035
uc010jax.2			-0.626083	0.0166073	uc010rwe.1	RDX	NM_001260494	-0.403955	0.0145523											uc010hsh.2	ZXDC	NM_001040653	-0.616833	0.0187891	uc003zqh.2	LRRC19	NM_022901	-0.417533	0.0112863											uc002qsp.2	ZNF584	NM_173548	-0.654933	0.0208093	uc001bob.2	FCN3	NM_173452	-0.365721	0.0307315
uc003zxw.2	GBA2	NM_020944	-0.625759	0.0166803	uc003czr.2	HYAL1	NM_153283	-0.403819	0.0145887											uc004enl.2	MID2	NM_012216	-0.616491	0.0188738	uc001sdy.2			-0.417501	0.0112933											uc002oex.2	ZNF345	NM_003419	-0.654353	0.0209613	uc003yhn.1	PLEKHF2	NM_024613	-0.365414	0.0308827
uc010ejo.1	CEACAM20	NM_001102600	-0.625757	0.0166807	uc001pnw.2	TTC12	NM_017868	-0.403722	0.0146146											uc002kdu.2	FASN	NM_004104	-0.61625	0.0189334	uc001loz.2			-0.417407	0.0113136											uc001gsm.2	UCHL5	NM_015984	-0.654052	0.0210408	uc002aaz.3			-0.365312	0.030933
uc004dcm.1	DMD	NM_004015	-0.6255	0.0167387	uc010dce.1	HLF	NM_002126	-0.402756	0.0148755											uc003ipk.3	GRIA2	NM_001083620	-0.615872	0.0190276	uc010xir.1	SAFB	NM_002967	-0.417081	0.011384											uc011dbf.1	PCDH1	NM_002587	-0.653873	0.021088	uc003fgv.2	SKIL	NM_001145097	-0.36517	0.0310037
uc003iqe.3	FNIP2	NM_020840	-0.625353	0.0167721	uc002pqo.2	TBC1D17	NM_024682	-0.402647	0.0149052											uc001vme.2	ABCC4	NM_001105515	-0.615555	0.0191069	uc004cyf.2	RAI2	NM_021785	-0.416617	0.0114852											uc002lft.2	CCDC68	NM_025214	-0.653809	0.0211049	uc001pwx.2			-0.364951	0.0311119
uc003cod.2	ZDHHC3	NM_016598	-0.625119	0.0168252	uc010dgr.1	FBF1	NM_001080542	-0.402515	0.0149411											uc010ffp.2			-0.615538	0.019111	uc010qwk.1	EPS8L2	NM_022772	-0.41655	0.0114998											uc010zlt.1			-0.653679	0.0211393	uc010qkk.1	USP54	NM_152586	-0.36471	0.0312319
uc003iza.1	F11	NM_000128	-0.625052	0.0168403	uc002kuo.2	ANKRD29	NM_173505	-0.402392	0.0149749											uc003klh.1	SPATA9	NM_031952	-0.615422	0.0191402	uc010doz.2			-0.416237	0.0115686											uc001kqp.2	CHUK	NM_001278	-0.653426	0.0212063	uc003oxu.3	CLIC5	NM_016929	-0.364428	0.0313722
uc002ung.2	CCDC141	NM_173648	-0.62498	0.0168567	uc003dqm.1	CADM2	NM_001256502	-0.402203	0.0150267											uc003fgq.3			-0.615272	0.0191776	uc001ufy.1			-0.415757	0.0116746											uc010xdm.1	MAPK4	NM_002747	-0.652414	0.0214761	uc001pem.3	MED17	NM_004268	-0.364325	0.031424
uc001iji.1	PRKCQ	NM_006257	-0.624823	0.0168926	uc002fyg.1			-0.402068	0.0150636											uc001iql.1			-0.61518	0.0192009	uc010jpt.1	KIAA0319	NM_001252328	-0.415597	0.01171											uc001etw.2	ANP32E	NM_030920	-0.652409	0.0214774	uc010crh.1	NOS2	NM_000625	-0.364135	0.0315192
uc001mis.1	RNF141	NM_016422	-0.624696	0.0169213	uc002vgq.2			-0.402019	0.0150771											uc003nua.2	ATP6V1G2	NM_130463	-0.614998	0.0192465	uc010gaa.1	TMEM74B	NM_018354	-0.415275	0.0117818											uc001icl.1			-0.652125	0.0215537	uc001ikx.2	PROSER2	NM_153256	-0.363863	0.0316559
uc002hjq.2	AP2B1	NM_001030006	-0.624338	0.0170034	uc003fad.1	MME	NM_007288	-0.401909	0.0151075											uc003ioj.2	FGG	NM_021870	-0.614851	0.0192836	uc003dvy.2	ALCAM	NM_001243280	-0.415261	0.0117851											uc003qbc.2	KIAA0408	NM_014702	-0.652088	0.0215636	uc010dem.2	RGS9	NM_001165933	-0.363801	0.0316868
uc003aef.2			-0.624249	0.0170237	uc002qzg.1	MBOAT2	NM_138799	-0.401681	0.0151705											uc001wyf.3	ATL1	NM_015915	-0.614812	0.0192933	uc003pwg.3	HS3ST5	NM_153612	-0.414462	0.0119648											uc001bjo.2	CLIC4	NM_013943	-0.651801	0.0216407	uc011ecd.1	OR2A4	NM_030908	-0.363754	0.0317105
uc001rjk.3	CAPRIN2	NM_032156	-0.6239	0.0171038	uc010qwk.1	EPS8L2	NM_022772	-0.401574	0.0152											uc002dup.3	SEZ6L2	NM_012410	-0.614713	0.0193183	uc001vxw.3	ANG	NM_001145	-0.414436	0.0119707											uc001enn.3	TXNIP	NM_006472	-0.651619	0.0216898	uc003kvj.2	CDC42SE2	NM_001038702	-0.363529	0.0318245
uc003kdg.1			-0.623737	0.0171412	uc002tev.1	2010-09-01	NM_178584	-0.40097	0.015368											uc003ifz.1	LARP1B	NM_178043	-0.614705	0.0193204	uc001obs.3	CDC42BPG	NM_017525	-0.414257	0.0120111											uc002rxy.2			-0.651234	0.0217939	uc001feu.2	AQP10	NM_080429	-0.36338	0.0318998
uc001ibj.2	SMYD3	NM_022743	-0.623685	0.0171533	uc011keq.1			-0.400808	0.0154134											uc003qcg.1	EPB41L2	NM_001252660	-0.614585	0.0193506	uc009wgo.2			-0.414014	0.0120664											uc003syc.2	SKAP2	NM_003930	-0.651084	0.0218344	uc010jia.1	GRIA1	NM_001258023	-0.363295	0.0319426
uc003frq.1	BCL6	NM_001706	-0.623556	0.0171831	uc003khp.2	SSBP2	NM_001256732	-0.400768	0.0154247											uc004dqh.2			-0.614556	0.019358	uc010rgz.1			-0.413914	0.0120893											uc011mcc.1	FIBCD1	NM_001145106	-0.650789	0.0219146	uc002rbg.2	E2F6	NM_001278276	-0.363125	0.0320288
uc002zjg.1			-0.623337	0.0172337	uc004bwp.2	PHYHD1	NM_001100877	-0.400715	0.0154395											uc010zyf.1			-0.614415	0.0193937	uc002uvn.3	SPATS2L	NM_015535	-0.413719	0.0121339											uc011cop.1			-0.650512	0.0219899	uc003qug.2	QKI	NM_206853	-0.363079	0.0320523
uc010tqm.1			-0.623195	0.0172667	uc002wzd.1	SNTA1	NM_003098	-0.400246	0.0155716											uc010uzt.1			-0.614264	0.019432	uc001nsm.2	FADS3	NM_021727	-0.41344	0.0121979											uc002amk.2			-0.650432	0.0220117	uc009wmb.1			-0.363056	0.0320641
uc010ped.1			-0.623175	0.0172711	uc010aqt.2	EXD2	NM_001193362	-0.400035	0.0156313											uc003ixi.2			-0.61374	0.0195651	uc003nvi.3	BAG6	NM_080702	-0.413335	0.0122221											uc010grr.2	CLDN5	NM_001130861	-0.650321	0.022042	uc010vnu.1	CDH13	NM_001220489	-0.363041	0.0320716
uc010lkl.2			-0.622674	0.0173877	uc011dcy.1	GRIA1	NM_001258022	-0.400018	0.0156363											uc010nag.1			-0.613561	0.0196106	uc002elg.1	PLLP	NM_015993	-0.413133	0.0122687											uc001ibj.2	SMYD3	NM_022743	-0.650062	0.0221128	uc001rms.3	GXYLT1	NM_173601	-0.362844	0.032172
uc002tvt.1	GTDC1	NM_024659	-0.62245	0.0174399	uc001pxf.1			-0.399972	0.0156494											uc001zpu.2	ZNF106	NM_022473	-0.612998	0.0197548	uc001feu.2	AQP10	NM_080429	-0.41268	0.0123739											uc001xwx.2	ZC3H14	NM_207660	-0.649643	0.0222275	uc003xnm.2	IDO1	NM_002164	-0.362749	0.0322206
uc002ufr.3			-0.622405	0.0174503	uc010hap.2			-0.399551	0.0157692											uc009wiw.2	ITGA10	NM_003637	-0.612314	0.0199309	uc002coj.2	SLC9A3R2	NM_004785	-0.412414	0.0124359											uc002euz.2	SLC12A4	NM_005072	-0.6495	0.0222668	uc003efi.2	PARP9	NM_001146103	-0.362739	0.0322256
uc001eei.2			-0.622165	0.0175065	uc003cfn.2			-0.39943	0.0158037											uc001vtq.1	ADPRHL1	NM_138430	-0.611816	0.0200597	uc003qbc.2	KIAA0408	NM_014702	-0.412201	0.0124859											uc001hms.2	2001-03-01	NM_022746	-0.649478	0.0222731	uc003fay.1			-0.362641	0.0322759
uc009xjz.1	CACNB2	NM_201593	-0.622161	0.0175075	uc001dml.1			-0.399327	0.0158333											uc010bma.1			-0.611635	0.0201068	uc002rrt.2	TMEM178A	NM_152390	-0.411603	0.012627											uc004bga.1	HSDL2	NM_032303	-0.649472	0.0222747	uc003jtz.3	TRAPPC13	NM_024941	-0.362636	0.0322784
uc010ggd.1			-0.621762	0.0176011	uc002ohr.1	SPINT2	NM_021102	-0.399114	0.0158945											uc010shs.1			-0.611487	0.0201452	uc003dki.3			-0.411596	0.0126285											uc003gvy.3	LIMCH1	NM_001112720	-0.649268	0.0223309	uc002yak.2	TUBB1	NM_030773	-0.362512	0.0323418
uc001bff.2	USP48	NM_001032730	-0.621699	0.0176159	uc004aci.1			-0.3991	0.0158985											uc010jft.2			-0.61127	0.0202018	uc003amu.2	FBXO7	NM_001257990	-0.411504	0.0126505											uc010pri.1			-0.649228	0.0223418	uc003xnn.2			-0.362429	0.0323842
uc002amk.2			-0.621251	0.0177214	uc001led.2	GRK5	NM_005308	-0.399085	0.0159027											uc001gpc.1	GLUL	NM_002065	-0.611088	0.0202494	uc002fjk.1			-0.411475	0.0126572											uc010xcl.1	PIK3C3	NM_002647	-0.648963	0.0224151	uc003wku.2	GALNT11	NM_022087	-0.362086	0.0325604
uc001jre.3			-0.621022	0.0177756	uc002ruw.2	EPAS1	NM_001430	-0.398555	0.0160558											uc003ioa.3	FGB	NM_005141	-0.610987	0.0202759	uc010ofj.1	FAM46B	NM_052943	-0.411377	0.0126806											uc001xyp.2	TTC7B	NM_001010854	-0.648892	0.0224345	uc001svy.1			-0.361917	0.0326476
uc003ugo.3	PHTF2	NM_001127360	-0.620561	0.017885	uc003cex.2	CMTM8	NM_178868	-0.398327	0.0161221											uc001cwu.1			-0.610629	0.0203696	uc010msd.2	SLC35D2	NM_007001	-0.411187	0.0127258											uc003wdj.1			-0.648671	0.0224956	uc002iof.2	CALCOCO2	NM_005831	-0.361814	0.0327012
uc001vxc.2	PARP2	NM_005484	-0.620431	0.017916	uc010hpp.2	ALCAM	NM_001627	-0.398018	0.0162122											uc011afl.1			-0.610248	0.02047	uc002rqv.2			-0.410988	0.0127734											uc010wzl.1	PTPRM	NM_002845	-0.64861	0.0225125	uc001swa.3	PTPRB	NM_001109754	-0.361784	0.0327164
uc001jcr.2			-0.620419	0.0179189	uc010suk.1			-0.397922	0.0162405											uc010pdb.1	POGZ	NM_001194937	-0.610111	0.0205062	uc002ueu.1	KLHL41	NM_006063	-0.41097	0.0127777											uc003jmg.2	CARD6	NM_032587	-0.648472	0.0225508	uc002jfu.2	CACNG1	NM_000727	-0.361726	0.0327464
uc002sue.1	ZNF514	NM_032788	-0.620398	0.0179239	uc011mrd.1			-0.397906	0.0162451											uc010xil.1	KDM4B	NM_015015	-0.609317	0.0207163	uc002res.2	FKBP1B	NM_054033	-0.410816	0.0128145											uc002oqn.2	TMEM91	NM_001042595	-0.648378	0.0225771	uc002rie.2	AGBL5	NM_021831	-0.361679	0.0327709
uc002zml.2	CECR2	NM_031413	-0.62035	0.0179353	uc010wek.1	ERBB2	NM_001005862	-0.397875	0.0162543											uc002ybg.2			-0.609171	0.0207553	uc003oao.1	AGER	NM_001206936	-0.410661	0.0128517											uc003obb.2	NOTCH4	NM_004557	-0.64821	0.0226237	uc002bnr.3	POLG	NM_001126131	-0.361624	0.0327993
uc010fll.2	EPB41L5	NM_001184937	-0.620126	0.0179889	uc001rbb.3			-0.397668	0.016315											uc011llz.1	SPATA6L	NM_001039395	-0.608921	0.020822	uc011keq.1			-0.410639	0.012857											uc002mrj.1	EPOR	NM_000121	-0.648192	0.0226286	uc010tof.1	TINF2	NM_001099274	-0.361306	0.0329644
uc003cli.2	SEC22C	NM_001201572	-0.62011	0.0179928	uc010dba.1			-0.397649	0.0163205											uc010qqk.1	NFKB2	NM_002502	-0.608655	0.020893	uc001yoq.1	ASPG	NM_001080464	-0.410425	0.0129085											uc003lpr.1	ADRB2	NM_000024	-0.647681	0.0227712	uc001lxc.2	NAP1L4	NM_005969	-0.361089	0.0330775
uc010qih.1	ANK3	NM_001204404	-0.619662	0.0181	uc011ceo.1	SLC39A8	NM_001135147	-0.397574	0.0163426											uc010nku.1			-0.608509	0.0209322	uc001pno.2	NCAM1	NM_001242608	-0.410235	0.0129547											uc001sbq.2	TENC1	NM_198316	-0.647623	0.0227873	uc010kxv.2	BLVRA	NM_001253823	-0.36105	0.0330981
uc001gnv.2	CEP350	NM_014810	-0.619543	0.0181287	uc002nfd.1			-0.397404	0.0163927											uc003lyb.1	CCNJL	NM_024565	-0.608496	0.0209358	uc001osd.1	FOLR1	NM_016729	-0.410207	0.0129612											uc002ibg.2	RAMP2	NM_005854	-0.647288	0.0228811	uc011cgu.1	MFSD8	NM_152778	-0.360943	0.0331536
uc011ctr.1	SSBP2	NM_001256736	-0.619443	0.0181526	uc001ogq.1			-0.396966	0.0165225											uc001mqy.2	MUC15	NM_001135092	-0.608265	0.0209978	uc010hwf.2			-0.410205	0.0129618											uc003xzf.2	SBSPON	NM_153225	-0.647288	0.0228813	uc003brb.2	CAV3	NM_033337	-0.36091	0.0331708
uc002uxd.3	CFLAR	NM_001127183	-0.618991	0.0182617	uc001cdf.1			-0.396714	0.0165975											uc010klp.2	HLA-A	NM_002116	-0.608245	0.021003	uc003giz.2	WFS1	NM_006005	-0.410197	0.0129638											uc003dap.2	CACNA2D2	NM_006030	-0.647248	0.0228924	uc011lrv.1	TJP2	NM_001170416	-0.360685	0.0332886
uc003pif.1	SENP6	NM_015571	-0.618946	0.0182727	uc003teo.1			-0.396561	0.0166432											uc010vlj.1			-0.608231	0.0210069	uc003htn.3	BMPR1B	NM_001256794	-0.410084	0.0129911											uc010qef.1	ZEB1	NM_001174094	-0.646865	0.023	uc001omz.2	ALDH3B1	NM_000694	-0.36056	0.0333545
uc001mmq.3	PIK3C2A	NM_002645	-0.618738	0.0183229	uc003pii.1	MYO6	NM_004999	-0.396412	0.0166877											uc011dsz.1	ZNF76	NM_003427	-0.608213	0.0210115	uc009xra.2	FAM149B1	NM_173348	-0.410007	0.0130099											uc010tlt.1	RAB2B	NM_032846	-0.646726	0.0230392	uc001vsh.1	C13orf35	NM_207440	-0.360558	0.0333555
uc001rmg.3	LRRK2	NM_198578	-0.618507	0.0183791	uc003owf.2	VEGFA	NM_001171624	-0.396382	0.0166966											uc001zav.1			-0.608131	0.0210337	uc002klr.2	MYL12A	NM_006471	-0.409541	0.0131234											uc010wth.1	SEC14L1	NM_001143998	-0.646608	0.0230724	uc002wfi.2	SIRPD	NM_178460	-0.360471	0.0334015
uc002vcj.2	FZD5	NM_003468	-0.618335	0.0184207	uc011egg.1			-0.396331	0.0167121											uc001lgb.2	TACC2	NM_206860	-0.608019	0.0210639	uc001kll.2	CC2D2B	NM_001001732	-0.409534	0.0131253											uc001kqs.1			-0.646415	0.0231269	uc004dop.2	USP27X	NM_001145073	-0.360132	0.0335802
uc002xoe.2			-0.618141	0.0184681	uc010yny.1	PLEKHH2	NM_172069	-0.39624	0.0167392											uc002atj.2			-0.607693	0.0211518	uc001pht.1			-0.409529	0.0131266											uc001vcb.2	RB1	NM_000321	-0.646317	0.0231546	uc003mmt.2	BTNL9	NM_152547	-0.35996	0.0336708
uc001pak.2	DLG2	NM_001142699	-0.61809	0.0184804	uc001uzh.1			-0.395974	0.0168194											uc010whd.1			-0.607654	0.0211624	uc010dem.2	RGS9	NM_001165933	-0.409474	0.0131399											uc002dto.2	QPRT	NM_014298	-0.646307	0.0231575	uc002dgl.3	CCP110	NM_001199022	-0.35972	0.0337983
uc010hbh.1	ACR	NM_001097	-0.617539	0.0186154	uc010zge.1	MFSD6	NM_017694	-0.395757	0.0168848											uc002mxk.1	C19orf57	NM_024323	-0.607373	0.0212383	uc001gnu.2	CEP350	NM_014810	-0.40943	0.0131507											uc002ied.3	DUSP3	NM_004090	-0.646174	0.0231951	uc003huz.3	TRMT10A	NM_001134665	-0.359642	0.0338393
uc002lbx.2	C18orf25	NM_001008239	-0.617242	0.0186884	uc001ufy.1			-0.395673	0.0169104											uc010olq.1	NASP	NM_002482	-0.607066	0.0213217	uc010nzg.1			-0.409424	0.0131522											uc003bqg.2	ARL8B	NM_018184	-0.646069	0.0232248	uc010pts.1	RPS6KC1	NM_012424	-0.359395	0.0339712
uc003zlo.1			-0.616708	0.0188201	uc001qsi.2	LPCAT3	NM_005768	-0.395582	0.016938											uc003kwp.2	PDLIM4	NM_001131027	-0.606773	0.0214015	uc001ghv.1			-0.409236	0.0131983											uc010drt.1			-0.645805	0.0232999	uc010neh.2	RAB9A	NM_001195328	-0.359185	0.0340834
uc001rci.2	WBP11	NM_016312	-0.616301	0.0189209	uc002swx.2	CNNM4	NM_020184	-0.395457	0.0169758											uc010jax.2			-0.606722	0.0214153	uc003oak.1			-0.409235	0.0131985											uc001htl.3	CCSAP	NM_145257	-0.645754	0.0233144	uc003oxy.2	ENPP4	NM_014936	-0.359181	0.0340855
uc009ypd.2	NUDT22	NM_001271831	-0.616257	0.0189318	uc002lhg.2	NEDD4L	NM_001144966	-0.395413	0.0169893											uc003kpi.1			-0.606477	0.0214821	uc009zcg.2			-0.409208	0.0132053											uc010lwe.2	WHSC1L1	NM_023034	-0.645603	0.0233573	uc003bze.1			-0.358564	0.0344165
uc001mxh.2	TTC17	NM_018259	-0.616078	0.0189763	uc003cqb.1	ALS2CL	NM_147129	-0.395361	0.017005											uc002kcm.2	MAFG	NM_032711	-0.606126	0.0215783	uc010pjw.1	F11R	NM_016946	-0.409149	0.0132197											uc002qna.1			-0.645523	0.0233802	uc001joy.2	KIAA1279	NM_015634	-0.358536	0.0344318
uc003anb.2	TIMP3	NM_000362	-0.615915	0.0190169	uc009wxc.2			-0.394918	0.0171403											uc002don.2	IL4R	NM_000418	-0.606029	0.0216049	uc002yuz.2			-0.409113	0.0132286											uc001dvk.1	VAV3	NM_006113	-0.644938	0.0235471	uc001imi.2			-0.35849	0.0344565
uc010wzl.1	PTPRM	NM_002845	-0.615775	0.0190518	uc003euv.1	XRN1	NM_001042604	-0.394808	0.0171741											uc010nox.2	PLP1	NM_001128834	-0.605957	0.0216248	uc001mvm.2	CAT	NM_001752	-0.408928	0.0132743											uc001llp.2	INPP5A	NM_005539	-0.644761	0.0235978	uc001bou.3	STX12	NM_177424	-0.35831	0.0345536
uc001rdy.2	CAPZA3	NM_033328	-0.615744	0.0190596	uc011cfc.1	NPNT	NM_001184690	-0.394781	0.0171823											uc002vpj.2	SLC19A3	NM_025243	-0.60587	0.0216487	uc001vhb.2	SUGT1	NM_006704	-0.408852	0.0132932											uc001tui.1	OAS2	NM_002535	-0.644553	0.0236575	uc003wcz.2	EPHA1	NM_005232	-0.358212	0.0346068
uc002djs.3			-0.615449	0.0191335	uc001yoo.1			-0.394234	0.017351											uc002lus.2	MKNK2	NM_199054	-0.605856	0.0216525	uc001uip.2	STX2	NM_001980	-0.408751	0.013318											uc002fsp.2	MYO1C	NM_001080779	-0.644329	0.0237221	uc003yuw.2			-0.35814	0.0346459
uc002jvw.2	CYTH1	NM_017456	-0.615418	0.0191413	uc001ona.2	ALDH3B1	NM_001030010	-0.394063	0.0174041											uc001qni.2	KCNA5	NM_002234	-0.6058	0.0216678	uc001opy.2			-0.408625	0.0133494											uc001div.2			-0.644131	0.0237792	uc011ktl.1			-0.357891	0.0347806
uc010pcb.1	PRPF3	NM_004698	-0.614896	0.0192721	uc002vea.2			-0.393625	0.0175403											uc001iqk.2	NEBL	NM_213569	-0.605435	0.0217685	uc002ntn.1	ANKRD27	NM_032139	-0.408573	0.0133622											uc001meo.3			-0.643456	0.0239745	uc010flk.2	EPB41L5	NM_001184939	-0.357887	0.0347827
uc002pmh.1	SNRNP70	NM_003089	-0.614748	0.0193096	uc002ytj.2	ITSN1	NM_001001132	-0.393382	0.0176165											uc010xsb.1	ZNF181	NM_001145665	-0.605395	0.0217795	uc001iho.2	AKR1C1	NM_001353	-0.408338	0.0134208											uc002jdu.3	ICAM2	NM_000873	-0.6433	0.0240196	uc009xza.2			-0.357781	0.0348404
uc003ijs.1	HHIP	NM_022475	-0.614673	0.0193284	uc011afu.1	SPATC1L	NM_001142854	-0.393372	0.0176196											uc011loj.1	UBAP1	NM_001171201	-0.60532	0.0218002	uc003tvm.1	SBDS	NM_016038	-0.408332	0.0134222											uc002vdz.3	ACADL	NM_001608	-0.64248	0.0242586	uc001zja.2	DPH6	NM_080650	-0.357777	0.0348426
uc002ruw.2	EPAS1	NM_001430	-0.614638	0.0193372	uc002cdr.2			-0.393362	0.0176228											uc009xgs.1			-0.60514	0.02185	uc001opz.2	SHANK2	NM_133266	-0.408073	0.0134871											uc011dtu.1			-0.64202	0.0243936	uc003yky.2	AZIN1	NM_148174	-0.357768	0.0348475
uc001kgr.1	KIF20B	NM_016195	-0.614606	0.0193453	uc004bwo.2	PHYHD1	NM_001100876	-0.393271	0.0176513											uc002jyx.1			-0.604996	0.0218899	uc011dpp.1	AGER	NM_001206966	-0.408032	0.0134972											uc001eyq.1			-0.641451	0.0245613	uc011coo.1			-0.357747	0.034859
uc010fsq.1	SATB2	NM_015265	-0.614591	0.0193491	uc002tpx.1	RAB6C	NM_032144	-0.393271	0.0176513											uc003akg.2			-0.604928	0.0219089	uc010rxe.1	SIDT2	NM_001040455	-0.407909	0.013528											uc003xav.2	LGI3	NM_139278	-0.641396	0.0245774	uc002waq.2	PASK	NM_001252124	-0.357734	0.0348664
uc003hsu.3	CCSER1	NM_207491	-0.61452	0.0193672	uc001mvm.2	CAT	NM_001752	-0.393157	0.017687											uc003iww.2	ACSL1	NM_001995	-0.604845	0.0219318	uc010htx.1			-0.407623	0.0136002											uc001vbp.1	ESD	NM_001984	-0.640878	0.0247309	uc001ryq.3	SLC4A8	NM_001258402	-0.357497	0.0349957
uc001uqg.1	NUPL1	NM_014089	-0.614416	0.0193935	uc003aay.1	GGT1	NM_013430	-0.393089	0.0177086											uc002lii.3			-0.604688	0.0219753	uc003dtb.2			-0.407581	0.0136107											uc003mna.2	TRIM7	NM_033342	-0.640648	0.024799	uc001skp.3	COQ10A	NM_001099337	-0.357441	0.0350261
uc003okx.2	FKBP5	NM_004117	-0.614411	0.0193946	uc002lfk.3			-0.392993	0.0177388											uc003jrt.2	PDE4D	NM_001197221	-0.604303	0.0220826	uc003wcz.2	EPHA1	NM_005232	-0.407541	0.0136208											uc001rck.1	SMCO3	NM_001013698	-0.640625	0.024806	uc010oqv.1			-0.357384	0.0350573
uc003nyc.2			-0.614301	0.0194225	uc002zzn.1	SUSD2	NM_019601	-0.392918	0.0177626											uc010mzo.1			-0.603916	0.0221908	uc002buq.2			-0.407397	0.0136572											uc001jrf.3	PRF1	NM_005041	-0.640371	0.0248816	uc002ubt.1			-0.3571	0.0352132
uc010qbd.1	TAF3	NM_031923	-0.614082	0.0194781	uc002rqx.2			-0.392754	0.0178144											uc003ubf.1			-0.603617	0.0222747	uc009whj.1	TBX15	NM_152380	-0.407383	0.0136608											uc001jlw.2	RTKN2	NM_145307	-0.640032	0.0249827	uc003knj.1	FAM174A	NM_198507	-0.357094	0.0352164
uc010gcx.2			-0.613885	0.0195281	uc003vga.1			-0.392722	0.0178244											uc001uww.2			-0.603525	0.0223006	uc002tyt.3	GALNT13	NM_052917	-0.407352	0.0136686											uc010ipa.2	SLC10A7	NM_001029998	-0.639976	0.0249996	uc002ulx.2	OSBPL6	NM_032523	-0.357023	0.0352552
uc009xxd.1	PSD	NM_001270965	-0.613425	0.0196453	uc002mnv.3	ICAM5	NM_003259	-0.392675	0.0178393											uc003jnv.3	C5orf28	NM_022483	-0.603336	0.0223539	uc003qkk.2	PLAGL1	NM_002656	-0.407295	0.0136831											uc002hat.2	TMEM97	NM_014573	-0.6399	0.0250222	uc003elm.2	GP9	NM_000174	-0.356837	0.0353575
uc001ykd.1			-0.613409	0.0196496	uc003jvr.2			-0.392013	0.0180499											uc003zqm.2	EQTN	NM_020641	-0.603217	0.0223875	uc001fxp.1			-0.407157	0.0137181											uc003qls.1			-0.639608	0.0251098	uc001iaj.2	ADSS	NM_001126	-0.356712	0.0354264
uc002glj.2	NDEL1	NM_030808	-0.613349	0.0196649	uc011lvb.1	TBC1D2	NM_001267571	-0.391783	0.0181238											uc010new.1			-0.603177	0.0223987	uc011lzj.1	RABGAP1	NM_012197	-0.40713	0.013725											uc001kiz.1	FRA10AC1	NM_145246	-0.639566	0.0251224	uc003dux.2			-0.356683	0.0354423
uc001jkz.3	ANK3	NM_001204403	-0.613196	0.019704	uc003peg.2	KHDRBS2	NM_152688	-0.391694	0.0181523											uc010fiy.2	IL18R1	NM_003855	-0.602731	0.0225247	uc010pju.1	ITLN2	NM_080878	-0.407123	0.0137268											uc010lua.2	ADAM28	NM_014265	-0.639384	0.0251771	uc010bui.2	ABAT	NM_001127448	-0.356501	0.0355431
uc001sbn.2	TENC1	NM_015319	-0.613017	0.0197498	uc002bdk.2	DNAJA4	NM_001130183	-0.39166	0.0181634											uc002xsw.1			-0.602698	0.0225339	uc001pph.3	CADM1	NM_014333	-0.406748	0.0138224											uc001vhv.2	DIAPH3	NM_001258370	-0.639148	0.0252481	uc009wda.1	ZNF326	NM_182976	-0.356451	0.0355706
uc002acr.2	RAB27A	NM_183235	-0.612811	0.0198027	uc001iru.3	KIAA1217	NM_019590	-0.391545	0.0182002											uc003yvy.2	DENND3	NM_014957	-0.602674	0.0225408	uc002iai.2	PSMC3IP	NM_016556	-0.406722	0.013829											uc003pil.1	HTR1B	NM_000863	-0.638974	0.0253003	uc002ypz.1	C21orf59	NM_021254	-0.356403	0.0355973
uc010eke.2	FOSB	NM_001114171	-0.612784	0.0198096	uc003vjk.2	TSPAN12	NM_012338	-0.391056	0.0183585											uc002uhs.2	PDK1	NM_002610	-0.602616	0.0225574	uc010tpf.1	G2E3	NM_017769	-0.406598	0.0138608											uc003ybm.2	HEY1	NM_012258	-0.638914	0.0253187	uc010rgn.1	CRY2	NM_021117	-0.356316	0.0356457
uc002tgr.3			-0.612752	0.0198179	uc010xgd.1	HMHA1	NM_001258328	-0.390852	0.0184248											uc001vkk.1	SLAIN1	NM_001242868	-0.602588	0.0225653	uc004avx.2			-0.406586	0.0138637											uc002lyj.1	PIP5K1C	NM_012398	-0.638857	0.0253359	uc002vdi.1	MAP2	NM_002374	-0.35627	0.035671
uc001zup.2	DUOXA1	NM_144565	-0.612555	0.0198687	uc004ben.2			-0.390798	0.0184425											uc003ieb.2	EXOSC9	NM_005033	-0.602356	0.0226312	uc011asj.1	CNTN6	NM_014461	-0.406324	0.0139311											uc003eqa.3	SLCO2A1	NM_005630	-0.638819	0.0253472	uc001gpa.1	GLUL	NM_001033056	-0.356098	0.0357666
uc002agt.3	RORA	NM_134262	-0.61251	0.0198803	uc003eas.2	GRAMD1C	NM_001172105	-0.390792	0.0184442											uc010hxg.2			-0.602219	0.0226701	uc003iln.3			-0.406136	0.0139797											uc002yjy.1	USP25	NM_013396	-0.638688	0.0253869	uc004egm.2			-0.35602	0.03581
uc001aoz.2	ERRFI1	NM_018948	-0.612485	0.0198868	uc001vbc.2			-0.390756	0.0184561											uc002fpv.1			-0.602138	0.022693	uc011cco.1	PLAC8	NM_016619	-0.405862	0.0140505											uc010fca.1			-0.638613	0.0254096	uc001vxw.3	ANG	NM_001145	-0.355981	0.0358316
uc010qhq.1	PCDH15	NM_001142771	-0.612016	0.0200079	uc010ymv.1			-0.390706	0.0184723											uc001rmg.3	LRRK2	NM_198578	-0.601902	0.0227605	uc003mwc.2			-0.405345	0.0141852											uc001mpj.2	ZDHHC13	NM_001001483	-0.638148	0.0255505	uc001ryb.2	DAZAP2	NM_014764	-0.355921	0.0358651
uc002ifq.2			-0.611685	0.0200937	uc003brb.2	CAV3	NM_033337	-0.389965	0.0187153											uc002ffw.3	CENPN	NM_018455	-0.601645	0.0228341	uc010hci.2			-0.405267	0.0142056											uc001bpy.2	PHACTR4	NM_023923	-0.63794	0.0256138	uc001szi.3			-0.35589	0.0358822
uc010trr.1	KIAA0586	NM_001244189	-0.610994	0.020274	uc001wpv.2	STXBP6	NM_014178	-0.389919	0.0187304											uc003maz.1			-0.601526	0.0228679	uc002acd.1	ARPP19	NM_006628	-0.405105	0.0142479											uc004amv.2	UBQLN1	NM_013438	-0.637484	0.0257529	uc001ssl.1	LEMD3	NM_014319	-0.355789	0.0359389
uc003jsd.1			-0.610895	0.0203	uc003fmk.2	HTR3C	NM_130770	-0.389915	0.0187318											uc001jcr.2			-0.601376	0.0229109	uc010wgu.1	EZH1	NM_001991	-0.404972	0.0142829											uc010src.1	STAT6	NM_001178081	-0.637475	0.0257557	uc011cop.1			-0.355706	0.0359852
uc003fhp.2			-0.610758	0.0203358	uc003xnv.2			-0.38981	0.0187666											uc011csu.1	COL4A3BP	NM_005713	-0.601336	0.0229226	uc004cun.1	ARHGAP6	NM_013423	-0.404914	0.0142982											uc003fwc.2	ZDHHC19	NM_001039617	-0.637423	0.0257714	uc002cuw.1	OR2C1	NM_012368	-0.355569	0.036062
uc011mwt.1	SLITRK2	NM_001144010	-0.610645	0.0203655	uc002klt.3	MYL12B	NM_033546	-0.389696	0.0188042											uc009yco.1			-0.600861	0.023059	uc001yfl.2	GSKIP	NM_001271904	-0.404741	0.0143438											uc003dkq.2	FAM3D	NM_138805	-0.637394	0.0257805	uc001gsg.2	RGS18	NM_130782	-0.355525	0.0360864
uc002ons.2	PRX	NM_020956	-0.610441	0.0204192	uc011kmx.1			-0.389505	0.0188677											uc002fym.2	ARRB2	NM_001257331	-0.600796	0.0230778	uc003twg.2			-0.404398	0.0144345											uc002kyg.2	MAPRE2	NM_014268	-0.637113	0.0258663	uc003eas.2	GRAMD1C	NM_001172105	-0.355427	0.0361415
uc002hsw.2	IKZF3	NM_183229	-0.610222	0.0204768	uc001fhh.2	EFNA1	NM_004428	-0.389458	0.0188831											uc010bnr.2	WDR93	NM_020212	-0.60074	0.0230942	uc004bow.2	OLFML2A	NM_182487	-0.404354	0.0144461											uc010jcj.2	SEMA6A	NM_020796	-0.636956	0.0259146	uc001zve.2	SPATA5L1	NM_024063	-0.355325	0.0361988
uc002zhb.2	POFUT2	NM_015227	-0.610187	0.0204861	uc002urv.2	HIBCH	NM_198047	-0.389097	0.0190033											uc011dun.1	TAF8	NM_138572	-0.600659	0.0231175	uc001nld.1			-0.404218	0.0144821											uc003esk.2	ESYT3	NM_031913	-0.636844	0.0259491	uc010qfd.1			-0.355295	0.0362152
uc003vkj.1	RNF133	NM_139175	-0.609752	0.0206009	uc001uio.2	STX2	NM_194356	-0.389022	0.0190285											uc010ptu.1			-0.600624	0.0231275	uc001anm.1	PLEKHG5	NM_020631	-0.404171	0.0144946											uc001jur.2	MYOZ1	NM_021245	-0.636732	0.0259834	uc002uyh.1			-0.355187	0.0362758
uc003qcv.2	ENPP3	NM_005021	-0.60975	0.0206016	uc010mbs.1			-0.388932	0.0190586											uc011cmr.1	CCT5	NM_012073	-0.600545	0.0231503	uc002qzg.1	MBOAT2	NM_138799	-0.404087	0.014517											uc011kml.1	DOCK4	NM_014705	-0.636638	0.0260123	uc003eep.2	SLC15A2	NM_021082	-0.355167	0.0362876
uc002kmo.2			-0.609704	0.0206137	uc011cco.1	PLAC8	NM_016619	-0.388701	0.0191362											uc010hka.2	TREX1	NM_016381	-0.600321	0.0232151	uc010swp.1	TXNRD1	NM_001261446	-0.403251	0.0147415											uc004cie.2	EGFL7	NM_201446	-0.636286	0.0261207	uc003eam.2	KIAA2018	NM_001009899	-0.355105	0.0363225
uc010ise.1			-0.609668	0.0206233	uc003dvy.2	ALCAM	NM_001243280	-0.388404	0.0192359											uc001dzn.1			-0.600286	0.0232253	uc010tyr.1	CRIP2	NM_001270837	-0.403159	0.0147663											uc002ttp.2	NCKAP5	NM_207363	-0.636239	0.0261353	uc003nbq.2	MYLIP	NM_013262	-0.355009	0.0363761
uc004bda.2	ZNF462	NM_021224	-0.609478	0.0206736	uc001oio.1			-0.38831	0.0192677											uc010alj.2			-0.600009	0.0233057	uc002jft.1	CACNG4	NM_014405	-0.40312	0.0147767											uc002mzu.1			-0.636109	0.0261755	uc010ikh.1			-0.35475	0.0365223
uc010qhr.1	PCDH15	NM_001142772	-0.609462	0.0206778	uc001mpu.2	NAV2	NM_001111019	-0.388302	0.0192705											uc010fno.2	GTDC1	NM_001164629	-0.599946	0.0233242	uc003dut.2	SENP7	NM_020654	-0.402869	0.0148449											uc001hwz.1	TBCE	NM_003193	-0.63587	0.0262495	uc011lht.1	OXR1	NM_001198532	-0.354335	0.0367579
uc001juu.3	AGAP5	NM_001144000	-0.609404	0.0206934	uc002rrt.2	TMEM178A	NM_152390	-0.388246	0.0192895											uc002vpc.2	AGFG1	NM_004504	-0.599901	0.0233373	uc003wda.2			-0.402844	0.0148516											uc010vii.1	NDRG4	NM_001242834	-0.63563	0.0263241	uc002iso.2	ANKRD40	NM_052855	-0.354323	0.036765
uc010lxm.2	SLC20A2	NM_001257181	-0.609293	0.0207228	uc010xmj.1	ZNF44	NM_001164276	-0.388211	0.0193014											uc003gvy.3	LIMCH1	NM_001112720	-0.599884	0.0233421	uc010jon.2			-0.402814	0.0148598											uc002hey.3	SLC6A4	NM_001045	-0.635157	0.0264711	uc003vkw.1	ASB15	NM_080928	-0.354227	0.0368196
uc001gve.2	ZNF281	NM_012482	-0.609262	0.020731	uc002jzd.2	BAIAP2	NM_006340	-0.387996	0.0193741											uc011ddn.1	CYFIP2	NM_014376	-0.599813	0.0233628	uc011asl.1	IL5RA	NM_001243099	-0.402747	0.0148781											uc001rkv.2	BICD1	NM_001003398	-0.634992	0.0265227	uc003vlw.1	ZNF800	NM_176814	-0.354221	0.036823
uc002sda.2	AFTPH	NM_001002243	-0.608883	0.0208321	uc001jlw.2	RTKN2	NM_145307	-0.38795	0.0193899											uc010hcq.2	IL17RE	NM_001193380	-0.599619	0.0234195	uc002vgq.2			-0.402665	0.0149003											uc001sbn.2	TENC1	NM_015319	-0.634888	0.0265551	uc002nzx.3			-0.354176	0.0368483
uc002tmx.2	TFCP2L1	NM_014553	-0.608718	0.0208761	uc002upg.2			-0.387802	0.0194399											uc001rgr.2			-0.599556	0.0234377	uc003qbd.2	SOGA3	NM_001012279	-0.402273	0.0150073											uc001zpa.2			-0.634632	0.026635	uc001lba.2	ADRB1	NM_000684	-0.354173	0.0368502
uc010zce.1	KCNJ3	NM_001260508	-0.608559	0.0209186	uc003xns.2	ZMAT4	NM_001135731	-0.387739	0.0194616											uc001uon.2	SACS	NM_014363	-0.59924	0.0235302	uc001kgl.2	SLC16A12	NM_213606	-0.40224	0.0150164											uc001dud.2	S1PR1	NM_001400	-0.634512	0.0266726	uc001mqw.2	MUC15	NM_001135091	-0.354172	0.0368506
uc001nmg.3	CTNND1	NM_001206889	-0.608524	0.0209281	uc011kub.1	OR2A1	NM_001005287	-0.387663	0.0194873											uc010wan.1	SLC13A2	NM_001145975	-0.598627	0.02371	uc001omf.2	GSTP1	NM_000852	-0.40213	0.0150466											uc002fhc.2	OSGIN1	NM_182981	-0.634498	0.026677	uc002phu.1	CABP5	NM_019855	-0.354161	0.0368572
uc001ckf.2	ST3GAL3	NM_174971	-0.608487	0.020938	uc001bju.1	SYF2	NM_207170	-0.387634	0.0194973											uc010ttm.1	SIPA1L1	NM_015556	-0.598598	0.0237186	uc003jdc.2	C5orf38	NM_178569	-0.402055	0.0150672											uc010try.1	JKAMP	NM_001098625	-0.63448	0.0266826	uc003ivk.3			-0.354067	0.0369104
uc002iis.1	SPATA32	NM_152343	-0.60843	0.0209533	uc010qcy.1	KIAA1217	NM_001098501	-0.387317	0.0196058											uc003jka.1			-0.598284	0.0238111	uc004eee.1	HMGN5	NM_030763	-0.401916	0.0151055											uc011cpv.1			-0.633443	0.0270094	uc002ysq.2			-0.353886	0.0370142
uc003jjl.3	PRLR	NM_001204314	-0.608208	0.021013	uc002xvo.2	PARD6B	NM_032521	-0.387065	0.0196924											uc010wei.1	STARD3	NM_001165937	-0.598145	0.0238524	uc003fad.1	MME	NM_007288	-0.401871	0.0151178											uc001aif.2	GNB1	NM_002074	-0.633371	0.0270321	uc003dro.1			-0.353873	0.0370212
uc010ozg.1	NBPF24	NM_001101663	-0.608202	0.0210147	uc011azm.1	VIPR1	NM_001251883	-0.386833	0.0197722											uc001whj.2			-0.59809	0.0238686	uc003qau.2	RNF146	NM_030963	-0.401066	0.0153414											uc003dio.2	APPL1	NM_012096	-0.632986	0.0271541	uc002yfj.2	C20orf195	NM_024059	-0.353848	0.0370356
uc011koz.1			-0.608047	0.0210563	uc001vxx.3			-0.386575	0.0198614											uc004bws.1	NUP188	NM_015354	-0.597557	0.0240268	uc001mfs.1			-0.400709	0.0154412											uc002fhw.2	WFDC1	NM_021197	-0.632967	0.0271603	uc001wpr.1	GZMH	NM_033423	-0.353812	0.0370561
uc010nqt.1			-0.607296	0.0212592	uc002jft.1	CACNG4	NM_014405	-0.386452	0.0199042											uc010ynn.1	ATL2	NM_001135673	-0.597529	0.0240351	uc003omk.2			-0.400612	0.0154686											uc001vnv.1	DOCK9	NM_001130050	-0.632956	0.0271636	uc001cqs.2	CYP4X1	NM_178033	-0.353452	0.0372629
uc002qnp.1			-0.607188	0.0212886	uc010tnu.1			-0.386216	0.0199863											uc004eqz.2	LONRF3	NM_001031855	-0.597224	0.0241259	uc003nvz.1			-0.400577	0.0154784											uc001cgm.1	SLFNL1	NM_144990	-0.63287	0.027191	uc011byw.1	LIMCH1	NM_001112720	-0.353412	0.0372856
uc003hqk.3	AFF1	NM_005935	-0.607159	0.0212963	uc001lgg.1	PLEKHA1	NM_021622	-0.386159	0.0200061											uc004csx.3	WWC3	NM_015691	-0.597005	0.0241912	uc011egg.1			-0.400486	0.0155038											uc003hya.2	NPNT	NM_001033047	-0.632517	0.0273035	uc010zfn.1			-0.353294	0.0373539
uc001rgr.2			-0.606958	0.0213512	uc002svl.2	STARD7	NM_020151	-0.38615	0.0200094											uc002dxz.1			-0.596756	0.0242657	uc003btw.2	IL17RE	NM_153480	-0.400369	0.015537											uc003ecu.2	PLA1A	NM_015900	-0.632254	0.0273874	uc001xun.2	NRXN3	NM_004796	-0.353258	0.0373742
uc001ror.2	ARID2	NM_152641	-0.606924	0.0213603	uc003quj.2	QKI	NM_006775	-0.385687	0.0201712											uc001czn.2			-0.596601	0.0243122	uc010hjk.1	TMIE	NM_147196	-0.400263	0.0155669											uc002yjw.1			-0.632189	0.027408	uc002rut.2	PRKCE	NM_005400	-0.352885	0.0375898
uc002qhm.1	KIR2DS4	NM_012314	-0.606753	0.0214069	uc002klr.2	MYL12A	NM_006471	-0.385668	0.0201779											uc010lxm.2	SLC20A2	NM_001257181	-0.596462	0.0243541	uc001dab.2	INADL	NM_176877	-0.399516	0.0157791											uc001vme.2	ABCC4	NM_001105515	-0.63211	0.0274333	uc001ciq.1	WDR65	NM_001167965	-0.352774	0.0376543
uc011ecv.1	SGK1	NM_001143678	-0.6066	0.0214485	uc010pjw.1	F11R	NM_016946	-0.385517	0.0202309											uc003vwb.1			-0.596375	0.0243801	uc003jvf.1			-0.399203	0.0158689											uc011byw.1	LIMCH1	NM_001112720	-0.631582	0.0276024	uc001txi.1	CIT	NM_007174	-0.352753	0.0376662
uc002ffw.3	CENPN	NM_018455	-0.606581	0.0214538	uc001scy.3	PRR13	NM_001005354	-0.385497	0.0202381											uc002xvl.2	PTPN1	NM_002827	-0.596319	0.0243969	uc003eth.2	RBP2	NM_004164	-0.399197	0.0158705											uc002tpx.1	RAB6C	NM_032144	-0.631488	0.0276329	uc003hna.2	SCD5	NM_001037582	-0.352575	0.0377699
uc010bne.1			-0.606413	0.0214997	uc010hci.2			-0.385441	0.0202576											uc010foh.2			-0.596106	0.0244611	uc001vjx.1			-0.399073	0.0159062											uc011bvp.1	SH3BP2	NM_001145855	-0.631414	0.0276565	uc003nup.2			-0.352482	0.0378236
uc002uni.3	SESTD1	NM_178123	-0.606284	0.0215351	uc010wzh.1	EPB41L3	NM_012307	-0.385203	0.0203417											uc004eyt.2	ZNF449	NM_152695	-0.595844	0.0245401	uc002qjh.1	DNAAF3	NM_001256716	-0.399003	0.0159263											uc010nkj.2	SPIN3	NM_001010862	-0.631213	0.0277213	uc002ufc.1	PPIG	NM_004792	-0.352386	0.0378795
uc004afk.3	CBWD6	NM_001085457	-0.606203	0.0215573	uc010scy.1			-0.385095	0.02038											uc002drp.1	ATP2A1	NM_004320	-0.595842	0.0245406	uc004ckj.1	CLIC3	NM_004669	-0.398899	0.0159562											uc001utk.2	HSPH1	NM_006644	-0.631176	0.0277332	uc001pjb.2	KBTBD3	NM_152433	-0.352198	0.0379893
uc003ixh.2	SNX25	NM_031953	-0.605824	0.0216611	uc003thd.2	RALA	NM_005402	-0.384758	0.0204997											uc001rdy.2	CAPZA3	NM_033328	-0.595599	0.0246142	uc002kmz.3	L3MBTL4	NM_173464	-0.39887	0.0159648											uc003czs.2	HYAL1	NM_153281	-0.630737	0.0278749	uc010ied.1	TAPT1	NM_153365	-0.351697	0.0382826
uc009xil.2			-0.605693	0.0216974	uc001dsl.1	AGL	NM_000644	-0.384738	0.0205067											uc001iki.3	CELF2	NM_001025077	-0.595513	0.0246402	uc002tpx.1	RAB6C	NM_032144	-0.398773	0.0159929											uc010tht.1	TBC1D4	NM_014832	-0.630727	0.0278783	uc004auc.2	PHF2	NM_005392	-0.351678	0.0382939
uc002kzz.2	KIAA1328	NM_020776	-0.605636	0.0217129	uc003qbd.2	SOGA3	NM_001012279	-0.3847	0.0205203											uc003vpo.2	TMEM209	NM_032842	-0.595338	0.0246935	uc001usr.2			-0.398763	0.0159957											uc002upv.3	CALCRL	NM_005795	-0.630713	0.0278829	uc003lnu.2	SH3RF2	NM_152550	-0.351589	0.0383462
uc003hox.2	AGPAT9	NM_032717	-0.605614	0.0217191	uc009zed.2	PRMT8	NM_001256536	-0.384644	0.0205402											uc009xyz.1	RAB11FIP2	NM_014904	-0.595201	0.0247351	uc001irr.1	OTUD1	NM_001145373	-0.398742	0.0160016											uc001rif.1	PPFIBP1	NM_001198915	-0.630558	0.0279329	uc002tyc.3	STAM2	NM_005843	-0.351539	0.0383758
uc003hdm.2	GNRHR	NM_001012763	-0.605525	0.0217435	uc003xik.2	PPP2CB	NM_001009552	-0.384549	0.0205741											uc002ppc.1			-0.595177	0.0247423	uc011cuj.1			-0.39869	0.0160167											uc010kso.2	SDK1	NM_152744	-0.630513	0.0279474	uc001hgi.2	CD46	NM_172351	-0.351486	0.0384067
uc001hmr.2	2002-03-01	NM_017898	-0.605358	0.0217898	uc004erj.1	CXorf56	NM_001170569	-0.384547	0.0205748											uc001dof.2	CDC7	NM_001134419	-0.595156	0.0247486	uc001yoo.1			-0.398687	0.0160177											uc002thu.2	TTL	NM_153712	-0.630432	0.0279737	uc003mlt.3	MAPK9	NM_139068	-0.351482	0.0384092
uc003xej.2			-0.605314	0.021802	uc004cbx.1	C9orf9	NM_018956	-0.384487	0.0205964											uc010qgr.1			-0.594695	0.0248891	uc011alz.1	SLC5A1	NM_001256314	-0.398528	0.0160639											uc010kuv.2	SNX10	NM_001199837	-0.63043	0.0279745	uc003fdw.2	B3GALNT1	NM_001038628	-0.351374	0.0384729
uc011ltd.1	AGTPBP1	NM_015239	-0.605186	0.0218373	uc004cun.1	ARHGAP6	NM_013423	-0.384302	0.0206622											uc001dqx.3	SLC44A3	NM_001258340	-0.594673	0.0248958	uc004awt.2	CTSL2	NM_001333	-0.398265	0.0161402											uc003hvy.3	BANK1	NM_017935	-0.6304	0.0279841	uc002ldz.2			-0.351142	0.03861
uc003htq.2	UNC5C	NM_003728	-0.605072	0.0218689	uc002dwp.2	GDPD3	NM_024307	-0.384272	0.0206733											uc003tbw.1			-0.594641	0.0249056	uc004abj.2	CNTNAP3	NM_033655	-0.398147	0.0161747											uc003xqx.3	PCMTD1	NM_052937	-0.630305	0.0280149	uc003edc.2			-0.351113	0.0386275
uc010tda.1	SPATA13	NM_153023	-0.605066	0.0218705	uc010ukh.1	GRAMD2	NM_001012642	-0.383802	0.020842											uc002jro.2	AANAT	NM_001088	-0.594615	0.0249137	uc001mte.3	PAX6	NM_001258465	-0.397932	0.0162374											uc003yrv.2			-0.630209	0.0280463	uc003wvr.3	FAM86B2	NM_001083537	-0.350915	0.0387447
uc001tpd.1	FAM222A	NM_032829	-0.605058	0.0218726	uc001obs.3	CDC42BPG	NM_017525	-0.383736	0.0208659											uc009wzd.2	ATP6V1G3	NM_133262	-0.594615	0.0249137	uc002dfq.2	TMC7	NM_024847	-0.397666	0.0163154											uc003vih.2	CAV1	NM_001172896	-0.629946	0.0281318	uc003vgt.1			-0.350884	0.0387628
uc001ify.3			-0.604936	0.0219066	uc010ndt.2			-0.383203	0.0210593											uc002inz.1			-0.594615	0.0249137	uc004cax.2	POMT1	NM_001136113	-0.397593	0.0163371											uc001hoj.2	DEGS1	NM_003676	-0.629832	0.0281688	uc002vdg.1	MAP2	NM_031845	-0.350528	0.0389749
uc002ble.2	ALPK3	NM_020778	-0.604723	0.0219656	uc010trc.1			-0.383142	0.0210813											uc003out.2	SLC22A7	NM_153320	-0.594615	0.0249137	uc009wda.1	ZNF326	NM_182976	-0.397559	0.0163471											uc011cem.1			-0.6297	0.028212	uc003cex.2	CMTM8	NM_178868	-0.350387	0.0390588
uc009yst.2			-0.604527	0.0220204	uc002qjh.1	DNAAF3	NM_001256716	-0.383044	0.021117											uc010lzi.1			-0.594615	0.0249137	uc002cqc.1			-0.397546	0.0163509											uc001ykd.1			-0.629367	0.0283208	uc010yuv.1			-0.350386	0.0390595
uc010bli.1			-0.604336	0.0220734	uc003zwq.2	UNC13B	NM_006377	-0.38303	0.0211223											uc003nyc.2			-0.594418	0.024974	uc001bju.1	SYF2	NM_207170	-0.397373	0.0164019											uc003itx.2			-0.628709	0.0285368	uc002fzd.2	PLD2	NM_001243108	-0.35031	0.0391051
uc010jqi.1	BTN3A2	NM_001197246	-0.604167	0.0221206	uc010xdz.1			-0.382981	0.0211398											uc001rla.2			-0.594158	0.0250536	uc003cpz.1	ALS2CL	NM_182775	-0.397048	0.0164979											uc009yia.1	HTATIP2	NM_006410	-0.628463	0.028618	uc004cvx.2	GPM6B	NM_001001994	-0.35009	0.0392368
uc010jrc.2	ZKSCAN3	NM_001242894	-0.604157	0.0221234	uc003pwg.3	HS3ST5	NM_153612	-0.382922	0.0211616											uc011kgz.1	KIAA1324L	NM_152748	-0.594071	0.0250801	uc001ghk.1	FMO2	NM_001460	-0.397025	0.016505											uc002utm.1	HECW2	NM_020760	-0.62826	0.0286847	uc003yej.1	NBN	NM_002485	-0.349907	0.0393465
uc002ybg.2			-0.603871	0.0222034	uc002oyw.2	ZNF227	NM_182490	-0.382732	0.0212312											uc003pxp.1	ROS1	NM_002944	-0.593861	0.0251446	uc010kuc.2			-0.396873	0.0165502											uc011coo.1			-0.628128	0.0287285	uc003gyf.1			-0.349755	0.039438
uc001igl.3			-0.603778	0.0222297	uc002xpb.2	WFDC10B	NM_172006	-0.382546	0.0212992											uc003xdj.2			-0.593834	0.0251529	uc001ona.2	ALDH3B1	NM_001030010	-0.396846	0.016558											uc003xtl.2	UBXN2B	NM_001077619	-0.628017	0.0287653	uc010rqp.1			-0.349559	0.0395558
uc002xvl.2	PTPN1	NM_002827	-0.603765	0.0222333	uc010prv.1	SRGAP2	NM_015326	-0.38254	0.0213013											uc002oud.2	CEACAM8	NM_001816	-0.593207	0.0253466	uc009vrf.2	RCAN3	NM_001251982	-0.396465	0.0166717											uc001jvm.1	CAMK2G	NM_172171	-0.628007	0.0287684	uc003fdv.2	B3GALNT1	NM_033169	-0.34954	0.0395676
uc004dvz.1	LAS1L	NM_001170650	-0.603706	0.0222498	uc011dkv.1			-0.382462	0.02133											uc003cun.2	NCKIPSD	NM_016453	-0.593092	0.0253822	uc003dyc.2	PHLDB2	NM_001134437	-0.395962	0.0168229											uc002zhb.2	POFUT2	NM_015227	-0.627982	0.0287767	uc001kcq.2			-0.34945	0.0396219
uc004acd.2	ANKRD20A3	NM_001012419	-0.603465	0.0223176	uc003obz.2	HLA-DQB2	NM_001198858	-0.382359	0.021368											uc004bez.1	MUSK	NM_001166280	-0.593046	0.0253965	uc003fdw.2	B3GALNT1	NM_001038628	-0.395732	0.0168925											uc003doi.2	FOXP1	NM_001244813	-0.627875	0.0288124	uc001ulh.2	ZNF605	NM_183238	-0.3494	0.039652
uc002vcl.2	PLEKHM3	NM_001080475	-0.60334	0.0223526	uc002skl.2			-0.382246	0.0214098											uc001xzg.2	GPR68	NM_001177676	-0.592802	0.0254721	uc001uzh.1			-0.395533	0.0169528											uc002coj.2	SLC9A3R2	NM_004785	-0.627682	0.0288762	uc001dnb.2	GBP4	NM_052941	-0.348777	0.0400303
uc002ruv.2	EPAS1	NM_001430	-0.60331	0.0223611	uc004ayr.2	TBC1D2	NM_001267572	-0.382167	0.0214387											uc002rff.2	ITSN2	NM_019595	-0.592724	0.0254964	uc010xdz.1			-0.395429	0.0169843											uc001pxu.2	SC5D	NM_006918	-0.627183	0.0290423	uc002ghc.3	ZBTB4	NM_001128833	-0.348766	0.0400366
uc003kdq.2	HMGCR	NM_001130996	-0.603257	0.0223762	uc002wuq.2	ABHD12	NM_015600	-0.38213	0.0214527											uc003dif.2	ARHGEF3	NM_001128616	-0.592693	0.0255059	uc002dqg.1	SULT1A2	NM_177528	-0.395353	0.0170075											uc001kkt.2			-0.626969	0.0291135	uc001khv.1	CPEB3	NM_001178137	-0.34871	0.0400711
uc010dpf.1			-0.603229	0.022384	uc009vmr.2	LZIC	NM_032368	-0.382066	0.0214763											uc010szb.1			-0.592638	0.0255232	uc001ndw.2	PACSIN3	NM_001184975	-0.395284	0.0170286											uc002utb.2	SDPR	NM_004657	-0.62691	0.0291333	uc010org.1			-0.348313	0.0403138
uc010emk.1			-0.603195	0.0223935	uc001wro.2			-0.38191	0.0215341											uc001rki.1	DENND5B	NM_144973	-0.592484	0.025571	uc001hlt.3			-0.394956	0.0171288											uc011bok.1			-0.626893	0.029139	uc002neo.1			-0.348118	0.040433
uc010ude.1			-0.603165	0.0224021	uc003wcn.2	TMEM139	NM_001242776	-0.381869	0.0215491											uc010rry.1			-0.592479	0.0255728	uc003ftn.2	OPA1	NM_130831	-0.394878	0.0171526											uc001gvv.2	CACNA1S	NM_000069	-0.626492	0.0292733	uc009wtk.1			-0.347811	0.0406222
uc010qkk.1	USP54	NM_152586	-0.60313	0.0224119	uc010gdc.2	ACSS1	NM_032501	-0.381755	0.0215916											uc001hgk.2			-0.592392	0.0255998	uc003wfc.1	EZH2	NM_152998	-0.394742	0.0171944											uc002aqf.2	SMAD6	NM_005585	-0.626318	0.0293315	uc003mvs.1			-0.347769	0.0406483
uc003jkk.3	NIPBL	NM_015384	-0.603104	0.0224193	uc003ndh.2			-0.381712	0.0216076											uc010aua.1			-0.592232	0.0256498	uc001ain.1			-0.394663	0.0172188											uc003dkc.1			-0.626022	0.029431	uc001wsu.2			-0.347516	0.0408042
uc009vtm.1	EPB41	NM_001166007	-0.603026	0.0224412	uc010wbm.1	NSRP1	NM_001261467	-0.381643	0.0216333											uc003ctc.2	CCDC51	NM_024661	-0.592174	0.0256679	uc010apn.2	PPM1A	NM_021003	-0.394513	0.017265											uc004fef.3	MTM1	NM_000252	-0.625675	0.0295479	uc003fmn.2	HTR3E	NM_198314	-0.347501	0.0408138
uc001anx.2	ZBTB48	NM_005341	-0.602991	0.0224512	uc010uky.1	NEO1	NM_001172623	-0.381599	0.0216496											uc004dej.3	MID1IP1	NM_021242	-0.592145	0.0256771	uc009xfh.1	C1orf198	NM_001136495	-0.394485	0.0172735											uc011duk.1	CCND3	NM_001136126	-0.625293	0.029677	uc003wrb.1			-0.347444	0.0408488
uc002kum.3	NPC1	NM_000271	-0.602971	0.0224569	uc009zcv.2			-0.381536	0.0216731											uc003oyg.2	SLC25A27	NM_001204052	-0.592118	0.0256853	uc004emk.2	RNF128	NM_024539	-0.394222	0.0173547											uc001wsc.2	SPTSSA	NM_138288	-0.625293	0.0296772	uc010uky.1	NEO1	NM_001172623	-0.347174	0.0410161
uc011chn.1	INPP4B	NM_003866	-0.602948	0.0224634	uc001dna.2	GBP7	NM_207398	-0.3813	0.0217609											uc010xbf.1			-0.592098	0.0256917	uc003ecw.2			-0.394207	0.0173594											uc002gdn.2	XAF1	NM_017523	-0.625206	0.0297067	uc002ueg.2	NOSTRIN	NM_001039724	-0.347165	0.0410219
uc001zus.1	DUOX1	NM_017434	-0.602945	0.0224643	uc003oak.1			-0.381195	0.0218002											uc010coa.1	PIK3R5	NM_001251853	-0.591834	0.0257743	uc003wek.2	ARHGEF5	NM_005435	-0.393841	0.0174732											uc010ovi.1	SORT1	NM_001205228	-0.625195	0.0297103	uc011ksz.1	GSTK1	NM_001143680	-0.34709	0.0410689
uc001irl.3	PIP4K2A	NM_005028	-0.602914	0.0224729	uc001szj.1	LIN7A	NM_004664	-0.380994	0.0218759											uc001lsw.2	MUC6	NM_005961	-0.591557	0.0258614	uc001qob.2			-0.393811	0.0174823											uc011lru.1	TJP2	NM_001170415	-0.62515	0.0297255	uc003hki.2	SOWAHB	NM_001029870	-0.347065	0.0410839
uc001ovj.1			-0.602643	0.0225497	uc002mro.2	RGL3	NM_001161616	-0.380892	0.021914											uc002adv.2	ZNF280D	NM_001002843	-0.591384	0.0259155	uc009zto.2	APAF1	NM_001160	-0.393654	0.0175314											uc002gzu.2	NOS2	NM_000625	-0.625018	0.0297701	uc010dbk.2	SPOP	NM_003563	-0.346904	0.0411846
uc002jys.2	RPTOR	NM_001163034	-0.602472	0.0225981	uc009wmb.1			-0.380886	0.0219165											uc003xvz.2			-0.591062	0.0260171	uc001npx.2	MS4A15	NM_152717	-0.393563	0.0175598											uc001kam.2			-0.624985	0.0297814	uc010cwb.2			-0.346829	0.0412312
uc001cto.2	ZFYVE9	NM_004799	-0.602186	0.0226795	uc002xam.2			-0.380812	0.0219443											uc010uxv.1	GLYR1	NM_032569	-0.590902	0.0260676	uc003ybd.2	ZC2HC1A	NM_016010	-0.393545	0.0175655											uc002upz.2			-0.624917	0.0298046	uc011kml.1	DOCK4	NM_014705	-0.346688	0.0413192
uc003pxp.1	ROS1	NM_002944	-0.60196	0.0227438	uc011bxo.1			-0.380701	0.0219861											uc002rsj.2	EML4	NM_001145076	-0.590888	0.026072	uc010fnm.2	KYNU	NM_001199241	-0.39347	0.0175888											uc002uoh.2	SSFA2	NM_006751	-0.624909	0.0298073	uc003jpi.3	SNX18	NM_001102575	-0.346598	0.0413755
uc001unq.3	XPO4	NM_022459	-0.601912	0.0227576	uc002wpq.2	DSTN	NM_001011546	-0.380659	0.0220017											uc001gfd.2	GPR161	NM_001267610	-0.590779	0.0261067	uc003nbk.2			-0.393434	0.0176001											uc001qxs.2	GABARAPL1	NM_031412	-0.624364	0.0299928	uc001jrf.3	PRF1	NM_005041	-0.346458	0.0414632
uc011ati.1	BRPF1	NM_004634	-0.601727	0.0228105	uc001nld.1			-0.380633	0.0220117											uc001gil.2			-0.590586	0.0261676	uc001pnw.2	TTC12	NM_017868	-0.393365	0.0176219											uc003fmk.2	HTR3C	NM_130770	-0.624297	0.0300158	uc009xgs.1			-0.346316	0.0415521
uc002ixp.2	CLTC	NM_004859	-0.601707	0.0228161	uc003ftn.2	OPA1	NM_130831	-0.380321	0.0221296											uc001mvu.2	CD44	NM_000610	-0.590498	0.0261955	uc010hjo.1			-0.393348	0.0176271											uc004dpe.2	SHROOM4	NM_020717	-0.624276	0.0300229	uc004dvc.2	FAAH2	NM_174912	-0.346306	0.0415586
uc002unb.2	TTN	NM_133379	-0.601683	0.0228232	uc010wml.1	ACSF2	NM_025149	-0.380288	0.0221424											uc004ciw.2	LCN6	NM_198946	-0.590383	0.026232	uc003azm.2			-0.393242	0.0176603											uc010zvy.1	TGM2	NM_004613	-0.624272	0.030024	uc001vks.2			-0.346283	0.0415732
uc010rwc.1	ZC3H12C	NM_033390	-0.60139	0.0229071	uc003cku.3			-0.37984	0.0223125											uc003bcj.1	TCF20	NM_005650	-0.590212	0.0262864	uc001uhv.2			-0.393014	0.0177323											uc003jek.2	SEMA5A	NM_003966	-0.624222	0.0300411	uc010nzx.1	RERE	NM_001042682	-0.346092	0.0416932
uc010iul.2	MTMR12	NM_001040446	-0.600924	0.0230411	uc003qir.2			-0.379793	0.0223308											uc001xia.2	FNTB	NM_002028	-0.590149	0.0263064	uc010fso.2			-0.391996	0.0180556											uc011lnp.1	TEK	NM_000459	-0.624109	0.03008	uc002yya.2	SH3BGR	NM_007341	-0.34609	0.0416945
uc010qgr.1			-0.600756	0.0230893	uc010boe.2	FAM174B	NM_207446	-0.379782	0.022335											uc003ire.2	MSMO1	NM_006745	-0.589819	0.0264118	uc011cfd.1	NPNT	NM_001184691	-0.391379	0.0182538											uc001epi.2	FMO5	NM_001461	-0.623916	0.0301458	uc001juj.2			-0.345854	0.0418431
uc001ymw.3	MARK3	NM_002376	-0.600427	0.0231846	uc003eth.2	RBP2	NM_004164	-0.379666	0.0223793											uc003zzs.1	ZCCHC7	NM_032226	-0.589748	0.0264343	uc001sxi.3			-0.391206	0.0183098											uc003qnp.2	ULBP1	NM_025218	-0.623855	0.0301669	uc003clc.1			-0.345792	0.0418826
uc003wkl.2	PRKAG2	NM_024429	-0.600388	0.023196	uc010flm.2	EPB41L5	NM_020909	-0.379612	0.0223998											uc003efc.1	KPNA1	NM_002264	-0.58961	0.0264786	uc003nfz.1	HFE	NM_139007	-0.391057	0.0183581											uc002sql.3	GNLY	NM_006433	-0.623829	0.0301756	uc003hrf.2	ABCG2	NM_004827	-0.345781	0.0418896
uc003qpi.3	MTRF1L	NM_019041	-0.600202	0.0232498	uc001mfs.1			-0.379003	0.022634											uc002ogc.2	HKR1	NM_181786	-0.589465	0.026525	uc010kby.2			-0.391034	0.0183656											uc003exn.3	RNF13	NM_007282	-0.623813	0.0301811	uc011miw.1	REPS2	NM_001080975	-0.345691	0.0419461
uc001zxe.1	SECISBP2L	NM_001193489	-0.600192	0.0232527	uc004ckj.1	CLIC3	NM_004669	-0.378963	0.0226498											uc009wjh.2	CHD1L	NM_004284	-0.58941	0.0265426	uc010uga.1			-0.3909	0.018409											uc003snj.1	RADIL	NM_018059	-0.623537	0.0302757	uc001evg.2	ENSA	NM_207043	-0.345673	0.0419575
uc003dkn.2	FAM107A	NM_001076778	-0.600128	0.0232713	uc003unu.2	PON2	NM_001018161	-0.37852	0.0228215											uc003fhp.2			-0.588842	0.0267251	uc004egm.2			-0.390834	0.0184306											uc002uft.3	UBR3	NM_172070	-0.623518	0.0302823	uc003huc.1			-0.345502	0.0420659
uc001xov.1			-0.600033	0.0232988	uc003gvx.3	LIMCH1	NM_001112718	-0.378399	0.0228685											uc002joi.2	LLGL2	NM_004524	-0.588835	0.0267272	uc003phx.2	TMEM30A	NM_001143958	-0.390447	0.0185569											uc001iwe.3	KIF5B	NM_004521	-0.623507	0.0302861	uc003zis.2	RCL1	NM_005772	-0.3455	0.0420676
uc002xlo.2			-0.599974	0.0233158	uc002neo.1			-0.378378	0.0228768											uc009ymp.2	LPXN	NM_004811	-0.588753	0.0267537	uc002fsn.2	MYO1C	NM_001080950	-0.39029	0.0186084											uc002erx.1	EXOC3L1	NM_178516	-0.623118	0.0304201	uc003ynf.2	EBAG9	NM_198120	-0.345318	0.0421826
uc010qkf.1			-0.599821	0.0233605	uc010cvn.1			-0.378327	0.0228965											uc001cck.2	FHL3	NM_004468	-0.588498	0.026836	uc003qms.2	KATNA1	NM_007044	-0.390139	0.0186581											uc003otu.2	KLC4	NM_138343	-0.623027	0.0304512	uc002aoh.2			-0.345046	0.042356
uc010xmi.1			-0.599772	0.0233748	uc001exx.2	SELENBP1	NM_003944	-0.378094	0.0229878											uc002utr.1			-0.588389	0.0268712	uc001kdz.2			-0.390076	0.0186789											uc001xxe.2			-0.622944	0.0304799	uc002ryh.2	CLHC1	NM_001135598	-0.344898	0.0424502
uc003nah.1	PHACTR1	NM_030948	-0.599638	0.0234139	uc003xis.2	NRG1	NM_013958	-0.378029	0.0230131											uc010zco.1	CD302	NM_001198763	-0.588266	0.0269109	uc001tot.2			-0.389733	0.018792											uc001dzi.2	KCNC4	NM_004978	-0.622858	0.0305097	uc004ajd.2	ALDH1A1	NM_000689	-0.344873	0.0424664
uc003zwo.2	FAM214B	NM_025182	-0.599473	0.0234619	uc003yvz.1	DENND3	NM_014957	-0.378007	0.0230215											uc002upz.2			-0.588256	0.026914	uc003tar.1	C7orf41	NM_152793	-0.389695	0.0188047											uc003nae.3	EDN1	NM_001955	-0.622786	0.0305346	uc003yae.2	JPH1	NM_020647	-0.3448	0.0425133
uc001csl.2	TTC39A	NM_001080494	-0.599373	0.0234913	uc002ubt.1			-0.377922	0.0230549											uc001btr.1			-0.587915	0.0270248	uc011azm.1	VIPR1	NM_001251883	-0.389146	0.0189871											uc001dau.2	ATG4C	NM_032852	-0.622554	0.0306148	uc001hqs.2	CDC42BPA	NM_014826	-0.344749	0.0425458
uc010ssz.1			-0.599312	0.0235089	uc001lys.2	PGAP2	NM_014489	-0.377765	0.0231165											uc001lri.2	SLC25A22	NM_024698	-0.587376	0.0272002	uc003dqm.1	CADM2	NM_001256502	-0.38912	0.0189957											uc001qsw.2	PEX5	NM_001131025	-0.622078	0.0307798	uc003fpn.2	SENP2	NM_021627	-0.344583	0.0426523
uc003flc.2	ATP11B	NM_014616	-0.599259	0.0235246	uc009wda.1	ZNF326	NM_182976	-0.37762	0.0231737											uc010bdy.1			-0.587238	0.0272452	uc001rif.1	PPFIBP1	NM_001198915	-0.389037	0.0190236											uc002rdu.1	PUM2	NM_015317	-0.622043	0.0307922	uc004euq.2	OCRL	NM_000276	-0.344484	0.0427158
uc011ddn.1	CYFIP2	NM_014376	-0.59914	0.0235595	uc011mwe.1	ARHGEF6	NM_004840	-0.377544	0.0232038											uc002nas.2	BRD4	NM_014299	-0.587163	0.0272697	uc003mfk.1	ZNF346	NM_012279	-0.389022	0.0190284											uc003tnw.2	TNS3	NM_022748	-0.622043	0.0307922	uc002fuu.3	METTL16	NM_024086	-0.344316	0.0428238
uc003zij.1	SLC1A1	NM_004170	-0.598947	0.0236159	uc010rtf.1	SYTL2	NM_032943	-0.377447	0.0232418											uc001gbq.1	ATF6	NM_007348	-0.587117	0.027285	uc011cdo.1			-0.388911	0.0190655											uc003gnp.2	C1QTNF7	NM_031911	-0.622036	0.0307945	uc003mth.1			-0.344158	0.0429251
uc001caw.1	CSF3R	NM_000760	-0.598911	0.0236265	uc001ttg.1			-0.37719	0.0233437											uc002obr.1	ARHGAP33	NM_001172630	-0.587112	0.0272865	uc001tco.2	NUDT4	NM_019094	-0.388768	0.0191134											uc002phl.2			-0.622018	0.0308007	uc001wjs.2	CMTM5	NM_138460	-0.344085	0.0429724
uc004eoj.2	ACSL4	NM_004458	-0.59882	0.0236533	uc001jtb.1	MICU1	NM_006077	-0.377135	0.0233655											uc003hrl.1			-0.58697	0.0273329	uc001kew.2	PAPSS2	NM_001015880	-0.388671	0.0191463											uc003cen.2	TGFBR2	NM_001024847	-0.621982	0.0308132	uc002nup.2	CEBPG	NM_001806	-0.343895	0.0430952
uc003ytt.2	PHF20L1	NM_016018	-0.598765	0.0236694	uc001nqr.2	CD6	NM_001254750	-0.37704	0.0234033											uc003bbi.2	SREBF2	NM_004599	-0.586968	0.0273337	uc009yba.1	JAKMIP3	NM_001105521	-0.388598	0.0191707											uc003lnh.2			-0.621576	0.0309549	uc001pxo.2	TBCEL	NM_152715	-0.343811	0.0431494
uc003klq.2			-0.598717	0.0236835	uc002uvn.3	SPATS2L	NM_015535	-0.377026	0.0234085											uc001cke.2	ST3GAL3	NM_174969	-0.586961	0.0273361	uc002cdr.2			-0.388547	0.019188											uc001qtv.1	C3AR1	NM_004054	-0.621409	0.031013	uc011ddc.1	SAP30L	NM_001131062	-0.343805	0.043153
uc001lfq.2	ATE1	NM_001001976	-0.598276	0.0238136	uc010zne.1	HJURP	NM_018410	-0.376917	0.0234522											uc010oab.1			-0.586954	0.0273383	uc002cmu.2	SPSB3	NM_080861	-0.388541	0.01919											uc002svm.3	STARD7	NM_020151	-0.62127	0.0310616	uc011egh.1			-0.343611	0.0432791
uc011cem.1			-0.598013	0.0238913	uc004crp.2	NLGN4Y	NM_001206850	-0.376673	0.0235493											uc009wll.1	SF3B4	NM_005850	-0.586922	0.0273486	uc010zge.1	MFSD6	NM_017694	-0.388427	0.0192282											uc004cyg.2	RAI2	NM_021785	-0.620675	0.0312704	uc001xoq.3	DNAL1	NM_031427	-0.343584	0.0432964
uc002blt.1	AKAP13	NM_007200	-0.597917	0.0239198	uc003mba.2	RANBP17	NM_022897	-0.376527	0.0236076											uc003wwj.3	KIAA1456	NM_001099677	-0.586831	0.0273786	uc001ptl.2	TMEM25	NM_001144037	-0.388422	0.0192299											uc002buq.2			-0.620535	0.0313195	uc003khp.2	SSBP2	NM_001256732	-0.343554	0.0433161
uc001igx.1			-0.597762	0.0239659	uc001ksc.2	MRPL43	NM_032112	-0.376489	0.0236228											uc003upf.1	BHLHA15	NM_177455	-0.586769	0.0273988	uc002ytj.2	ITSN1	NM_001001132	-0.388225	0.0192964											uc001ymb.2	RCOR1	NM_015156	-0.620102	0.031472	uc004akv.1			-0.343407	0.0434117
uc001cdm.2	PABPC4	NM_001135654	-0.597577	0.0240206	uc001oyr.1	AAMDC	NM_024684	-0.376452	0.0236378											uc001xuq.2	NRXN3	NM_001272020	-0.586757	0.0274027	uc010ipg.1	EDNRA	NM_001166055	-0.38822	0.0192982											uc003yoo.2	COLEC10	NM_006438	-0.620003	0.0315072	uc002rtl.2	DYNC2LI1	NM_001193464	-0.343389	0.0434234
uc003chy.2	OXSR1	NM_005109	-0.597332	0.0240937	uc001ksa.1	MRPL43	NM_176794	-0.376291	0.0237021											uc010vpm.1	ZNF276	NM_152287	-0.586527	0.0274784	uc002mnv.3	ICAM5	NM_003259	-0.388052	0.0193552											uc003ojr.2	C6orf106	NM_024294	-0.619362	0.0317344	uc002svc.1			-0.343348	0.04345
uc001gge.3	SLC19A2	NM_006996	-0.597252	0.0241175	uc001vfq.2	DHRS12	NM_001270424	-0.376269	0.0237111											uc001lvj.1			-0.586421	0.0275131	uc011lux.1	TDRD7	NM_014290	-0.387966	0.0193844											uc010nhp.1			-0.619254	0.0317725	uc003spg.1			-0.343239	0.0435207
uc003fhl.2	TNIK	NM_001161565	-0.59713	0.0241539	uc003doi.2	FOXP1	NM_001244813	-0.376231	0.0237263											uc010muw.2			-0.586362	0.0275328	uc010fca.1			-0.387923	0.0193989											uc003tcm.1	PDE1C	NM_001191057	-0.619052	0.0318444	uc010ijw.2			-0.343171	0.0435653
uc010bsl.1	ABCA3	NM_001089	-0.597016	0.0241879	uc011cdo.1			-0.376156	0.0237565											uc010uzz.1	ABCC6	NM_001171	-0.586307	0.0275507	uc010ost.1	GBP6	NM_198460	-0.387704	0.0194734											uc003ass.1	MFNG	NM_002405	-0.618726	0.0319608	uc004cyj.3	BEND2	NM_153346	-0.343168	0.0435673
uc003dwf.3			-0.596867	0.0242326	uc002gli.2	NDEL1	NM_001025579	-0.376064	0.0237935											uc001xpo.2	ALDH6A1	NM_005589	-0.586053	0.0276346	uc002aqg.2	SMAD6	NM_001142861	-0.387662	0.0194878											uc003prd.2	PRDM1	NM_001198	-0.618601	0.0320054	uc010xxz.1	HIF3A	NM_022462	-0.343151	0.0435782
uc011dxy.1			-0.596737	0.0242715	uc002sfs.3	ANXA4	NM_001153	-0.375949	0.0238398											uc010duy.2			-0.585938	0.0276724	uc009vyl.1			-0.387532	0.0195321											uc003hju.1	SCARB2	NM_005506	-0.618451	0.0320592	uc001wpu.2	STXBP6	NM_014178	-0.343105	0.0436086
uc002bcn.2	PEAK1	NM_024776	-0.596716	0.0242778	uc010ifa.1			-0.375841	0.0238835											uc003hrm.3	PPM1K	NM_152542	-0.585669	0.0277616	uc001kcq.2			-0.387479	0.0195502											uc003lsw.2	SMIM3	NM_032947	-0.61819	0.0321527	uc003ilv.1			-0.343058	0.0436391
uc002imk.2	SP2	NM_003110	-0.596476	0.0243498	uc003qkk.2	PLAGL1	NM_002656	-0.375527	0.0240106											uc003wzk.3	LPL	NM_000237	-0.585316	0.0278788	uc001kye.2	ITPRIP	NM_001272012	-0.387369	0.019588											uc004csy.3	CLCN4	NM_001830	-0.618135	0.0321724	uc002jmz.1	HN1	NM_001002033	-0.343013	0.0436686
uc010irz.2	WWC2	NM_024949	-0.595998	0.0244937	uc010pmd.1			-0.375458	0.0240384											uc002vcj.2	FZD5	NM_003468	-0.585308	0.0278813	uc001vxx.3			-0.387223	0.0196379											uc010aes.2	TBC1D4	NM_014832	-0.618134	0.0321725	uc001nlu.3	CTNND1	NM_001085467	-0.342831	0.0437873
uc003vlw.1	ZNF800	NM_176814	-0.595969	0.0245025	uc009vrf.2	RCAN3	NM_001251982	-0.375388	0.0240671											uc002mfc.2			-0.585183	0.0279229	uc002sgn.3	PCYOX1	NM_016297	-0.387208	0.0196433											uc001cto.2	ZFYVE9	NM_004799	-0.618105	0.0321832	uc001hlg.3	GPATCH2	NM_018040	-0.342724	0.0438574
uc003xlz.2	TACC1	NM_001146216	-0.595947	0.024509	uc002lbi.3	SLC14A1	NM_015865	-0.375169	0.024156											uc003qhf.1			-0.58517	0.0279272	uc003dea.1	SEMA3G	NM_020163	-0.38704	0.019701											uc004eoi.2	ACSL4	NM_022977	-0.617946	0.0322401	uc002uqf.2	GULP1	NM_016315	-0.342651	0.0439054
uc010qaj.1	KLF6	NM_001160125	-0.595567	0.0246241	uc010haa.2	WNT7B	NM_058238	-0.374969	0.024238											uc001yca.1	FAM181A	NM_001207072	-0.585158	0.0279314	uc010vlj.1			-0.386965	0.0197267											uc003tvm.1	SBDS	NM_016038	-0.617901	0.0322562	uc001xri.2	ZC2HC1C	NM_001042430	-0.342279	0.0441503
uc002eqt.2	CES3	NM_024922	-0.595513	0.0246404	uc011kjb.1			-0.374859	0.0242829											uc010llz.1	TNPO3	NM_001191028	-0.585048	0.0279678	uc009wwu.1	TNR	NM_003285	-0.386899	0.0197494											uc001quw.2	RIMKLB	NM_020734	-0.617841	0.0322777	uc003hkg.2	SHROOM3	NM_020859	-0.34211	0.0442619
uc001jvi.2	ZSWIM8	NM_015037	-0.595345	0.0246911	uc001kiz.1	FRA10AC1	NM_145246	-0.37484	0.0242907											uc003czl.1			-0.584923	0.0280096	uc001lgf.1	PLEKHA1	NM_001195608	-0.386874	0.019758											uc003nbw.1			-0.61783	0.0322817	uc010yuk.1	ITPRIPL1	NM_001163523	-0.341959	0.044362
uc001etv.3	ANP32E	NM_001136479	-0.594877	0.0248337	uc003vas.2	FBXL13	NM_145032	-0.374816	0.0243004											uc001tge.1	ANKS1B	NM_152788	-0.5848	0.0280506	uc010kee.2	RSPH4A	NM_001161664	-0.38669	0.0198217											uc010qka.1	P4HA1	NM_001142595	-0.617808	0.0322896	uc002hyu.2			-0.341939	0.0443751
uc010xxf.1	CLPTM1	NM_001294	-0.594523	0.0249416	uc001usr.2			-0.374782	0.0243142											uc010fsq.1	SATB2	NM_015265	-0.584704	0.0280826	uc002qhk.3	KIR3DL1	NM_013289	-0.386674	0.0198271											uc003gfp.2	ADD1	NM_014190	-0.617801	0.0322924	uc002ada.2	FLJ27352	NM_001198784	-0.341898	0.0444018
uc010tir.1	DOCK9	NM_015296	-0.594347	0.0249955	uc003qks.3	STX11	NM_003764	-0.374769	0.0243195											uc003ccy.3	THRB	NM_000461	-0.584512	0.0281468	uc001ais.2	PRKCZ	NM_001033582	-0.386558	0.0198675											uc004bsk.3	ENG	NM_000118	-0.617561	0.0323786	uc004duh.1	FAM104B	NM_138362	-0.341824	0.0444511
uc001zaq.2	UBE3A	NM_000462	-0.594175	0.0250484	uc001chi.2	RIMKLA	NM_173642	-0.374751	0.0243272											uc010fll.2	EPB41L5	NM_001184937	-0.584466	0.0281623	uc001bdh.2	CAMK2N1	NM_018584	-0.386527	0.0198782											uc001xia.2	FNTB	NM_002028	-0.617289	0.0324768	uc002raa.2	GRHL1	NM_198182	-0.341621	0.044586
uc001tge.1	ANKS1B	NM_152788	-0.594154	0.0250547	uc001hfq.3	CD55	NM_000574	-0.374731	0.0243352											uc002xgq.2	RPN2	NM_001135771	-0.584312	0.0282139	uc010bcn.2	JMJD7-PLA2G4B	NM_001198588	-0.386388	0.0199265											uc001fcz.2	SLC27A3	NM_024330	-0.617261	0.0324868	uc002xwn.2	ZFP64	NM_022088	-0.341608	0.0445947
uc010ryh.1			-0.594085	0.0250759	uc001cro.2	SLC5A9	NM_001011547	-0.374453	0.0244494											uc001ibj.2	SMYD3	NM_022743	-0.584169	0.0282621	uc002lbi.3	SLC14A1	NM_015865	-0.386267	0.0199686											uc011klz.1			-0.617198	0.0325096	uc001gda.2	RXRG	NM_006917	-0.341376	0.0447492
uc001pqi.1	SIDT2	NM_001040455	-0.594079	0.0250777	uc002vud.3	ATG16L1	NM_001190266	-0.374277	0.024522											uc011lru.1	TJP2	NM_001170415	-0.584159	0.0282652	uc010xvu.1			-0.386238	0.0199785											uc002xnf.1	WFDC12	NM_080869	-0.617033	0.0325692	uc002uwu.2			-0.341295	0.0448031
uc002don.2	IL4R	NM_000418	-0.593558	0.0252381	uc002evf.2			-0.374108	0.0245919											uc003iwu.1	ACSL1	NM_001995	-0.584112	0.0282812	uc011lab.1	ADAMDEC1	NM_001145272	-0.386226	0.0199829											uc011bzh.1	CORIN	NM_006587	-0.616974	0.0325907	uc002ret.2			-0.341221	0.044852
uc001bfe.1	USP48	NM_001032730	-0.593538	0.0252443	uc011aum.1	ATG7	NM_001144912	-0.373881	0.0246858											uc002qak.1	ZNF816-ZNF321P	NM_001202473	-0.584104	0.0282838	uc002uqx.1			-0.386137	0.0200136											uc002zap.2	ABCG1	NM_016818	-0.616895	0.0326192	uc010iik.1	RASSF6	NM_001270391	-0.341178	0.0448812
uc011cay.1	RUFY3	NM_001037442	-0.593323	0.0253106	uc011dbl.1	SH3RF2	NM_152550	-0.37378	0.0247279											uc001gnv.2	CEP350	NM_014810	-0.583715	0.0284146	uc010dlv.1			-0.38606	0.0200407											uc001zuq.1	DUOXA1	NM_001276266	-0.616642	0.032711	uc009znz.2	CD63	NM_001257392	-0.341042	0.0449717
uc001dbj.2	ROR1	NM_005012	-0.592947	0.0254273	uc004akv.1			-0.373735	0.0247467											uc003vsc.2	CALD1	NM_033139	-0.583651	0.0284365	uc002neo.1			-0.385988	0.0200658											uc002xtw.1	PREX1	NM_020820	-0.616431	0.0327879	uc003jiy.2	RAD1	NM_002853	-0.340959	0.0450273
uc003yij.3	POP1	NM_001145860	-0.59293	0.0254324	uc002nfp.2	OCEL1	NM_024578	-0.373494	0.0248473											uc002anc.1	SNX22	NM_024798	-0.583616	0.028448	uc002rrr.1			-0.385948	0.02008											uc001ecn.2	MOV10	NM_020963	-0.61643	0.0327881	uc010hey.2			-0.340903	0.0450652
uc002myk.2			-0.59276	0.0254852	uc010vwz.1	TOM1L2	NM_001033551	-0.373445	0.0248674											uc011cyw.1			-0.5836	0.0284537	uc001vxy.3	RNASE4	NM_002937	-0.385936	0.0200841											uc001uqq.2	RNF6	NM_005977	-0.616376	0.0328079	uc002arz.2	PAQR5	NM_017705	-0.340872	0.0450861
uc010wbj.1	EFCAB5	NM_001145053	-0.592327	0.0256202	uc002ntn.1	ANKRD27	NM_032139	-0.37344	0.0248697											uc002rbs.2	LPIN1	NM_001261429	-0.583527	0.0284781	uc004dml.1	WDR45	NM_007075	-0.385712	0.0201626											uc001pak.2	DLG2	NM_001142699	-0.616052	0.0329259	uc002vqc.2			-0.340755	0.0451641
uc003fqg.2	TBCCD1	NM_018138	-0.59225	0.0256442	uc004bwv.2	SH3GLB2	NM_020145	-0.373063	0.0250275											uc001hmr.2	2002-03-01	NM_017898	-0.583252	0.0285712	uc002vud.3	ATG16L1	NM_001190266	-0.385619	0.0201953											uc001yhf.1			-0.61605	0.0329266	uc004bel.1	AKAP2	NM_001136562	-0.340734	0.0451787
uc002gln.2	CCDC42	NM_144681	-0.592082	0.0256966	uc001omz.2	ALDH3B1	NM_000694	-0.372979	0.0250628											uc001act.2	C1orf159	NM_017891	-0.583239	0.0285754	uc009zed.2	PRMT8	NM_001256536	-0.385543	0.0202217											uc001caa.2	MAP7D1	NM_018067	-0.615844	0.0330016	uc011dpr.1	AGER	NM_001206954	-0.340671	0.0452211
uc010qag.1			-0.592001	0.0257221	uc010kap.2	SMAP1	NM_001044305	-0.372725	0.0251696											uc001ymd.1	TRAF3	NM_003300	-0.583225	0.0285803	uc003xis.2	NRG1	NM_013958	-0.385395	0.0202741											uc001nwi.2	CHRM1	NM_000738	-0.615781	0.0330246	uc003web.2			-0.340615	0.0452582
uc001pop.2	ZBTB16	NM_006006	-0.591479	0.0258859	uc001ouf.2	RAB6A	NM_198896	-0.372717	0.0251734											uc001kpx.2	SLC25A28	NM_031212	-0.583009	0.0286535	uc003clf.2	VIPR1	NM_004624	-0.385381	0.0202789											uc011mmt.1			-0.615752	0.0330355	uc011lux.1	TDRD7	NM_014290	-0.340356	0.0454326
uc001ydy.1	DICER1	NM_001195573	-0.591145	0.0259908	uc010wvs.1	FN3K	NM_022158	-0.372389	0.025312											uc002kxv.3	DTNA	NM_032979	-0.582411	0.0288569	uc003ymr.2			-0.385362	0.0202858											uc001bxh.1	PHC2	NM_198040	-0.615656	0.0330704	uc010ovg.1			-0.340141	0.045578
uc003yrf.2			-0.590972	0.0260456	uc003kva.2	ISOC1	NM_016048	-0.37184	0.0255455											uc003oqm.2	FOXP4	NM_001012427	-0.582369	0.0288713	uc002nfs.1	USHBP1	NM_031941	-0.385335	0.0202953											uc002iem.2	CD300LG	NM_145273	-0.615622	0.033083	uc004aqj.1	SECISBP2	NM_024077	-0.340099	0.0456066
uc001rzo.1	GRASP	NM_181711	-0.59089	0.0260714	uc009wgo.2			-0.371716	0.0255986											uc001zqq.2	UBR1	NM_174916	-0.58234	0.0288811	uc010miq.1	PTPLAD2	NM_001010915	-0.385311	0.0203035											uc011bjw.1	MYLK	NM_053025	-0.615477	0.033136	uc010ddd.2			-0.340086	0.0456151
uc003bvy.1			-0.590832	0.0260897	uc002pop.1	RRAS	NM_006270	-0.371557	0.0256666											uc001cij.1			-0.582337	0.028882	uc003ncs.2	RNF144B	NM_182757	-0.385282	0.020314											uc003twg.2			-0.615247	0.0332205	uc002fjk.1			-0.339986	0.0456832
uc001bhv.1	GALE	NM_000403	-0.590446	0.026212	uc010ucs.1	SPINT1	NM_181642	-0.371427	0.0257224											uc003ubt.2	GTF2IRD2B	NM_001003795	-0.582098	0.0289636	uc002lvd.1			-0.385212	0.0203385											uc003ncs.2	RNF144B	NM_182757	-0.61507	0.0332853	uc010aug.2	ATXN3	NM_001127696	-0.339782	0.0458219
uc003atu.2			-0.59033	0.0262489	uc003ntg.1	HLA-B	NM_005514	-0.371254	0.0257968											uc003cjk.1	XIRP1	NM_194293	-0.582028	0.0289877	uc001csv.2	OSBPL9	NM_148905	-0.385211	0.020339											uc010okf.1	TIE1	NM_001253357	-0.614803	0.0333835	uc010wbs.1	TEFM	NM_024683	-0.339693	0.0458822
uc001uvw.2	SMAD9	NM_001127217	-0.589881	0.0263918	uc002kdo.1			-0.371165	0.0258352											uc001div.2			-0.581694	0.0291021	uc009zme.1			-0.385121	0.0203707											uc011dkn.1	BTN3A3	NM_197974	-0.614746	0.0334047	uc011mwq.1	SLITRK2	NM_001144004	-0.339562	0.0459714
uc001eyp.2	SNX27	NM_030918	-0.589861	0.0263982	uc004cjh.2	RABL6	NM_001173989	-0.370988	0.0259115											uc003amx.2	SYN3	NM_003490	-0.581276	0.029246	uc003mba.2	RANBP17	NM_022897	-0.385086	0.0203832											uc002bby.2	SCAPER	NM_020843	-0.61474	0.0334069	uc003osp.1	GLTSCR1L	NM_015349	-0.339552	0.0459777
uc003ttp.1			-0.589853	0.0264009	uc003cbn.2	RAB5A	NM_004162	-0.370906	0.0259468											uc011bpm.1			-0.581267	0.0292489	uc003ghd.2	DOK7	NM_173660	-0.385071	0.0203884											uc001rmg.3	LRRK2	NM_198578	-0.614511	0.0334915	uc003nnw.2	HLA-G	NM_002127	-0.33935	0.046116
uc003lso.3	SYNPO	NM_001109974	-0.589575	0.0264897	uc001cyl.2			-0.370706	0.0260334											uc003klr.3	ELL2	NM_012081	-0.581251	0.0292547	uc009vzw.1	DAB1	NM_021080	-0.384998	0.0204144											uc002fsr.2	INPP5K	NM_016532	-0.614462	0.0335095	uc009zbh.2	TBRG1	NM_032811	-0.339323	0.046134
uc003egj.2	PTPLB	NM_198402	-0.589553	0.0264968	uc003hzl.2	SEC24B	NM_001042734	-0.370401	0.026166											uc002evt.1	SLC7A6	NM_001076785	-0.581188	0.0292763	uc003khp.2	SSBP2	NM_001256732	-0.384925	0.0204402											uc010qfq.1			-0.614458	0.0335109	uc010rwa.1			-0.339285	0.0461605
uc001zqq.2	UBR1	NM_174916	-0.589454	0.0265284	uc003xkm.1	RAB11FIP1	NM_001002814	-0.370327	0.0261981											uc001cnl.2	MUTYH	NM_001048171	-0.581102	0.0293058	uc003avq.1			-0.384876	0.0204576											uc010lre.2	ARHGEF10	NM_014629	-0.614334	0.0335568	uc011jxe.1			-0.339262	0.0461757
uc001lkb.2	PTPRE	NM_006504	-0.589349	0.0265621	uc001nog.2	STX3	NM_004177	-0.369944	0.0263659											uc009zjj.2			-0.580821	0.0294031	uc001tdm.3	NR2C1	NM_003297	-0.384765	0.0204973											uc010jrc.2	ZKSCAN3	NM_001242894	-0.614325	0.0335601	uc002kce.1	PCYT2	NM_001256435	-0.339172	0.0462375
uc004dpf.1	SHROOM4	NM_020717	-0.589333	0.0265673	uc002enk.2	NDRG4	NM_020465	-0.369721	0.0264639											uc001etv.3	ANP32E	NM_001136479	-0.580797	0.0294114	uc010zxd.1	SNX21	NM_001042633	-0.384672	0.0205303											uc002nfa.2	F2RL3	NM_003950	-0.614261	0.0335837	uc002iai.2	PSMC3IP	NM_016556	-0.339155	0.0462492
uc002utb.2	SDPR	NM_004657	-0.589253	0.0265929	uc003mwc.2			-0.369547	0.0265402											uc001pdu.1			-0.580469	0.0295249	uc001ivw.1			-0.384649	0.0205384											uc009ypd.2	NUDT22	NM_001271831	-0.613857	0.0337333	uc002ayd.2	ARID3B	NM_006465	-0.339137	0.0462617
uc010jft.2			-0.589126	0.0266337	uc011dpo.1			-0.369448	0.026584											uc003nrq.2	DDR1	NM_001954	-0.580419	0.0295424	uc001wpu.2	STXBP6	NM_014178	-0.384499	0.020592											uc003llm.2	ARAP3	NM_022481	-0.613829	0.0337438	uc002jfg.2	RGS9	NM_001081955	-0.339044	0.0463254
uc001vme.2	ABCC4	NM_001105515	-0.588863	0.0267182	uc001mqy.2	MUC15	NM_001135092	-0.369441	0.0265871											uc003xle.3	PPAPDC1B	NM_001102559	-0.580417	0.0295431	uc002rer.2	FKBP1B	NM_004116	-0.384171	0.0207093											uc010hqt.1	CD80	NM_005191	-0.613779	0.0337623	uc001rry.2			-0.339015	0.0463451
uc009zjj.2			-0.588649	0.0267872	uc002dfq.2	TMC7	NM_024847	-0.369434	0.0265902											uc002nen.1	MED26	NM_004831	-0.580407	0.0295464	uc003tpp.3	COBL	NM_015198	-0.383982	0.0207773											uc003jbt.1	NKD2	NM_033120	-0.613557	0.0338449	uc004bwx.1			-0.338934	0.0464006
uc002ehi.3	RBL2	NM_005611	-0.588622	0.026796	uc003clf.2	VIPR1	NM_004624	-0.369352	0.0266261											uc002izz.3	TLK2	NM_006852	-0.580178	0.0296259	uc009wpu.2			-0.383864	0.0208198											uc010rlm.1	FADS1	NM_013402	-0.613488	0.0338708	uc003htn.3	BMPR1B	NM_001256794	-0.33891	0.0464169
uc003jyf.2	SMN2	NM_022875	-0.588565	0.0268142	uc009ynf.1	MS4A15	NM_001098835	-0.369309	0.0266452											uc003bvy.1			-0.580106	0.0296511	uc010sog.1	SP1	NM_003109	-0.383858	0.0208219											uc011bxo.1			-0.613326	0.0339309	uc003xre.3	RB1CC1	NM_014781	-0.33888	0.0464378
uc004cxq.1	TXLNG	NM_018360	-0.588557	0.0268167	uc003aao.2			-0.369049	0.0267603											uc011kek.1			-0.57974	0.0297786	uc002sov.2			-0.38373	0.0208679											uc010lmc.1	TMEM209	NM_032842	-0.613215	0.0339725	uc003kva.2	ISOC1	NM_016048	-0.338861	0.0464507
uc010lng.2			-0.588484	0.0268403	uc010wzl.1	PTPRM	NM_002845	-0.369023	0.0267718											uc010zgu.1	GTF3C3	NM_012086	-0.579568	0.0298387	uc010rqk.1	ANO1	NM_018043	-0.383663	0.0208923											uc003qho.2	IFNGR1	NM_000416	-0.612981	0.0340599	uc003xsd.1	RP1	NM_006269	-0.338624	0.0466137
uc010wtt.1			-0.588326	0.0268915	uc003fsg.2	LEPREL1	NM_001134418	-0.368836	0.0268552											uc010blu.1			-0.579558	0.0298422	uc002iso.2	ANKRD40	NM_052855	-0.383554	0.0209318											uc003fab.1	MME	NM_000902	-0.612971	0.0340633	uc003clf.2	VIPR1	NM_004624	-0.338532	0.0466772
uc003czl.1			-0.588324	0.0268922	uc003iln.3			-0.368743	0.0268965											uc001cat.1			-0.579513	0.0298581	uc010ltn.2			-0.383528	0.0209411											uc001mfs.1			-0.612854	0.0341072	uc003cbn.2	RAB5A	NM_004162	-0.338385	0.0467782
uc003klr.3	ELL2	NM_012081	-0.588105	0.026963	uc001xgt.2	SYNE2	NM_182910	-0.368503	0.0270036											uc001icq.1			-0.579289	0.0299365	uc002esy.2			-0.383433	0.0209754											uc004avt.3	ERCC6L2	NM_001010895	-0.61283	0.034116	uc002uff.2			-0.338073	0.0469941
uc002eqn.2	RRAD	NM_001128850	-0.588045	0.0269824	uc002vcd.2	CREB1	NM_004379	-0.3685	0.0270051											uc001ijs.2	ITIH2	NM_002216	-0.579191	0.0299709	uc011bnl.1	C3orf58	NM_001134470	-0.383395	0.0209895											uc004dha.1	RGN	NM_004683	-0.612622	0.034194	uc002ezv.2			-0.337933	0.0470918
uc002rnt.1			-0.588004	0.0269959	uc010rwf.1	C11orf93	NM_001136105	-0.368351	0.0270715											uc011mow.1	ZC4H2	NM_001178033	-0.579013	0.0300334	uc010ati.2			-0.383334	0.0210114											uc001qlp.2	TSPAN9	NM_006675	-0.612576	0.0342113	uc010rbh.1	OR10A6	NM_001004461	-0.337914	0.0471047
uc001tfj.2	TMPO	NM_001032283	-0.587941	0.0270164	uc010hjk.1	TMIE	NM_147196	-0.368255	0.0271146											uc003eqf.2	AMOTL2	NM_016201	-0.578954	0.0300539	uc001cqn.3	CYP4B1	NM_001099772	-0.383216	0.0210542											uc002qyp.1	RSAD2	NM_080657	-0.612562	0.0342167	uc001pto.1	IFT46	NM_020153	-0.337881	0.0471278
uc003xdj.2			-0.587931	0.0270196	uc010vde.1	SH2B1	NM_001145812	-0.368117	0.0271767											uc002dpg.3	EIF3C	NM_001267574	-0.578946	0.0300568	uc001lpy.2			-0.383094	0.0210986											uc001clp.2	KLF17	NM_173484	-0.612448	0.0342592	uc011bvi.1	POLN	NM_181808	-0.337846	0.0471519
uc003ltd.2			-0.587764	0.0270737	uc002mrp.2	RGL3	NM_001035223	-0.368016	0.0272222											uc001pps.1	APOA4	NM_000482	-0.578939	0.0300594	uc010dwa.2	KANK3	NM_198471	-0.383072	0.0211069											uc002iyn.1	USP32	NM_032582	-0.612436	0.0342639	uc003dww.1			-0.337527	0.047374
uc003mcv.2			-0.587631	0.027117	uc001dbt.1	RAVER2	NM_018211	-0.367941	0.0272559											uc001mnl.1			-0.578939	0.0300594	uc003xkl.1	RAB11FIP1	NM_001002814	-0.382898	0.0211702											uc001rjk.3	CAPRIN2	NM_032156	-0.612066	0.0344027	uc001ebn.1			-0.337362	0.0474896
uc003azz.1	TOB2	NM_016272	-0.587623	0.0271196	uc003kfy.2	HOMER1	NM_004272	-0.367708	0.027361											uc001saw.2	KRT77	NM_175078	-0.578939	0.0300594	uc003peg.2	KHDRBS2	NM_152688	-0.382817	0.0211999											uc002lfe.1	DCC	NM_005215	-0.611925	0.0344559	uc003ecw.2			-0.337332	0.0475101
uc010zgu.1	GTF3C3	NM_012086	-0.587615	0.0271225	uc010uga.1			-0.367573	0.0274221											uc010dnu.2	ZBTB7C	NM_001039360	-0.578831	0.0300974	uc003xik.2	PPP2CB	NM_001009552	-0.382696	0.0212442											uc011lmn.1	MPDZ	NM_001261407	-0.61181	0.0344993	uc010gzj.1			-0.337237	0.0475766
uc001ceu.2	MFSD2A	NM_032793	-0.58753	0.0271501	uc001ghv.1			-0.367487	0.0274611											uc010zrw.1	ZNF133	NM_003434	-0.578712	0.0301393	uc001aql.1	CTNNBIP1	NM_001012329	-0.382532	0.0213046											uc001pro.1	FXYD6	NM_022003	-0.611807	0.0345005	uc002ujp.2	ATF2	NM_001256094	-0.337235	0.0475785
uc002enq.1			-0.587386	0.027197	uc001pwx.2			-0.367298	0.0275467											uc011kks.1	ORAI2	NM_001271819	-0.578631	0.0301679	uc011bog.1	ARHGEF26	NM_015595	-0.382061	0.0214782											uc002neo.1			-0.611767	0.0345156	uc003ecy.1			-0.33712	0.047659
uc003qhh.3			-0.587297	0.0272262	uc003ybd.2	ZC2HC1A	NM_016010	-0.367206	0.0275889											uc002lpq.2	PTBP1	NM_031990	-0.578414	0.0302442	uc003dro.1			-0.381815	0.0215692											uc010srp.1	MARS	NM_004990	-0.611694	0.0345431	uc001rww.3	ATF1	NM_005171	-0.33711	0.0476658
uc003fli.1	MCF2L2	NM_015078	-0.58726	0.027238	uc002iud.2	TOM1L1	NM_005486	-0.367147	0.0276156											uc003yro.1			-0.578401	0.030249	uc001xrf.2	ACYP1	NM_203488	-0.381779	0.0215826											uc002ibv.2	AOC3	NM_003734	-0.611584	0.0345847	uc001ptb.2	KMT2A	NM_001197104	-0.337101	0.047672
uc003eqa.3	SLCO2A1	NM_005630	-0.587139	0.0272778	uc001kzb.2			-0.367111	0.0276321											uc002eki.2	CETP	NM_000078	-0.57838	0.0302564	uc011alx.1			-0.381669	0.0216236											uc003svg.2	RAPGEF5	NM_012294	-0.611551	0.0345971	uc002okp.1	PAK4	NM_005884	-0.337074	0.0476913
uc009xao.1			-0.587125	0.0272824	uc002mxz.2			-0.366927	0.0277157											uc003cxo.2			-0.577875	0.0304353	uc003lll.2			-0.381643	0.0216333											uc003mfn.1			-0.611542	0.0346006	uc010qpf.1			-0.336834	0.0478599
uc002etu.2			-0.587002	0.0273226	uc003wek.2	ARHGEF5	NM_005435	-0.366826	0.0277619											uc009xak.1	ADORA1	NM_001048230	-0.577784	0.0304675	uc010ilt.1			-0.381633	0.0216368											uc001tzp.2			-0.611215	0.0347244	uc009xea.1	MIA3	NM_198551	-0.336712	0.0479459
uc003wwj.3	KIAA1456	NM_001099677	-0.586992	0.0273258	uc010hct.2	IL17RC	NM_001203263	-0.366821	0.0277645											uc010fqh.2			-0.577728	0.0304872	uc004del.1			-0.381621	0.0216413											uc004bcn.2	SLC44A1	NM_080546	-0.611151	0.0347485	uc003oap.1	AGER	NM_001206929	-0.336578	0.0480399
uc009ydq.2			-0.586946	0.0273408	uc010tpf.1	G2E3	NM_017769	-0.366786	0.0277803											uc010ude.1			-0.577593	0.0305355	uc001qud.1	ZNF705A	NM_001004328	-0.381533	0.0216739											uc002uol.2	SSFA2	NM_001130445	-0.610904	0.0348422	uc001zxm.2	FAM227B	NM_152647	-0.336378	0.0481815
uc003nvs.1			-0.586859	0.0273693	uc001rif.1	PPFIBP1	NM_001198915	-0.366726	0.0278079											uc010nrs.2			-0.577468	0.03058	uc002wrr.2	NAA20	NM_181527	-0.381475	0.0216958											uc010azl.2	TJP1	NM_003257	-0.610852	0.0348621	uc011bol.1			-0.336285	0.0482472
uc002tai.2			-0.586646	0.0274392	uc002dzw.2	CTF1	NM_001330	-0.366594	0.0278683											uc002xxx.2	FAM209A	NM_001012971	-0.577369	0.030615	uc010ucs.1	SPINT1	NM_181642	-0.381416	0.0217179											uc010pzw.1	ZMYND11	NM_001202465	-0.610638	0.0349436	uc011azm.1	VIPR1	NM_001251883	-0.336023	0.0484328
uc002lje.2	SERPINB4	NM_002974	-0.586498	0.0274878	uc002tsa.1	ARHGEF4	NM_015320	-0.366486	0.0279179											uc002wwh.1	ID1	NM_181353	-0.577318	0.0306333	uc003jma.2	TTC33	NM_012382	-0.381183	0.021805											uc003kzz.2	C5orf24	NM_001135586	-0.610615	0.0349522	uc003bxi.1			-0.335976	0.0484666
uc003uap.2	GTF2IRD1	NM_005685	-0.586456	0.0275019	uc010ivf.2			-0.366386	0.0279638											uc003zru.2	APTX	NM_001195250	-0.577268	0.0306513	uc002klt.3	MYL12B	NM_033546	-0.381104	0.0218345											uc003vqw.3	PODXL	NM_001018111	-0.610598	0.0349587	uc002rhb.1			-0.335933	0.0484969
uc003ipz.2	RXFP1	NM_021634	-0.58628	0.0275596	uc001ynf.1	CKB	NM_001823	-0.366275	0.028015											uc003dwa.2			-0.577143	0.0306958	uc002sfs.3	ANXA4	NM_001153	-0.3811	0.0218361											uc011dio.1	SMIM13	NM_001135575	-0.610323	0.0350636	uc002tpa.2	LIMS2	NM_001161403	-0.335781	0.0486048
uc001owe.1	ARRB1	NM_004041	-0.586113	0.0276147	uc003dtb.2			-0.366259	0.0280224											uc010iqf.2	GUCY1B3	NM_000857	-0.577131	0.0307	uc001rbb.3			-0.381099	0.0218362											uc010ipm.2	SH3D19	NM_001243349	-0.610027	0.0351765	uc002mhy.2	CLEC4M	NM_001144904	-0.335772	0.0486112
uc003etw.2	ZBTB38	NM_001080412	-0.586065	0.0276305	uc001pht.1			-0.366258	0.0280226											uc001dxp.2	SYPL2	NM_001040709	-0.576884	0.0307882	uc010gub.1			-0.380948	0.0218931											uc003xud.1	RAB2A	NM_002865	-0.609991	0.0351902	uc010pbu.1	ANP32E	NM_001136479	-0.335637	0.0487081
uc001ntf.3	ASRGL1	NM_001083926	-0.586045	0.0276371	uc003phx.2	TMEM30A	NM_001143958	-0.366201	0.028049											uc010hnm.2	FAM107A	NM_007177	-0.576876	0.0307912	uc011ktz.1	OR2A2	NM_001005480	-0.380902	0.0219102											uc002xti.1			-0.609737	0.0352876	uc002nap.2	EPHX3	NM_024794	-0.3355	0.0488058
uc002gdn.2	XAF1	NM_017523	-0.585959	0.0276656	uc011dpm.1	AGER	NM_001136	-0.366061	0.0281137											uc011kjx.1			-0.57676	0.0308327	uc010qib.1	PCDH15	NM_001142773	-0.380794	0.0219511											uc001deq.2	LRRC7	NM_020794	-0.609566	0.035353	uc011cqk.1			-0.335381	0.0488903
uc001xba.2	SAMD4A	NM_001161576	-0.585534	0.0278065	uc002esy.2			-0.365962	0.0281596											uc010afa.1			-0.576662	0.030868	uc003tzi.3	CLDN4	NM_001305	-0.380743	0.0219703											uc003jkb.1	LMBRD2	NM_001007527	-0.60954	0.0353633	uc003afc.1	GAS2L1	NM_006478	-0.335332	0.0489255
uc001bis.2	IFNLR1	NM_170743	-0.585444	0.0278364	uc003wvl.3			-0.365534	0.0283581											uc003oda.2	COL11A2	NM_001163771	-0.57656	0.0309044	uc010tws.1			-0.380719	0.0219791											uc009xar.2			-0.609285	0.035461	uc002hnz.2	DUSP14	NM_007026	-0.33524	0.0489914
uc003hpu.2	MAPK10	NM_138982	-0.585054	0.0279659	uc010uvw.1	TSC2	NM_001077183	-0.365276	0.0284786											uc003aoq.2	APOL3	NM_145642	-0.57644	0.0309476	uc001vjd.2	KLF5	NM_001730	-0.380457	0.0220782											uc002iul.3	PCTP	NM_021213	-0.609241	0.0354781	uc001hut.2	SPRTN	NM_001261462	-0.335064	0.0491176
uc002upy.2	TFPI	NM_006287	-0.584872	0.0280266	uc010hup.2	ZBTB38	NM_001080412	-0.365165	0.0285301											uc001kym.2	SORCS1	NM_052918	-0.576421	0.0309543	uc001cqm.3	CYP4B1	NM_000779	-0.380443	0.0220834											uc001hno.2			-0.609159	0.0355097	uc002qak.1	ZNF816-ZNF321P	NM_001202473	-0.334944	0.0492038
uc011lsa.1	TMEM2	NM_013390	-0.584794	0.0280527	uc011cmy.1	CTNND2	NM_001332	-0.365062	0.0285783											uc002nlf.1	SLC25A42	NM_178526	-0.576412	0.0309575	uc010dbm.2	ITGA3	NM_005501	-0.380423	0.0220912											uc002jpp.2	UNC13D	NM_199242	-0.609157	0.0355106	uc002eyr.2			-0.334761	0.0493363
uc001sbp.2	TENC1	NM_170754	-0.584724	0.0280762	uc003qau.2	RNF146	NM_030963	-0.364986	0.0286139											uc010vvj.1	MAP2K4	NM_003010	-0.576311	0.030994	uc010xmj.1	ZNF44	NM_001164276	-0.380271	0.0221485											uc003pyy.1	SERINC1	NM_020755	-0.609124	0.0355229	uc010suk.1			-0.33473	0.0493583
uc011cbd.1	ANKRD17	NM_032217	-0.584656	0.0280988	uc002yuz.2			-0.364965	0.0286238											uc010mep.2	DENND3	NM_014957	-0.576235	0.0310214	uc002iuk.3	TMEM100	NM_001099640	-0.380252	0.0221559											uc002ipl.1	KAT7	NM_001199155	-0.609064	0.0355461	uc003xro.1			-0.334602	0.0494507
uc004bga.1	HSDL2	NM_032303	-0.584644	0.0281026	uc001nwi.2	CHRM1	NM_000738	-0.364959	0.0286267											uc003xrz.2	LYPLA1	NM_006330	-0.575898	0.0311429	uc002yxq.2			-0.380029	0.0222408											uc010isy.2			-0.608692	0.0356898	uc010ywv.1			-0.334418	0.0495834
uc001dud.2	S1PR1	NM_001400	-0.584561	0.0281306	uc001peg.2	C11orf54	NM_014039	-0.364947	0.0286325											uc010roy.1			-0.575742	0.0311992	uc001kzb.2			-0.380002	0.022251											uc011lgg.1	NECAB1	NM_022351	-0.608543	0.0357475	uc003yaf.2	JPH1	NM_020647	-0.334387	0.0496063
uc009yub.2	XRRA1	NM_182969	-0.58449	0.0281543	uc002nqk.2	ZNF43	NM_001256654	-0.36489	0.028659											uc011bjt.1	PARP15	NM_152615	-0.575732	0.0312027	uc003dxy.2	ZBED2	NM_024508	-0.379935	0.0222765											uc001jjw.2	PCDH15	NM_001142770	-0.608322	0.0358328	uc001qxx.3	KLRD1	NM_002262	-0.334216	0.04973
uc003ctg.1	ATRIP	NM_032166	-0.584467	0.0281622	uc003ymr.2			-0.364718	0.02874											uc003tvx.3	AUTS2	NM_001127231	-0.575607	0.0312478	uc002ozn.2			-0.379884	0.022296											uc003bwl.1	SYN2	NM_003178	-0.60825	0.035861	uc001gkp.1	TNR	NM_003285	-0.334129	0.0497929
uc009zuc.2			-0.584383	0.02819	uc010xgu.1			-0.364661	0.0287669											uc011cay.1	RUFY3	NM_001037442	-0.575594	0.0312525	uc010mvp.1			-0.379869	0.0223016											uc003qav.2	RNF146	NM_001242850	-0.608121	0.0359111	uc001yne.1			-0.334115	0.049803
uc004elw.2	FAM199X	NM_207318	-0.584357	0.028199	uc002orm.2	CEACAM6	NM_002483	-0.364639	0.0287771											uc004dcm.1	DMD	NM_004015	-0.575573	0.0312602	uc010tog.1			-0.37978	0.0223358											uc003zij.1	SLC1A1	NM_004170	-0.60795	0.0359774	uc001xgn.2			-0.333949	0.049924
uc001lpp.1	RNH1	NM_203387	-0.584249	0.0282352	uc003wda.2			-0.364484	0.0288501											uc011chb.1			-0.575488	0.031291	uc002mew.1			-0.379725	0.0223568											uc002vkp.2	STK16	NM_001008910	-0.607845	0.0360181	uc003dki.3			-0.333942	0.0499288
uc001gdd.2			-0.584041	0.028305	uc004bst.2	ST6GALNAC4	NM_175040	-0.364185	0.0289917											uc001ctq.1	CC2D1B	NM_032449	-0.575469	0.0312979	uc003mfo.2	FGFR4	NM_022963	-0.37959	0.0224085											uc003ijr.1	HHIP	NM_022475	-0.607377	0.0362006
uc002ujp.2	ATF2	NM_001256094	-0.58396	0.028332	uc001kec.1			-0.364166	0.029001											uc002ijv.3			-0.575374	0.0313324	uc001jlz.3	ZNF365	NM_014951	-0.379578	0.0224131											uc002psv.2	SYT3	NM_001160329	-0.607331	0.0362185
uc011bjc.1	PLA1A	NM_001206961	-0.58396	0.0283322	uc004bwx.1			-0.364087	0.0290384											uc010wtt.1			-0.575369	0.0313343	uc010zlr.1	SERPINE2	NM_001136530	-0.379415	0.0224754											uc004fin.2	SRPK3	NM_001170760	-0.607025	0.0363381
uc010cyx.2	BRCA1	NM_007297	-0.583383	0.0285268	uc001slo.1	BAZ2A	NM_013449	-0.364081	0.0290409											uc011cgt.1	PLK4	NM_001190801	-0.575222	0.0313874	uc002agk.2	ANXA2	NM_001002857	-0.379385	0.0224868											uc011bsk.1	LEPREL1	NM_018192	-0.607003	0.0363467
uc001boj.2	FGR	NM_005248	-0.583326	0.0285461	uc003ull.2			-0.364019	0.0290706											uc010tyx.1			-0.575222	0.0313874	uc003fdg.1	SMC4	NM_005496	-0.379329	0.0225083											uc001boi.2	FGR	NM_005248	-0.606872	0.036398
uc002utm.1	HECW2	NM_020760	-0.58328	0.0285618	uc001pwy.2			-0.363938	0.0291089											uc010dcp.2	LPO	NM_001160102	-0.575208	0.0313925	uc001oyr.1	AAMDC	NM_024684	-0.379242	0.0225419											uc001aol.2	VAMP3	NM_004781	-0.606795	0.0364281
uc001zpu.2	ZNF106	NM_022473	-0.583103	0.0286215	uc002izc.3			-0.363874	0.0291394											uc011ecv.1	SGK1	NM_001143678	-0.575161	0.0314097	uc003pcd.1	LRRC1	NM_018214	-0.379241	0.0225423											uc010jck.2	SEMA6A	NM_020796	-0.606779	0.0364347
uc003qgi.2	AHI1	NM_001134831	-0.582853	0.0287065	uc010wjm.1			-0.363826	0.0291623											uc003ypk.1	ZHX2	NM_014943	-0.57511	0.031428	uc010dsc.2			-0.379056	0.0226135											uc002wge.1	ZNF343	NM_024325	-0.606778	0.0364349
uc010ipa.2	SLC10A7	NM_001029998	-0.582797	0.0287255	uc003ejo.2			-0.363746	0.0292003											uc010mht.2	KIAA2026	NM_001017969	-0.574891	0.0315079	uc010mpd.1	TRPM6	NM_017662	-0.378945	0.0226568											uc010wnd.1			-0.606607	0.0365022
uc002vdc.1	MAP2	NM_002374	-0.582516	0.028821	uc002abn.2	TMOD3	NM_014547	-0.363711	0.0292171											uc003lcb.2	FAM13B	NM_001101801	-0.574869	0.0315158	uc003qtm.3	PLG	NM_000301	-0.378927	0.0226637											uc002wpe.1	KIF16B	NM_024704	-0.606542	0.0365276
uc003jnj.3			-0.582436	0.0288482	uc010iox.2	ZNF827	NM_178835	-0.363572	0.0292835											uc010pcw.1	PI4KB	NM_001198775	-0.574594	0.0316163	uc003qtl.2	LPA	NM_005577	-0.378784	0.0227188											uc003xon.3	KAT6A	NM_006766	-0.606461	0.0365595
uc001kkv.2	SORBS1	NM_015385	-0.582387	0.0288652	uc003hpq.2			-0.363438	0.0293474											uc011mpd.1	AR	NM_000044	-0.574537	0.0316368	uc001spc.2			-0.378743	0.0227347											uc004bco.1	SLC44A1	NM_080546	-0.606354	0.0366014
uc002yph.2	HUNK	NM_014586	-0.582354	0.0288762	uc001kpd.2			-0.363363	0.0293837											uc002knf.2	ARHGAP28	NM_001010000	-0.574527	0.0316406	uc001aiq.2	PRKCZ	NM_002744	-0.378651	0.0227705											uc001epj.2	FMO5	NM_001144830	-0.606344	0.0366053
uc011kzc.1			-0.582228	0.0289194	uc002tyw.2			-0.363222	0.0294509											uc002rnt.1			-0.57448	0.0316577	uc002ojb.1			-0.378313	0.0229022											uc002hel.2	CORO6	NM_032854	-0.606264	0.036637
uc010yde.1	ZNF577	NM_032679	-0.582214	0.0289241	uc001jvm.1	CAMK2G	NM_172171	-0.363214	0.0294551											uc002amk.2			-0.574258	0.031739	uc001ale.2			-0.378136	0.0229712											uc002azh.3	FAM219B	NM_020447	-0.605361	0.0369937
uc010lyk.1	SDR16C5	NM_138969	-0.582149	0.0289462	uc003zij.1	SLC1A1	NM_004170	-0.363213	0.0294554											uc010imr.2			-0.574138	0.0317827	uc003twe.2			-0.378117	0.0229784											uc003dal.2	CYB561D2	NM_007022	-0.605264	0.0370322
uc003isp.3	MFAP3L	NM_021647	-0.582146	0.0289475	uc011miw.1	REPS2	NM_001080975	-0.363094	0.0295126											uc002kyr.3			-0.574124	0.0317881	uc003mtz.2	WRNIP1	NM_020135	-0.378022	0.0230159											uc001vkk.1	SLAIN1	NM_001242868	-0.605218	0.0370505
uc001hfg.2	PFKFB2	NM_006212	-0.58179	0.0290691	uc002coj.2	SLC9A3R2	NM_004785	-0.362976	0.0295696											uc003uie.2	KIAA1324L	NM_152748	-0.574003	0.0318325	uc001gun.3	NEK7	NM_133494	-0.377885	0.0230695											uc002mqo.3	KANK2	NM_001136191	-0.604974	0.0371474
uc001xlk.2	KIAA0247	NM_014734	-0.581746	0.0290842	uc002wrr.2	NAA20	NM_181527	-0.362944	0.029585											uc002tgt.1	BCL2L11	NM_207002	-0.573971	0.0318441	uc003ghw.2			-0.377875	0.0230735											uc001cji.1			-0.604879	0.0371852
uc002tag.2	AFF3	NM_002285	-0.581743	0.0290854	uc002hjy.1	MMP28	NM_024302	-0.362548	0.0297762											uc003cui.2	SLC26A6	NM_134263	-0.57386	0.031885	uc002nxv.2	FXYD3	NM_005971	-0.377707	0.0231395											uc011lrq.1	PIP5K1B	NM_001278253	-0.604809	0.037213
uc003fyc.2	KIAA0226	NM_014687	-0.581674	0.0291091	uc003nnp.2			-0.362546	0.0297772											uc004ehq.2			-0.573641	0.0319653	uc009yxy.2	RDX	NM_001260492	-0.377681	0.0231496											uc001bpk.1			-0.604785	0.0372227
uc001bor.2	FAM76A	NM_001143912	-0.581597	0.0291356	uc002rut.2	PRKCE	NM_005400	-0.362466	0.0298161											uc001bzc.2	NCDN	NM_001014841	-0.573604	0.0319791	uc003wel.2	ARHGEF5	NM_005435	-0.377512	0.0232162											uc004csx.3	WWC3	NM_015691	-0.604712	0.0372516
uc002gia.1	FXR2	NM_004860	-0.581499	0.0291691	uc010ost.1	GBP6	NM_198460	-0.362379	0.0298582											uc003kdq.2	HMGCR	NM_001130996	-0.57333	0.03208	uc001vby.1	MED4	NM_014166	-0.377201	0.0233393											uc002enk.2	NDRG4	NM_020465	-0.604636	0.0372817
uc001hqa.2	LIN9	NM_173083	-0.581486	0.0291736	uc010ipg.1	EDNRA	NM_001166055	-0.36235	0.0298724											uc001ftc.2	PYHIN1	NM_198928	-0.573301	0.0320907	uc010boe.2	FAM174B	NM_207446	-0.377159	0.0233561											uc001oog.3	CPT1A	NM_001876	-0.604529	0.0373245
uc010fjp.2			-0.581155	0.0292876	uc001ghk.1	FMO2	NM_001460	-0.362127	0.0299807											uc010dlu.1			-0.573267	0.0321032	uc010bcg.2	LTK	NM_206961	-0.377049	0.0233996											uc003zys.1			-0.604271	0.0374275
uc010qcg.1	TMEM236	NM_001098844	-0.581	0.0293413	uc003tvm.1	SBDS	NM_016038	-0.362006	0.0300398											uc001sph.2			-0.572992	0.0322051	uc010vnt.1	CDH13	NM_001220490	-0.376983	0.0234258											uc003dqz.3	PROS1	NM_000313	-0.604235	0.0374418
uc003jul.1	ERBB2IP	NM_001253701	-0.580998	0.0293417	uc010jon.2			-0.362002	0.0300419											uc001pfa.2	PIWIL4	NM_152431	-0.572927	0.0322289	uc010vcx.1			-0.376969	0.0234315											uc002tpb.2	LIMS2	NM_001161404	-0.604222	0.037447
uc010cwf.2	IKZF3	NM_001257412	-0.580453	0.0295305	uc002iwh.3	RNF43	NM_017763	-0.361927	0.0300786											uc001ran.1			-0.572797	0.0322772	uc010qvu.1	ATHL1	NM_025092	-0.376947	0.02344											uc001iqv.2			-0.60409	0.0375001
uc001kew.2	PAPSS2	NM_001015880	-0.580035	0.0296757	uc010bvo.2			-0.36181	0.0301355											uc003uee.2			-0.572711	0.0323092	uc002evg.2			-0.376711	0.023534											uc001jbr.3	C10orf10	NM_007021	-0.604008	0.0375329
uc004eoo.2	AMMECR1	NM_015365	-0.580035	0.0296759	uc011ckv.1	SORBS2	NM_001145674	-0.361421	0.0303265											uc001sts.3	DYRK2	NM_003583	-0.572585	0.0323557	uc010dba.1			-0.376514	0.023613											uc003qal.3	HINT3	NM_138571	-0.603976	0.0375455
uc001yyb.3			-0.579978	0.0296956	uc003bsb.2	MTMR14	NM_022485	-0.361372	0.0303506											uc001jbx.1			-0.572501	0.032387	uc011kuj.1			-0.376434	0.0236447											uc003bst.2	CAMK1	NM_003656	-0.603932	0.0375631
uc002kmp.2			-0.579923	0.0297148	uc001pgf.2	TMEM133	NM_032021	-0.361008	0.0305303											uc011cwg.1	HSD17B4	NM_001199291	-0.572445	0.0324079	uc002vcd.2	CREB1	NM_004379	-0.376333	0.0236855											uc002den.3	ABCC6	NM_001171	-0.603909	0.0375725
uc003cwd.1	USP19	NM_006677	-0.579629	0.0298174	uc002uoj.2	SSFA2	NM_001130445	-0.361003	0.0305327											uc003pkx.2	SYNCRIP	NM_001253771	-0.572426	0.0324151	uc010mkp.2			-0.376162	0.0237541											uc010wil.1	CD300LG	NM_001168323	-0.603805	0.0376142
uc010ywc.1	IL18R1	NM_003855	-0.579559	0.0298417	uc010wbs.1	TEFM	NM_024683	-0.360997	0.0305353											uc002who.2			-0.572313	0.0324572	uc010hxf.1			-0.376146	0.0237606											uc001obg.2			-0.603714	0.0376509
uc010fsb.2	INPP1	NM_002194	-0.578747	0.0301267	uc010nzg.1			-0.360925	0.0305711											uc002rhj.2	OTOF	NM_194323	-0.572255	0.0324787	uc001pfc.2	AMOTL1	NM_130847	-0.376106	0.0237767											uc003jjs.2	IL7R	NM_002185	-0.603289	0.0378214
uc010reu.1	CD44	NM_001001390	-0.57856	0.0301927	uc002tpa.2	LIMS2	NM_001161403	-0.360775	0.0306453											uc002gln.2	CCDC42	NM_144681	-0.57219	0.0325026	uc002ryh.2	CLHC1	NM_001135598	-0.3761	0.023779											uc002pki.2	RASIP1	NM_017805	-0.603285	0.037823
uc001sga.2	ITGA5	NM_002205	-0.578527	0.0302045	uc011luh.1			-0.360578	0.0307433											uc009ytp.1			-0.572123	0.0325279	uc003gnp.2	C1QTNF7	NM_031911	-0.376089	0.0237836											uc002lyt.2	MATK	NM_139355	-0.603202	0.0378566
uc010rlf.1	DDB1	NM_001923	-0.578508	0.0302112	uc010dbm.2	ITGA3	NM_005501	-0.360303	0.0308804											uc010vul.1			-0.571937	0.0325971	uc003lvq.2			-0.376054	0.0237976											uc002pzp.3	ZNF578	NM_001099694	-0.603131	0.0378852
uc010vsu.1			-0.578225	0.030311	uc001iot.1			-0.360276	0.0308938											uc004bcr.2	FKTN	NM_001079802	-0.571688	0.0326903	uc001hfq.3	CD55	NM_000574	-0.376008	0.023816											uc001svx.2	KCNMB4	NM_014505	-0.602867	0.037992
uc003kpi.1			-0.578103	0.0303545	uc001isf.1			-0.360218	0.0309228											uc010fir.1	AFF3	NM_001025108	-0.57165	0.0327045	uc002rvl.2	MCFD2	NM_001171509	-0.375839	0.0238841											uc002okn.1	PAK4	NM_001014832	-0.602763	0.0380337
uc002utl.1			-0.577999	0.0303913	uc010uki.1	PKM	NM_001206796	-0.360202	0.0309306											uc002iey.2			-0.571608	0.0327202	uc001wro.2			-0.375799	0.0239003											uc003nat.1	GFOD1	NM_018988	-0.602617	0.0380931
uc010mox.1	ZFAND5	NM_006007	-0.577995	0.0303925	uc003blw.3			-0.359932	0.0310659											uc002qzc.2	KIDINS220	NM_020738	-0.571547	0.0327431	uc001vbc.2			-0.37555	0.0240011											uc001top.2	UBE3B	NM_130466	-0.602554	0.0381186
uc001dbv.2			-0.577932	0.0304149	uc011eha.1	PHF10	NM_133325	-0.359834	0.0311153											uc002qta.2			-0.571466	0.0327735	uc003ywa.1			-0.375453	0.0240405											uc003dwv.1	CD47	NM_198793	-0.602544	0.0381225
uc002zfa.2	LRRC3	NM_030891	-0.577895	0.030428	uc002rnn.2			-0.359829	0.0311177											uc002yph.2	HUNK	NM_014586	-0.571392	0.0328012	uc010flm.2	EPB41L5	NM_020909	-0.375427	0.024051											uc003ejl.2			-0.602537	0.0381253
uc001xpo.2	ALDH6A1	NM_005589	-0.577707	0.0304947	uc002mnr.1	ICAM4	NM_001039132	-0.359703	0.0311809											uc002bpu.1	FURIN	NM_002569	-0.571354	0.0328152	uc002dwm.2	YPEL3	NM_001145524	-0.375359	0.0240788											uc009weg.2	S1PR1	NM_001400	-0.602338	0.0382062
uc001nuu.1	HNRNPUL2	NM_001079559	-0.577705	0.0304955	uc003fmn.2	HTR3E	NM_198314	-0.359627	0.0312192											uc004eqy.2	LONRF3	NM_001031855	-0.571336	0.032822	uc003unl.2	SGCE	NM_003919	-0.37534	0.0240867											uc011aie.1			-0.602183	0.0382689
uc001mvu.2	CD44	NM_000610	-0.577619	0.0305261	uc002sqn.2	ATOH8	NM_032827	-0.359562	0.031252											uc010xxt.1			-0.571187	0.0328781	uc002zgo.2			-0.375307	0.0240997											uc002jra.2	RNF157	NM_052916	-0.601838	0.0384092
uc010cod.2	USP43	NM_153210	-0.57758	0.0305398	uc010fov.1	ITGB6	NM_000888	-0.359535	0.0312654											uc003zxw.2	GBA2	NM_020944	-0.570929	0.0329753	uc003eas.2	GRAMD1C	NM_001172105	-0.375301	0.0241024											uc002ohq.2	PPP1R14A	NM_033256	-0.60179	0.0384289
uc002sqm.3	ATOH8	NM_032827	-0.577424	0.0305954	uc010cah.2			-0.359429	0.031319											uc002nho.2	JAK3	NM_000215	-0.570868	0.0329984	uc002obg.2			-0.375112	0.0241795											uc001qbg.2	ROBO4	NM_019055	-0.601607	0.0385035
uc003znt.2	DENND4C	NM_017925	-0.577288	0.0306441	uc010hjn.1	NBEAL2	NM_015175	-0.359419	0.0313242											uc003epq.2	CDV3	NM_017548	-0.570429	0.033164	uc009vym.2	CYP4B1	NM_001099772	-0.375086	0.0241901											uc003tbs.1	INMT	NM_006774	-0.601593	0.0385092
uc003iwu.1	ACSL1	NM_001995	-0.577077	0.0307193	uc010zlr.1	SERPINE2	NM_001136530	-0.359323	0.0313728											uc003aaa.1			-0.570375	0.0331844	uc010jju.1	CPEB4	NM_030627	-0.374921	0.0242574											uc002pop.1	RRAS	NM_006270	-0.601394	0.0385905
uc010rlm.1	FADS1	NM_013402	-0.577035	0.0307343	uc010ico.1	ADD1	NM_014190	-0.359303	0.0313829											uc004ebn.2			-0.570237	0.0332364	uc003amx.2	SYN3	NM_003490	-0.374763	0.0243222											uc003zjz.2	UHRF2	NM_152896	-0.601317	0.0386219
uc010try.1	JKAMP	NM_001098625	-0.576951	0.0307643	uc001kto.2	FBXW4	NM_022039	-0.359276	0.0313965											uc002qhw.1	FCAR	NM_133272	-0.570123	0.0332797	uc010amq.2			-0.374745	0.0243296											uc003gcp.2			-0.601282	0.038636
uc002zea.2	TRAPPC10	NM_003274	-0.576936	0.0307697	uc004djk.3	SLC38A5	NM_033518	-0.359204	0.0314328											uc003fli.1	MCF2L2	NM_015078	-0.569672	0.0334511	uc002jym.1			-0.374596	0.0243908											uc002bvi.2	MEF2A	NM_001171894	-0.601127	0.0386996
uc003ugh.2	PTPN12	NM_002835	-0.576776	0.030827	uc002dln.2	SCNN1B	NM_000336	-0.359164	0.0314533											uc010ibo.2	FGFRL1	NM_021923	-0.56966	0.0334557	uc001skp.3	COQ10A	NM_001099337	-0.374221	0.0245453											uc002bqc.2	MAN2A2	NM_006122	-0.601038	0.0387361
uc003oso.1	GLTSCR1L	NM_015349	-0.576682	0.0308607	uc002lea.2	MYO5B	NM_001080467	-0.3591	0.0314855											uc003lwr.2			-0.56945	0.0335359	uc001nwi.2	CHRM1	NM_000738	-0.373914	0.0246723											uc010uen.1			-0.600967	0.0387649
uc002mwk.2	TRMT1	NM_001142554	-0.57654	0.0309116	uc003xrf.3	RB1CC1	NM_001083617	-0.358996	0.0315383											uc002bap.2	SNUPN	NM_005701	-0.569318	0.0335861	uc004ams.1	FRMD3	NM_174938	-0.373654	0.0247805											uc004ezk.2	SLC9A6	NM_001042537	-0.600924	0.0387827
uc009vzu.1			-0.576425	0.0309531	uc010oht.1	ZMYM6	NM_007167	-0.35896	0.0315566											uc003jtt.2			-0.569216	0.0336252	uc002ixz.2			-0.373647	0.0247832											uc001bnn.2	SLC9A1	NM_003047	-0.600895	0.0387947
uc010zvy.1	TGM2	NM_004613	-0.576342	0.0309828	uc010tvx.1	GALC	NM_001201402	-0.358843	0.0316164											uc010bgs.2	USP3	NM_006537	-0.569002	0.0337068	uc001khe.1	ANKRD1	NM_014391	-0.37351	0.0248404											uc003bqi.2	EDEM1	NM_014674	-0.600651	0.0388947
uc002rsn.2	KCNG3	NM_133329	-0.576296	0.0309992	uc001ain.1			-0.358481	0.0318009											uc001xwx.2	ZC3H14	NM_207660	-0.568933	0.0337333	uc010lyw.2			-0.373467	0.0248584											uc003ofb.2	IP6K3	NM_054111	-0.600596	0.0389174
uc010sru.1	B4GALNT1	NM_001276468	-0.576255	0.0310141	uc010lng.2			-0.358394	0.0318451											uc004djz.2	EBP	NM_006579	-0.568902	0.0337451	uc003may.1	RANBP17	NM_022897	-0.37345	0.0248656											uc002eki.2	CETP	NM_000078	-0.600362	0.0390135
uc011crg.1			-0.576186	0.0310389	uc002urt.2	C2orf88	NM_032321	-0.358239	0.0319246											uc003ioh.2			-0.568838	0.0337699	uc011cok.1	RAI14	NM_001145523	-0.373441	0.0248693											uc003tnb.2	RAMP3	NM_005856	-0.600299	0.0390394
uc002fus.2			-0.5761	0.03107	uc004eee.1	HMGN5	NM_030763	-0.358122	0.0319847											uc010yde.1	ZNF577	NM_032679	-0.568757	0.0338007	uc001dtg.3	CDC14A	NM_003672	-0.373428	0.0248748											uc001bmv.1	ARID1A	NM_006015	-0.600203	0.0390791
uc003dqv.2	ZNF654	NM_018293	-0.576081	0.0310768	uc010uet.1			-0.358101	0.0319957											uc010qjh.1	SAR1A	NM_001142648	-0.568697	0.033824	uc010fxf.1			-0.373376	0.0248966											uc010jcm.1			-0.600159	0.0390971
uc003lfq.1	ANKHD1	NM_017747	-0.576056	0.0310856	uc010rfd.1			-0.358045	0.0320245											uc010acn.2	KIAA0226L	NM_025113	-0.568679	0.0338309	uc003teo.1			-0.373352	0.0249066											uc003qbd.2	SOGA3	NM_001012279	-0.600022	0.0391538
uc010lvf.1			-0.575996	0.0311076	uc002aqg.2	SMAD6	NM_001142861	-0.357882	0.0321081											uc002teb.1			-0.568647	0.0338429	uc002scy.3	LGALSL	NM_014181	-0.373328	0.0249167											uc003aae.2			-0.600003	0.0391618
uc003fyj.1	LRCH3	NM_032773	-0.575987	0.0311107	uc002egl.1			-0.357516	0.0322973											uc002dom.2			-0.568523	0.0338905	uc010vxe.1	LRRC48	NM_001130091	-0.373249	0.0249495											uc003tfv.2			-0.599927	0.039193
uc001swt.2	RAB21	NM_014999	-0.575925	0.031133	uc010pju.1	ITLN2	NM_080878	-0.357396	0.0323595											uc003zou.1			-0.568499	0.0338998	uc001cpu.2	FAAH	NM_001441	-0.373237	0.0249546											uc001prq.1	FXYD6	NM_001164832	-0.599756	0.0392637
uc001vtq.1	ADPRHL1	NM_138430	-0.575918	0.0311355	uc003amx.2	SYN3	NM_003490	-0.357216	0.0324528											uc002blw.1	AKAP13	NM_001270546	-0.568193	0.0340177	uc010ztx.1			-0.37316	0.0249869											uc010rwp.1	CRYAB	NM_001885	-0.59975	0.0392662
uc003kwp.2	PDLIM4	NM_001131027	-0.575698	0.0312151	uc003web.2			-0.357078	0.032525											uc001egq.1			-0.568063	0.0340678	uc001ouf.2	RAB6A	NM_198896	-0.373158	0.0249875											uc003xkf.3	ERLIN2	NM_001003790	-0.599681	0.0392948
uc011knk.1			-0.575619	0.0312437	uc002ret.2			-0.356899	0.0326182											uc002olq.3	SUPT5H	NM_001130825	-0.568046	0.0340745	uc010bei.1			-0.373001	0.0250537											uc010tuy.1	MLH3	NM_001040108	-0.599565	0.0393427
uc001efj.2			-0.575467	0.0312986	uc004bif.2	KIF12	NM_138424	-0.356813	0.0326632											uc010reu.1	CD44	NM_001001390	-0.568046	0.0340745	uc001gko.3	KIAA0040	NM_001162894	-0.37294	0.0250792											uc010uvt.1			-0.599258	0.03947
uc010ilp.1	TET2	NM_017628	-0.575447	0.0313059	uc001pno.2	NCAM1	NM_001242608	-0.356746	0.032698											uc009wqq.2	ASH1L	NM_018489	-0.568007	0.0340894	uc001gkp.1	TNR	NM_003285	-0.372927	0.0250847											uc003mfm.2	FGFR4	NM_213647	-0.599049	0.0395571
uc001cvv.2	YIPF1	NM_018982	-0.575346	0.0313423	uc009wwu.1	TNR	NM_003285	-0.356742	0.0327003											uc002fhe.2			-0.568002	0.0340914	uc010qhr.1	PCDH15	NM_001142772	-0.372597	0.025224											uc010bdf.1			-0.598967	0.039591
uc010mnn.2	ANKRD20A3	NM_032250	-0.575169	0.0314067	uc002ehu.1			-0.356736	0.0327031											uc010kdx.2	TRAF3IP2	NM_001164281	-0.567785	0.0341753	uc004cvx.2	GPM6B	NM_001001994	-0.372595	0.0252249											uc003ksg.2	TNFAIP8	NM_001077654	-0.598826	0.0396496
uc010pdz.1	NPR1	NM_000906	-0.575057	0.0314473	uc003sxp.1			-0.356695	0.032725											uc011kxv.1	LONRF1	NM_152271	-0.567594	0.0342489	uc004bwv.2	SH3GLB2	NM_020145	-0.372496	0.0252666											uc001jll.2			-0.598415	0.0398214
uc003cgu.1			-0.574751	0.0315587	uc004fie.2	BCAP31	NM_001256447	-0.35666	0.0327431											uc010aad.2	RNF17	NM_031277	-0.567516	0.0342794	uc002rwk.2	PPP1R21	NM_152994	-0.372351	0.0253282											uc002tpi.1	WDR33	NM_001006622	-0.598195	0.0399132
uc003xdi.2			-0.574705	0.0315756	uc010bcg.2	LTK	NM_206961	-0.356626	0.0327608											uc003ayo.2			-0.567475	0.0342952	uc011agu.1			-0.372327	0.0253382											uc002zfa.2	LRRC3	NM_030891	-0.598035	0.03998
uc010ddm.1	PPM1D	NM_003620	-0.574664	0.0315904	uc001kvp.1			-0.356621	0.0327636											uc010ojg.1	PPT1	NM_001142604	-0.567149	0.034422	uc003ejt.2	ABTB1	NM_172027	-0.372045	0.025458											uc001tkz.2	CHST11	NM_018413	-0.597978	0.040004
uc001fbn.1	PGLYRP3	NM_052891	-0.574502	0.0316499	uc003qwd.2			-0.356554	0.0327987											uc010yvx.1	RFX8	NM_001145664	-0.56697	0.0344916	uc002iik.1			-0.372005	0.0254749											uc002xjx.2	LPIN3	NM_022896	-0.597883	0.0400439
uc001tvw.2	MED13L	NM_015335	-0.574458	0.0316658	uc003ejs.2	ABTB1	NM_032548	-0.356517	0.032818											uc003pel.2	PTP4A1	NM_003463	-0.566846	0.0345397	uc002usu.2	MYO1B	NM_001161819	-0.371978	0.0254864											uc010czx.2			-0.597513	0.0401995
uc003cta.2			-0.574332	0.0317118	uc004dml.1	WDR45	NM_007075	-0.356374	0.0328934											uc010tbi.1			-0.566777	0.0345668	uc010tyf.1	KLC1	NM_001130107	-0.371912	0.0255147											uc001zhh.2	FMN1	NM_001277314	-0.597296	0.0402908
uc002tdh.2	NCK2	NM_001004722	-0.574288	0.0317279	uc002okp.1	PAK4	NM_005884	-0.356328	0.0329176											uc003okg.1	SCUBE3	NM_152753	-0.566734	0.0345835	uc002hst.2			-0.371816	0.0255555											uc002jee.2	TEX2	NM_018469	-0.597264	0.0403041
uc003kzw.2	DDX46	NM_014829	-0.574205	0.0317585	uc011lgi.1	RUNX1T1	NM_001198634	-0.356298	0.032933											uc003ywt.1			-0.566706	0.0345945	uc002dhn.1			-0.371797	0.0255638											uc010ujt.1	SMAD3	NM_001145104	-0.597186	0.0403371
uc010pfa.1	TRIM46	NM_001256599	-0.57419	0.0317639	uc010tyr.1	CRIP2	NM_001270837	-0.356204	0.0329829											uc004ebb.2	DMRTC1	NM_033053	-0.566508	0.0346716	uc002sdn.2	RAB1A	NM_015543	-0.371791	0.0255664											uc002rfh.1			-0.597064	0.0403885
uc003vwb.1			-0.573995	0.0318353	uc002ghc.3	ZBTB4	NM_001128833	-0.356179	0.0329956											uc011bjc.1	PLA1A	NM_001206961	-0.566348	0.0347345	uc002bsl.3			-0.371759	0.02558											uc002rff.2	ITSN2	NM_019595	-0.597051	0.0403938
uc001nrs.1			-0.573953	0.0318507	uc010rap.1			-0.356125	0.0330243											uc002obe.2	U2AF1L4	NM_001040425	-0.566259	0.034769	uc003nwz.3	MSH5-SAPCD1	NM_001039651	-0.371738	0.025589											uc001czn.2			-0.597028	0.0404036
uc010wuq.1			-0.573779	0.0319148	uc011asl.1	IL5RA	NM_001243099	-0.356104	0.0330353											uc003cco.2	RPL15	NM_001253384	-0.565957	0.0348877	uc002vqr.1			-0.371604	0.0256464											uc001rrn.1	ZNF641	NM_152320	-0.596915	0.0404512
uc002yxp.2			-0.573744	0.0319277	uc003bwn.2	SYN2	NM_133625	-0.356083	0.0330465											uc003ijs.1	HHIP	NM_022475	-0.565853	0.0349285	uc003zij.1	SLC1A1	NM_004170	-0.371586	0.025654											uc001hcp.2	CDK18	NM_002596	-0.596901	0.0404575
uc003vuh.2	ATP6V0A4	NM_130840	-0.573674	0.0319534	uc001ewj.1			-0.355345	0.0334378											uc001fsa.2	CD1E	NM_001185113	-0.56584	0.0349334	uc001wpr.1	GZMH	NM_033423	-0.371279	0.0257858											uc001zvq.2	BLOC1S6	NM_012388	-0.596809	0.0404961
uc002doo.2	IL4R	NM_001257997	-0.57365	0.031962	uc002rqv.2			-0.355329	0.0334463											uc004dqd.2			-0.565806	0.0349469	uc001crn.2	SLC5A9	NM_001135181	-0.371021	0.0258974											uc010mhs.1			-0.596729	0.0405302
uc001kov.2	CRTAC1	NM_001206528	-0.573633	0.0319682	uc001xcn.2			-0.355245	0.0334912											uc002smv.2			-0.565756	0.0349667	uc001dwo.1			-0.370881	0.0259576											uc001lww.3			-0.596676	0.0405526
uc010avh.1			-0.573627	0.0319704	uc010qsf.1			-0.355059	0.0335906											uc010rlm.1	FADS1	NM_013402	-0.565621	0.0350197	uc010wbl.1	NSRP1	NM_001261467	-0.370858	0.0259677											uc002oyx.1			-0.5966	0.0405848
uc010ozl.1	NBPF14	NM_001037501	-0.573623	0.0319722	uc003tpp.3	COBL	NM_015198	-0.354994	0.0336251											uc003mhl.2			-0.565521	0.0350591	uc004brz.3	SH2D3C	NM_001142532	-0.370767	0.0260071											uc001bny.1	MAP3K6	NM_004672	-0.596438	0.0406534
uc003qcg.1	EPB41L2	NM_001252660	-0.573451	0.0320354	uc003gnp.2	C1QTNF7	NM_031911	-0.354842	0.0337065											uc002dua.2			-0.565497	0.0350687	uc010fbg.2	MSH2	NM_001258281	-0.370562	0.026096											uc001tqw.2			-0.596309	0.0407081
uc003cal.1	ANKRD28	NM_015199	-0.57328	0.0320985	uc010wnx.1	2004-09-01	NM_001256782	-0.354822	0.0337172											uc002jgh.2			-0.565397	0.0351081	uc001yor.1			-0.370534	0.026108											uc001gaf.3	MPZ	NM_000530	-0.596245	0.0407351
uc003zio.2	CDC37L1	NM_017913	-0.573229	0.0321172	uc010lsq.2	KIAA1456	NM_020844	-0.354598	0.0338375											uc001wso.2	SRP54	NM_003136	-0.565375	0.0351168	uc009vll.2			-0.370409	0.0261628											uc003pqu.1	HACE1	NM_020771	-0.596219	0.0407464
uc010zco.1	CD302	NM_001198763	-0.572861	0.0322533	uc009vsp.1			-0.354591	0.0338417											uc009xcw.2	SERTAD4	NM_019605	-0.565218	0.0351788	uc011avl.1			-0.370391	0.0261703											uc001opo.2	PPFIA1	NM_003626	-0.595795	0.0409264
uc010bnr.2	WDR93	NM_020212	-0.572859	0.0322542	uc001shv.3	SARNP	NM_033082	-0.354541	0.0338686											uc002yxj.2	PSMG1	NM_203433	-0.565203	0.0351845	uc002zve.2	CCDC116	NM_152612	-0.370335	0.0261948											uc001bfe.1	USP48	NM_001032730	-0.595636	0.0409942
uc010qkl.1	USP54	NM_152586	-0.572769	0.0322877	uc001lqu.2	EPS8L2	NM_022772	-0.354536	0.0338708											uc003kyu.1	TCF7	NM_001134851	-0.564994	0.0352671	uc003kuo.2			-0.370206	0.0262513											uc002myp.2	PKN1	NM_002741	-0.595589	0.0410143
uc003egr.2	MYLK	NM_053028	-0.572617	0.0323439	uc003cig.2			-0.354535	0.0338718											uc010fyi.1	DGKD	NM_003648	-0.564991	0.0352686	uc001emg.1	LOC653513	NM_001002810	-0.370073	0.0263095											uc003zpa.2	IFNA13	NM_006900	-0.59535	0.0411165
uc010owr.1	TRIM33	NM_015906	-0.572588	0.0323548	uc002iuk.3	TMEM100	NM_001099640	-0.354469	0.033907											uc010tqm.1			-0.56479	0.0353482	uc011aip.1			-0.369886	0.0263911											uc010fod.2			-0.595237	0.0411647
uc010ujp.1	MAP2K1	NM_002755	-0.572533	0.0323753	uc003phj.2	EEF1A1	NM_001402	-0.354429	0.0339286											uc003qwx.2	WDR27	NM_182552	-0.564686	0.0353893	uc001dml.1			-0.369836	0.0264133											uc002iof.2	CALCOCO2	NM_005831	-0.595164	0.0411959
uc002rzu.2	VRK2	NM_001130483	-0.572466	0.0323999	uc010qjt.1	SPOCK2	NM_001134434	-0.354344	0.0339744											uc009zet.2	ING4	NM_001127585	-0.564628	0.0354124	uc002iue.2	COX11	NM_004375	-0.369622	0.0265072											uc002bxd.1	PCSK6	NM_138323	-0.595124	0.0412133
uc001dpy.2	BCAR3	NM_001261410	-0.572386	0.0324297	uc010hmd.2			-0.35432	0.0339877											uc003igc.2			-0.564555	0.0354412	uc001owl.1			-0.369604	0.0265152											uc002amr.2	DAPK2	NM_014326	-0.595093	0.0412264
uc011mxv.1	MAMLD1	NM_001177466	-0.572286	0.0324672	uc001zup.2	DUOXA1	NM_144565	-0.354128	0.034091											uc001ddw.2	SERBP1	NM_001018069	-0.564442	0.0354864	uc001ewj.1			-0.369542	0.0265426											uc010qlz.1	NRG3	NM_001165972	-0.595021	0.0412572
uc001gpc.1	GLUL	NM_002065	-0.571941	0.0325955	uc002mrl.1			-0.35408	0.034117											uc002ssc.2			-0.564429	0.0354916	uc001svm.2	RAB3IP	NM_022456	-0.369435	0.0265896											uc009vmg.1	PER3	NM_016831	-0.594708	0.0413915
uc010uyw.1			-0.571878	0.0326193	uc010txx.1			-0.354008	0.0341565											uc001aoz.2	ERRFI1	NM_018948	-0.564356	0.0355206	uc002hxs.2	JUP	NM_002230	-0.36943	0.0265917											uc001jhh.2	VSTM4	NM_144984	-0.594606	0.0414352
uc001brj.1	EPB41	NM_001166007	-0.571852	0.0326289	uc002guo.1	PRPSAP2	NM_001243942	-0.353902	0.034214											uc003zwu.2			-0.564314	0.0355371	uc002wer.3	C20orf202	NM_001009612	-0.369169	0.0267071											uc003ehr.3			-0.594405	0.0415216
uc001znl.2	CHP1	NM_007236	-0.571818	0.0326417	uc003knj.1	FAM174A	NM_198507	-0.353843	0.0342457											uc002qym.1			-0.564244	0.035565	uc003nbq.2	MYLIP	NM_013262	-0.3691	0.0267377											uc010vnx.1	TAF1C	NM_001243156	-0.594362	0.0415405
uc001wso.2	SRP54	NM_003136	-0.571765	0.0326613	uc010nst.2	FMR1	NM_002024	-0.353838	0.0342488											uc010eke.2	FOSB	NM_001114171	-0.564099	0.0356229	uc001kdg.1	CCSER2	NM_018999	-0.369015	0.0267754											uc001avq.2	KAZN	NM_001017999	-0.594289	0.0415716
uc011mfa.1	PNPLA7	NM_152286	-0.57169	0.0326895	uc002vjv.2	CNPPD1	NM_015680	-0.35368	0.0343342											uc002pwr.2	SIGLEC10	NM_001171157	-0.56403	0.0356502	uc011kmx.1			-0.369008	0.0267785											uc001ebx.2	CTTNBP2NL	NM_018704	-0.594132	0.0416393
uc002ttp.2	NCKAP5	NM_207363	-0.571678	0.0326941	uc002rwk.2	PPP1R21	NM_152994	-0.353649	0.0343512											uc003vlw.1	ZNF800	NM_176814	-0.563921	0.0356939	uc003xfx.1	CLU	NM_001831	-0.369003	0.0267811											uc010wgf.1	DHX58	NM_024119	-0.594094	0.0416556
uc003xsy.1	SDR16C5	NM_138969	-0.571631	0.0327116	uc001mru.2	BDNF	NM_001709	-0.353607	0.034374											uc001okk.2			-0.563826	0.0357319	uc002rha.2			-0.36893	0.0268132											uc003ovu.2	MAD2L1BP	NM_001003690	-0.594004	0.0416944
uc002svw.1			-0.571478	0.0327691	uc002cok.2	SLC9A3R2	NM_001252073	-0.353331	0.0345251											uc009yst.2			-0.563665	0.0357963	uc010yzp.1			-0.368823	0.0268609											uc001cdf.1			-0.593888	0.0417447
uc003esm.2	CEP70	NM_024491	-0.571362	0.0328124	uc001eeq.2	HIPK1	NM_181358	-0.353322	0.0345299											uc003bxi.1			-0.563585	0.0358284	uc009yoi.1	WDR74	NM_018093	-0.368597	0.0269615											uc002buo.2	SYNM	NM_015286	-0.593631	0.0418556
uc001igr.1			-0.571352	0.0328161	uc001htk.3	SPHAR	NM_006542	-0.353289	0.0345477											uc009xil.2			-0.563482	0.0358696	uc011kuc.1	OR2A7	NM_001005328	-0.368006	0.0272266											uc002bpu.1	FURIN	NM_002569	-0.593539	0.0418955
uc010xav.1	C18orf8	NM_001276342	-0.570876	0.0329952	uc010fca.1			-0.353223	0.0345838											uc010iha.2			-0.563342	0.0359257	uc003vvb.2	KLRG2	NM_198508	-0.367967	0.0272443											uc002kfu.2	FN3KRP	NM_024619	-0.593107	0.0420833
uc003xle.3	PPAPDC1B	NM_001102559	-0.570821	0.0330159	uc010ijt.2	LIN54	NM_194282	-0.353186	0.0346043											uc004dls.2	PIM2	NM_006875	-0.563266	0.035956	uc002uoj.2	SSFA2	NM_001130445	-0.367853	0.0272957											uc002rak.2			-0.592988	0.0421347
uc002vxf.2	LRRFIP1	NM_001137553	-0.570798	0.0330245	uc010amq.2			-0.353166	0.0346153											uc010rbj.1			-0.563217	0.0359759	uc010wqb.1			-0.367761	0.0273372											uc002tzm.3	ACVR1	NM_001111067	-0.592938	0.0421565
uc001dof.2	CDC7	NM_001134419	-0.570739	0.0330467	uc003gee.3	WHSC1	NM_133334	-0.3531	0.0346512											uc003qeu.1			-0.563147	0.0360039	uc004eki.2	NGFRAP1	NM_206915	-0.367722	0.0273546											uc003phx.2	TMEM30A	NM_001143958	-0.592639	0.0422867
uc009zwm.1			-0.570709	0.0330582	uc002bag.2	MAN2C1	NM_001256495	-0.353029	0.0346903											uc002xek.1	PHF20	NM_016436	-0.563021	0.0360545	uc002yfj.2	C20orf195	NM_024059	-0.367657	0.0273839											uc001jkx.2	ANK3	NM_001149	-0.592577	0.0423139
uc010qmd.1			-0.570658	0.0330772	uc009wco.2	DDAH1	NM_001134445	-0.352956	0.0347303											uc011leu.1			-0.56302	0.0360551	uc002xvo.2	PARD6B	NM_032521	-0.367638	0.0273925											uc003cfr.3	UBP1	NM_001128160	-0.592481	0.0423557
uc002ucq.2	COBLL1	NM_014900	-0.570634	0.0330865	uc003qal.3	HINT3	NM_138571	-0.352885	0.0347697											uc003svb.2			-0.562949	0.0360836	uc010fxp.1	SP100	NM_001080391	-0.367614	0.0274035											uc003sir.2	PDGFA	NM_002607	-0.59234	0.0424173
uc001uuw.2	STARD13	NM_178006	-0.570608	0.0330962	uc001aro.2	CASZ1	NM_001079843	-0.352847	0.0347906											uc001jmq.1			-0.56266	0.0362	uc011aum.1	ATG7	NM_001144912	-0.367516	0.027448											uc003ctc.2	CCDC51	NM_024661	-0.592268	0.0424487
uc003qfa.2	HBS1L	NM_001145207	-0.570586	0.0331045	uc009vur.1			-0.352802	0.0348152											uc001zus.1	DUOX1	NM_017434	-0.562625	0.0362144	uc011lkt.1	NRBP2	NM_178564	-0.367388	0.0275058											uc002iwk.1	2004-09-01	NM_001256822	-0.592233	0.0424642
uc001cfj.2	SMAP2	NM_022733	-0.570538	0.0331226	uc002gee.2			-0.352689	0.0348772											uc001zxz.2	HDC	NM_002112	-0.562624	0.0362146	uc011bfx.1	TMF1	NM_007114	-0.367314	0.0275396											uc010ras.1			-0.592115	0.0425157
uc010kyh.1			-0.57049	0.0331408	uc004dys.1	FOXO4	NM_005938	-0.352665	0.0348908											uc001oog.3	CPT1A	NM_001876	-0.562595	0.0362265	uc002xpb.2	WFDC10B	NM_172006	-0.367303	0.0275444											uc002zpu.2	CLDN5	NM_003277	-0.592015	0.0425594
uc001rpa.2	SLC38A1	NM_030674	-0.570444	0.0331582	uc003amu.2	FBXO7	NM_001257990	-0.352438	0.0350161											uc002thj.2			-0.562425	0.0362951	uc001lzg.1			-0.367206	0.0275887											uc001xum.1			-0.591929	0.0425973
uc001jun.2			-0.570368	0.0331869	uc010xyj.1			-0.352431	0.0350197											uc010ywi.1	RGPD3	NM_001144013	-0.562287	0.0363511	uc001ogs.1			-0.367177	0.0276017											uc003qkm.2	PLAGL1	NM_002656	-0.591902	0.0426091
uc009wii.1			-0.570285	0.0332183	uc001hzd.2	CHML	NM_001821	-0.352332	0.0350749											uc002mas.2	PLIN5	NM_001013706	-0.562143	0.0364094	uc010myn.2	CCBL1	NM_001122671	-0.367084	0.0276443											uc010typ.1	BRF1	NM_001242786	-0.591722	0.0426879
uc001hdp.2	SLC26A9	NM_134325	-0.570276	0.0332219	uc010qrg.1	SHOC2	NM_007373	-0.352066	0.0352226											uc002rqz.2	SRSF7	NM_001031684	-0.5621	0.0364265	uc001ixf.2			-0.367046	0.0276614											uc003iwu.1	ACSL1	NM_001995	-0.59166	0.0427153
uc002yxj.2	PSMG1	NM_203433	-0.570273	0.0332228	uc002jmw.1	ARMC7	NM_024585	-0.352011	0.0352531											uc001suy.2	FRS2	NM_006654	-0.562099	0.0364269	uc003cig.2			-0.367034	0.027667											uc001xex.3	PPM1A	NM_177951	-0.591649	0.0427202
uc001bpy.2	PHACTR4	NM_023923	-0.570058	0.0333044	uc010jpt.1	KIAA0319	NM_001252328	-0.351932	0.0352969											uc002vtr.1	C2orf82	NM_206895	-0.561881	0.0365154	uc004esa.1	UPF3B	NM_023010	-0.36701	0.0276781											uc011cpz.1			-0.591566	0.0427565
uc001gif.2	DNM3	NM_001136127	-0.569672	0.0334513	uc002yqs.2			-0.351928	0.0352993											uc003hpk.2	ARHGAP24	NM_001025616	-0.561803	0.0365471	uc001htk.3	SPHAR	NM_006542	-0.366954	0.0277036											uc003qpx.2	IPCEF1	NM_015553	-0.591558	0.0427599
uc002rsj.2	EML4	NM_001145076	-0.569644	0.0334619	uc004djs.1	PORCN	NM_022825	-0.351835	0.035351											uc011kzc.1			-0.561735	0.0365747	uc003zco.2			-0.366943	0.0277085											uc010upc.1			-0.591476	0.042796
uc001zav.1			-0.569637	0.0334644	uc004auv.2	FBP2	NM_003837	-0.351764	0.0353905											uc003ksg.2	TNFAIP8	NM_001077654	-0.561715	0.036583	uc001doj.2	TGFBR3	NM_001195684	-0.366743	0.0278001											uc003szt.2	TRIL	NM_014817	-0.591393	0.0428323
uc011mdu.1	GPSM1	NM_001145639	-0.569481	0.0335241	uc001qfp.2	APLP2	NM_001142276	-0.35171	0.0354208											uc010jcm.1			-0.561647	0.0366108	uc002oko.1	PAK4	NM_001014834	-0.366729	0.0278062											uc002djs.3			-0.591353	0.0428503
uc003wvc.1	USP17L2	NM_201402	-0.569478	0.033525	uc002jer.1	SMURF2	NM_022739	-0.351678	0.0354384											uc003epo.2			-0.561383	0.0367183	uc002wxf.2	CCM2L	NM_080625	-0.366716	0.0278123											uc003jno.2	NIM1	NM_153361	-0.590817	0.0430865
uc001bmx.1	ARID1A	NM_006015	-0.569437	0.0335407	uc001vwz.2	CCNB1IP1	NM_021178	-0.351519	0.0355276											uc001jcc.1	OR13A1	NM_001004297	-0.561345	0.0367337	uc010gcu.1			-0.366605	0.0278631											uc002qnp.1			-0.590761	0.043111
uc002egs.1	CYLD	NM_001042412	-0.568891	0.0337495	uc002dbj.2			-0.351347	0.0356238											uc001dyk.2	GSTM1	NM_000561	-0.561221	0.0367844	uc002swj.3			-0.366568	0.0278803											uc003dro.1			-0.590634	0.0431672
uc002evt.1	SLC7A6	NM_001076785	-0.568844	0.0337672	uc010njr.1	DGKK	NM_001013742	-0.351225	0.0356923											uc011mla.1	KDM6A	NM_021140	-0.561099	0.0368343	uc003ckz.3	TRAK1	NM_001265610	-0.366518	0.0279032											uc003erp.1	CLDN18	NM_016369	-0.590586	0.0431887
uc003czv.2	HYAL2	NM_003773	-0.568815	0.0337786	uc010bfk.1	CCPG1	NM_001204450	-0.351138	0.0357414											uc011bdi.1	RBM6	NM_001167582	-0.560985	0.0368808	uc011dkv.1			-0.366462	0.0279288											uc001dbu.1	JAK1	NM_002227	-0.590459	0.0432448
uc003gvt.1			-0.568695	0.0338245	uc001iaj.2	ADSS	NM_001126	-0.350941	0.0358521											uc002ggm.1	PLSCR3	NM_020360	-0.560888	0.0369204	uc002txv.1	ARL5A	NM_001037174	-0.366425	0.0279459											uc003gxn.3			-0.590428	0.0432586
uc002izo.2	MED13	NM_005121	-0.568679	0.0338308	uc003oao.1	AGER	NM_001206936	-0.350856	0.0359001											uc001uqi.2	NUPL1	NM_014089	-0.56056	0.0370552	uc003nrz.1			-0.366339	0.0279856											uc002glj.2	NDEL1	NM_030808	-0.590154	0.0433799
uc001thn.2	SCYL2	NM_017988	-0.568557	0.0338776	uc002oqs.2	B3GNT8	NM_198540	-0.350529	0.0360853											uc010eat.1			-0.560463	0.0370947	uc011dwj.1	GPR116	NM_015234	-0.366247	0.0280279											uc002awj.1			-0.590118	0.0433959
uc001trh.1	PPTC7	NM_139283	-0.568379	0.0339461	uc011aec.1	RIPPLY3	NM_018962	-0.350267	0.0362341											uc010daz.1	EFCAB13	NM_152347	-0.560195	0.037205	uc009waw.2	WDR78	NM_024763	-0.366204	0.0280477											uc001uoc.2			-0.590081	0.0434127
uc003pel.2	PTP4A1	NM_003463	-0.5683	0.0339764	uc001dwr.2	KIAA1324	NM_001267049	-0.350111	0.0363228											uc002ecm.3			-0.56007	0.0372565	uc009vsp.1			-0.365791	0.0282389											uc010tis.1	DOCK9	NM_001130050	-0.590074	0.0434158
uc004bef.2			-0.568204	0.0340133	uc003pcl.2	HCRTR2	NM_001526	-0.350004	0.0363834											uc002dda.3	PDXDC1	NM_015027	-0.560063	0.0372595	uc003gdr.3	FGFR3	NM_000142	-0.365725	0.0282691											uc001tuj.2	OAS2	NM_016817	-0.58997	0.0434617
uc002vye.2	TRAF3IP1	NM_015650	-0.568193	0.0340176	uc003tpq.3	COBL	NM_015198	-0.349969	0.0364039											uc001gge.3	SLC19A2	NM_006996	-0.560057	0.0372619	uc001mfp.1	OR5P2	NM_153444	-0.365618	0.0283191											uc001kqn.3	ERLIN1	NM_006459	-0.589793	0.0435405
uc002xek.1	PHF20	NM_016436	-0.568139	0.0340383	uc002wfd.2			-0.349904	0.0364411											uc003zlo.1			-0.560053	0.0372637	uc003pii.1	MYO6	NM_004999	-0.365565	0.0283435											uc011dcy.1	GRIA1	NM_001258022	-0.589548	0.0436496
uc002kdu.2	FASN	NM_004104	-0.568014	0.0340865	uc001hub.2	C1orf198	NM_032800	-0.349887	0.0364507											uc011lrz.1			-0.559997	0.0372868	uc001peg.2	C11orf54	NM_014039	-0.365495	0.0283764											uc002ble.2	ALPK3	NM_020778	-0.589252	0.0437821
uc002uzf.3	BMPR2	NM_001204	-0.567989	0.0340963	uc010wof.1	DHX40	NM_001166301	-0.349846	0.0364743											uc011lor.1	FAM205A	NM_001141917	-0.55997	0.0372978	uc002dwt.2	MAPK3	NM_001040056	-0.365224	0.0285029											uc003xju.1	UNC5D	NM_080872	-0.589224	0.0437945
uc001zpi.2	GANC	NM_198141	-0.567844	0.0341525	uc001uom.2	SGCG	NM_000231	-0.349842	0.036476											uc001zur.1	DUOXA1	NM_001276267	-0.559838	0.0373523	uc002qkj.3	SUV420H2	NM_032701	-0.365212	0.0285083											uc003edw.2	HGD	NM_000187	-0.589086	0.043856
uc002vom.1	COL4A3	NM_000091	-0.567826	0.0341592	uc003yfn.3	TRIQK	NM_001171796	-0.349662	0.0365796											uc002vyc.2	PER2	NM_022817	-0.559791	0.0373717	uc009zoi.1	IKZF4	NM_022465	-0.365068	0.0285759											uc010hsp.1	MGLL	NM_001256585	-0.588995	0.0438968
uc010pea.1	NPR1	NM_000906	-0.567785	0.0341754	uc010xxz.1	HIF3A	NM_022462	-0.349554	0.0366413											uc003ywu.2	PSCA	NM_005672	-0.559746	0.0373904	uc003jak.2	PLEKHG4B	NM_052909	-0.365045	0.0285867											uc003cos.2	SACM1L	NM_014016	-0.588948	0.0439179
uc002uys.2	CDK15	NM_139158	-0.567713	0.0342029	uc010xvu.1			-0.349273	0.0368027											uc003cli.2	SEC22C	NM_001201572	-0.55966	0.0374258	uc010vlo.1	CLEC18A	NM_001136214	-0.365044	0.0285868											uc003ami.2	SLC5A4	NM_014227	-0.588865	0.0439551
uc011ljw.1	LY6K	NM_001160354	-0.567699	0.0342083	uc002stv.1			-0.349028	0.0369445											uc003hrw.1	HERC3	NM_014606	-0.559578	0.0374596	uc001hiy.1	INTS7	NM_001199811	-0.365023	0.0285968											uc011chq.1	GAB1	NM_002039	-0.588808	0.0439805
uc002lef.2	MBD1	NM_001204141	-0.567674	0.034218	uc001onj.2	CHKA	NM_001277	-0.348995	0.036963											uc002eqn.2	RRAD	NM_001128850	-0.559398	0.0375342	uc003xrf.3	RB1CC1	NM_001083617	-0.365004	0.0286056											uc001yve.2	NIPA1	NM_001142275	-0.588782	0.0439922
uc003oqu.1	TFEB	NM_001167827	-0.567506	0.0342831	uc002ufc.1	PPIG	NM_004792	-0.348994	0.0369641											uc001sga.2	ITGA5	NM_002205	-0.558881	0.0377491	uc011dbl.1	SH3RF2	NM_152550	-0.364968	0.0286227											uc003juj.1	ERBB2IP	NM_001006600	-0.588735	0.0440133
uc001vak.2	COG3	NM_031431	-0.567459	0.0343015	uc001dac.2			-0.348929	0.0370013											uc002rnq.2	GALNT14	NM_001253827	-0.558845	0.0377641	uc010prv.1	SRGAP2	NM_015326	-0.364888	0.0286601											uc002qip.2	RDH13	NM_138412	-0.588673	0.0440413
uc010gfp.1			-0.56709	0.0344448	uc002tvh.2	SPOPL	NM_001001664	-0.348888	0.0370251											uc003dpe.2	RYBP	NM_012234	-0.558697	0.0378259	uc001fid.2	MUC1	NM_001204294	-0.364848	0.0286791											uc003aab.2	ADORA2A	NM_000675	-0.588614	0.0440676
uc001dfe.2	CTH	NM_153742	-0.567082	0.0344477	uc011aip.1			-0.348851	0.0370466											uc004dex.3	MED14	NM_004229	-0.558643	0.0378483	uc001qyr.1			-0.364806	0.0286986											uc001dah.3	KANK4	NM_181712	-0.588565	0.0440895
uc001mjs.2	USP47	NM_017944	-0.567071	0.0344521	uc010zjh.1	LANCL1	NM_001136574	-0.348667	0.0371533											uc003cjj.2	XIRP1	NM_194293	-0.558566	0.0378803	uc003vas.2	FBXL13	NM_145032	-0.364801	0.0287012											uc002tew.2	2010-09-01	NM_144710	-0.58855	0.0440962
uc001uwv.2	FREM2	NM_207361	-0.566921	0.0345104	uc003stm.2			-0.348598	0.0371936											uc010jhy.1			-0.558527	0.0378967	uc004dwe.2			-0.364737	0.0287309											uc010pyb.1			-0.588452	0.0441403
uc002vnk.2			-0.566818	0.0345505	uc003lsr.2	MYOZ3	NM_133371	-0.348531	0.0372321											uc010npi.2			-0.558405	0.0379476	uc003hxe.1	TACR3	NM_001059	-0.364595	0.0287982											uc003eao.2	ATP6V1A	NM_001690	-0.588328	0.0441962
uc002lhg.2	NEDD4L	NM_001144966	-0.566757	0.0345745	uc010bcn.2	JMJD7-PLA2G4B	NM_001198588	-0.348463	0.0372717											uc001ndc.2	ATG13	NM_001205121	-0.558268	0.038005	uc010xgd.1	HMHA1	NM_001258328	-0.364548	0.0288199											uc003cex.2	CMTM8	NM_178868	-0.58817	0.0442672
uc010okq.1			-0.566599	0.0346361	uc001gda.2	RXRG	NM_006917	-0.348438	0.0372865											uc003uls.1	KRIT1	NM_194454	-0.558245	0.0380147	uc001tws.2	VSIG10	NM_019086	-0.364546	0.0288208											uc003mnb.1			-0.588032	0.0443292
uc003xbu.1			-0.566465	0.0346884	uc011dvh.1	TJAP1	NM_001146020	-0.348324	0.0373527											uc002unm.2	ZNF385B	NM_001113397	-0.558226	0.0380224	uc003ejj.2			-0.364425	0.0288781											uc003iws.1	ACSL1	NM_001995	-0.587897	0.0443905
uc003iyz.2			-0.566431	0.0347018	uc010qnl.1			-0.348248	0.0373972											uc003pus.2	SLC16A10	NM_018593	-0.557847	0.0381813	uc001zar.2	UBE3A	NM_130838	-0.364189	0.0289899											uc001pci.2	TMEM135	NM_001168724	-0.58781	0.0444295
uc004bwl.3	LRRC8A	NM_019594	-0.56637	0.0347255	uc001fmu.2	ARHGEF2	NM_004723	-0.347996	0.0375444											uc003etz.1	RASA2	NM_006506	-0.557745	0.038224	uc010dkl.2	MYL12B	NM_001144944	-0.36398	0.0290891											uc002ymx.2	USP16	NM_001001992	-0.587706	0.0444764
uc001giv.2	TNFSF4	NM_003326	-0.56628	0.0347609	uc010uim.1			-0.347988	0.0375493											uc010vle.1			-0.557608	0.0382819	uc003peh.2	LGSN	NM_016571	-0.363976	0.029091											uc001hvg.2	SIPA1L2	NM_020808	-0.587703	0.0444778
uc009zcg.2			-0.566171	0.0348035	uc009xfh.1	C1orf198	NM_001136495	-0.347902	0.0375994											uc010oir.1			-0.557369	0.0383825	uc011kaj.1			-0.363964	0.0290968											uc002iqd.2			-0.587666	0.0444945
uc010wei.1	STARD3	NM_001165937	-0.566165	0.0348061	uc001khe.1	ANKRD1	NM_014391	-0.347859	0.0376246											uc010cif.1	CBFA2T3	NM_005187	-0.557303	0.0384102	uc002aeq.2	MYZAP	NM_152451	-0.36391	0.0291223											uc010hby.1	SUMF1	NM_001164675	-0.58759	0.0445291
uc004btq.1			-0.566048	0.0348519	uc010xcg.1	ELP2	NM_001242875	-0.347806	0.0376558											uc010ljd.1			-0.557267	0.0384254	uc003yaf.2	JPH1	NM_020647	-0.363807	0.0291714											uc001anx.2	ZBTB48	NM_005341	-0.587333	0.0446456
uc001xnv.2	PSEN1	NM_007318	-0.565926	0.0348999	uc003pyw.1			-0.347728	0.0377018											uc002kmn.1			-0.557008	0.0385347	uc010bte.2			-0.363739	0.0292038											uc002lix.2	VPS4B	NM_004869	-0.587244	0.0446855
uc002qpn.2	ZNF134	NM_003435	-0.565737	0.0349742	uc011bud.1	DLG1	NM_001204388	-0.3477	0.0377179											uc001iia.2	NET1	NM_001047160	-0.556898	0.0385812	uc010ywv.1			-0.363682	0.0292311											uc003bkn.2			-0.586213	0.0451549
uc003kml.2	ERAP1	NM_016442	-0.565667	0.0350014	uc002scy.3	LGALSL	NM_014181	-0.34761	0.0377713											uc010bto.1			-0.556861	0.0385969	uc004aci.1			-0.36357	0.0292843											uc001uqg.1	NUPL1	NM_014089	-0.586039	0.0452345
uc002ied.3	DUSP3	NM_004090	-0.565631	0.0350159	uc011bte.1			-0.347318	0.0379429											uc001ttt.3			-0.556833	0.0386085	uc001fyg.2	PPOX	NM_000309	-0.363415	0.0293587											uc001jfb.2	GDF10	NM_004962	-0.585873	0.0453102
uc001zqr.2	TMEM62	NM_024956	-0.565501	0.0350669	uc001jlz.3	ZNF365	NM_014951	-0.347238	0.0379904											uc003olv.3	BRPF3	NM_015695	-0.55665	0.038686	uc003xrx.2			-0.363287	0.0294201											uc002nfs.1	USHBP1	NM_031941	-0.585814	0.0453375
uc004dxc.3	STARD8	NM_001142504	-0.565274	0.0351566	uc002hxs.2	JUP	NM_002230	-0.347171	0.0380301											uc010oaw.1			-0.556519	0.0387417	uc011azn.1	VIPR1	NM_001251885	-0.363243	0.0294412											uc003gmn.2	ZNF518B	NM_053042	-0.585808	0.0453401
uc003dwv.1	CD47	NM_198793	-0.565234	0.0351724	uc001imo.3	BEND7	NM_001100912	-0.347166	0.0380331											uc010lta.1	PCM1	NM_006197	-0.55647	0.0387625	uc010jqm.1			-0.363242	0.0294417											uc001joy.2	KIAA1279	NM_015634	-0.585665	0.0454054
uc001alv.1	KCNAB2	NM_003636	-0.564734	0.0353704	uc010ilt.1			-0.347108	0.0380672											uc003pbh.2	ICK	NM_016513	-0.556459	0.0387674	uc003ubt.2	GTF2IRD2B	NM_001003795	-0.363238	0.0294436											uc002lcg.1	LOXHD1	NM_144612	-0.585553	0.0454569
uc010tpx.1			-0.564388	0.0355076	uc010oua.1			-0.347103	0.0380705											uc003epr.2	CDV3	NM_001134423	-0.556397	0.0387935	uc002urv.2	HIBCH	NM_198047	-0.363153	0.0294843											uc002unl.2	ZNF385B	NM_001113398	-0.585454	0.0455026
uc001cyc.1	DHCR24	NM_014762	-0.564359	0.0355195	uc003bal.2	PMM1	NM_002676	-0.347047	0.0381032											uc010gbn.1			-0.55632	0.0388262	uc001dsl.1	AGL	NM_000644	-0.363118	0.0295011											uc001nzq.1	ESRRA	NM_004451	-0.584804	0.0458018
uc002vbu.2	FASTKD2	NM_001136193	-0.564225	0.0355726	uc004abj.2	CNTNAP3	NM_033655	-0.346948	0.0381624											uc003chy.2	OXSR1	NM_005109	-0.556318	0.0388271	uc001aka.2			-0.363117	0.0295016											uc002ghh.2			-0.584698	0.0458507
uc001xzn.2	SMEK1	NM_032560	-0.564103	0.0356215	uc001mic.2			-0.346615	0.0383601											uc001xba.2	SAMD4A	NM_001161576	-0.556229	0.0388648	uc003czp.2	HYAL1	NM_033159	-0.363032	0.0295423											uc004fnf.2	CLIC2	NM_001289	-0.584461	0.04596
uc003zwu.2			-0.564015	0.0356562	uc001wsq.2	FAM177A1	NM_173607	-0.346489	0.0384353											uc003zol.1	IFNW1	NM_002177	-0.55607	0.0389327	uc001vki.2	SCEL	NM_144777	-0.362984	0.0295655											uc002lcp.3			-0.584458	0.0459615
uc010shs.1			-0.563999	0.0356626	uc003wvx.1			-0.346396	0.0384908											uc002dby.3	SNX29	NM_032167	-0.555976	0.0389726	uc010hod.2	SHQ1	NM_018130	-0.362969	0.0295727											uc002zsq.2	MED15	NM_015889	-0.584384	0.0459955
uc001kkr.2	SORBS1	NM_001034957	-0.563964	0.0356768	uc011llo.1			-0.346392	0.0384929											uc003kdp.2	HMGCR	NM_000859	-0.555794	0.0390502	uc001tdz.2	VEZT	NM_017599	-0.362933	0.02959											uc003iun.2	WDR17	NM_170710	-0.584334	0.0460187
uc001gkb.3	RABGAP1L	NM_001243764	-0.563913	0.0356971	uc010doz.2			-0.346334	0.0385278											uc010bed.1	DUOXA1	NM_001276268	-0.555757	0.0390662	uc010ftr.2			-0.362921	0.0295959											uc002gwt.2	SPECC1	NM_001033554	-0.584311	0.0460294
uc010hmq.1			-0.563913	0.0356972	uc003dyi.2	PHLDB2	NM_001134439	-0.346263	0.0385703											uc001eyf.1	POGZ	NM_207171	-0.555745	0.039071	uc011kuq.1			-0.362918	0.0295974											uc010mdg.2	SNTB1	NM_021021	-0.583974	0.0461855
uc011dzf.1			-0.563913	0.0356973	uc003xhv.2			-0.346255	0.0385751											uc010cwf.2	IKZF3	NM_001257412	-0.555716	0.0390837	uc010vhe.1			-0.362889	0.0296113											uc001lpk.1	RNH1	NM_203389	-0.583936	0.0462032
uc010ywi.1	RGPD3	NM_001144013	-0.563865	0.0357163	uc001vnj.2	FARP1	NM_005766	-0.346238	0.0385854											uc009xzy.2	TACC2	NM_206860	-0.555695	0.0390923	uc004eri.2			-0.362877	0.0296173											uc002kus.3	LAMA3	NM_000227	-0.583725	0.0463014
uc010new.1			-0.563821	0.0357339	uc010qfk.1	FAM21C	NM_001169106	-0.345994	0.0387314											uc001iwg.1	EPC1	NM_025209	-0.555648	0.0391127	uc001jbv.1	C10orf25	NM_001039380	-0.36283	0.02964											uc002cpy.1	ABCA3	NM_001089	-0.583724	0.0463017
uc009ymp.2	LPXN	NM_004811	-0.563791	0.0357458	uc002tdm.2	UXS1	NM_025076	-0.345929	0.0387708											uc010lyk.1	SDR16C5	NM_138969	-0.555597	0.0391342	uc010jlp.2	BTNL3	NM_197975	-0.362766	0.0296708											uc001vqx.2	COL4A2	NM_001846	-0.583717	0.0463049
uc003bsd.2	CPNE9	NM_153635	-0.563642	0.0358055	uc009wtt.2	F11R	NM_016946	-0.34588	0.0387998											uc002ufr.3			-0.555582	0.0391406	uc001jaf.1	ZNF33B	NM_006955	-0.362724	0.0296913											uc010xpk.1			-0.583546	0.0463847
uc003tvm.1	SBDS	NM_016038	-0.563528	0.0358509	uc001qnq.1	CD9	NM_001769	-0.345819	0.0388366											uc011bzu.1	FIP1L1	NM_001134937	-0.555501	0.0391753	uc010rwf.1	C11orf93	NM_001136105	-0.362658	0.0297229											uc002afg.2			-0.583381	0.0464613
uc001vkp.1	EDNRB	NM_001201397	-0.56328	0.0359504	uc011dpp.1	AGER	NM_001206966	-0.345692	0.0389134											uc011amu.1	MPST	NM_021126	-0.555485	0.0391824	uc001djb.2	TTLL7	NM_024686	-0.362577	0.0297621											uc003xdj.2			-0.583123	0.0465817
uc002vuk.1			-0.563261	0.0359582	uc004emj.3	CXorf57	NM_001184782	-0.34553	0.0390107											uc003mvb.2	TUBB2A	NM_001069	-0.55539	0.0392229	uc002obk.1			-0.362504	0.0297976											uc010ovz.1	SLC16A4	NM_001201548	-0.583066	0.0466084
uc001tku.2			-0.563216	0.0359764	uc003sir.2	PDGFA	NM_002607	-0.345399	0.0390904											uc001nnq.2	FAM111A	NM_022074	-0.555386	0.0392245	uc003ylj.2	FZD6	NM_003506	-0.362423	0.0298367											uc002rhn.2	KCNK3	NM_002246	-0.582813	0.0467268
uc003olv.3	BRPF3	NM_015695	-0.563207	0.03598	uc004bvq.1	WDR34	NM_052844	-0.345387	0.0390974											uc002qgt.1			-0.55526	0.0392786	uc010pvx.1	TRIM11	NM_145214	-0.362368	0.0298634											uc002ilv.1	TBX21	NM_013351	-0.582737	0.0467622
uc010lwo.1			-0.563175	0.0359927	uc003wec.1			-0.345371	0.0391071											uc003yyr.2	EEF1D	NM_032378	-0.555219	0.0392961	uc003lsr.2	MYOZ3	NM_133371	-0.362109	0.0299897											uc001xmc.3	SYNJ2BP	NM_018373	-0.582644	0.046806
uc001qak.3	TBRG1	NM_032811	-0.563025	0.036053	uc001fjk.2	GBA	NM_001005741	-0.345301	0.0391496											uc003pml.1			-0.555188	0.0393094	uc011mkw.1	MAOA	NM_001270458	-0.362025	0.0300307											uc001ska.2	SMARCC2	NM_139067	-0.582387	0.0469263
uc002ppl.3			-0.563015	0.0360569	uc001mqx.2	MUC15	NM_145650	-0.345251	0.0391798											uc010uqm.1			-0.555175	0.0393152	uc010xxs.1	DMPK	NM_001081562	-0.362018	0.0300337											uc002rsg.2	PKDCC	NM_138370	-0.582376	0.0469316
uc001cgq.2	SCMH1	NM_012236	-0.56271	0.0361801	uc001kxo.1	SLK	NM_014720	-0.345208	0.0392059											uc004dvd.2	ZXDB	NM_007157	-0.555172	0.0393161	uc010vjd.1	NOL3	NM_001185057	-0.362016	0.0300349											uc001hmr.2	2002-03-01	NM_017898	-0.582066	0.0470773
uc011avz.1	ANKRD28	NM_001195098	-0.562682	0.0361913	uc010mmv.2	ANKRD20A3	NM_001012421	-0.345102	0.0392699											uc004fab.2	ARHGEF6	NM_004840	-0.555163	0.03932	uc002hey.3	SLC6A4	NM_001045	-0.361859	0.0301115											uc010hup.2	ZBTB38	NM_001080412	-0.582024	0.0470967
uc001kou.1	CRTAC1	NM_018058	-0.562598	0.036225	uc003zcp.2	SLC39A4	NM_017767	-0.345089	0.039278											uc002ijs.3	MAPT	NM_005910	-0.555029	0.0393777	uc010ubk.1	MTMR10	NM_017762	-0.361724	0.0301777											uc010feb.1	MPHOSPH10	NM_005791	-0.582008	0.0471042
uc003loc.2	TCERG1	NM_001040006	-0.56253	0.0362528	uc002vdz.3	ACADL	NM_001608	-0.344957	0.0393584											uc010emj.1			-0.554943	0.0394145	uc003iwk.2	CCDC111	NM_152683	-0.361721	0.0301791											uc003pvk.2	FYN	NM_002037	-0.581989	0.0471135
uc001leu.1	SEC23IP	NM_007190	-0.562177	0.0363953	uc003wie.2	KCNH2	NM_172056	-0.34493	0.0393746											uc010wik.1	MPP3	NM_001932	-0.554928	0.0394209	uc011min.1	GPM6B	NM_001001994	-0.361699	0.0301898											uc003slf.1	MAD1L1	NM_003550	-0.581956	0.0471287
uc001pba.2			-0.561637	0.036615	uc010rup.1	YAP1	NM_001195045	-0.344799	0.0394546											uc001ttn.3			-0.554796	0.0394777	uc003goy.2			-0.361658	0.0302098											uc004enl.2	MID2	NM_012216	-0.581934	0.0471393
uc010ofj.1	FAM46B	NM_052943	-0.561597	0.0366309	uc010vnu.1	CDH13	NM_001220489	-0.344739	0.0394909											uc002iis.1	SPATA32	NM_152343	-0.554659	0.0395369	uc011dps.1	AGER	NM_001206954	-0.361607	0.0302349											uc011ahr.1			-0.581896	0.0471573
uc002ekm.2			-0.561534	0.0366567	uc010huv.2	PLS1	NM_001145319	-0.344626	0.03956											uc002gra.3	FLCN	NM_144997	-0.554505	0.0396032	uc004acj.1			-0.361591	0.0302429											uc003jof.2	NNT	NM_182977	-0.58174	0.0472307
uc004agv.2			-0.561468	0.0366837	uc010dth.2	TLE2	NM_003260	-0.344562	0.0395992											uc002fla.2	IL17C	NM_013278	-0.554392	0.0396521	uc001rba.2	GPRC5A	NM_003979	-0.361218	0.0304263											uc009ytl.2	FCHSD2	NM_014824	-0.581607	0.0472931
uc010qqm.1			-0.561413	0.036706	uc010xny.1			-0.344494	0.0396407											uc003hpu.2	MAPK10	NM_138982	-0.554299	0.0396918	uc001qpt.1			-0.361209	0.0304306											uc004fao.2			-0.581288	0.0474438
uc002dua.2			-0.561036	0.03686	uc001fxq.2	KLHDC9	NM_152366	-0.344251	0.0397896											uc010zom.1	PASK	NM_001252122	-0.554146	0.0397583	uc010qjt.1	SPOCK2	NM_001134434	-0.360872	0.0305976											uc001gel.2	CREG1	NM_003851	-0.581141	0.0475137
uc010hfd.2			-0.560818	0.0369492	uc003yvs.2	PTK2	NM_153831	-0.344186	0.0398298											uc004eoi.2	ACSL4	NM_022977	-0.553662	0.0399681	uc002bht.3			-0.360861	0.030603											uc010ats.2	TTC7B	NM_001010854	-0.580534	0.0478018
uc002bpu.1	FURIN	NM_002569	-0.560553	0.0370578	uc010vlo.1	CLEC18A	NM_001136214	-0.344184	0.0398305											uc001igr.1			-0.553608	0.0399912	uc002gli.2	NDEL1	NM_001025579	-0.360771	0.0306476											uc011ktx.1	OR2A25	NM_001004488	-0.579908	0.0480998
uc004chc.2	GPSM1	NM_015597	-0.56049	0.0370837	uc002fjk.1			-0.344098	0.039884											uc001bfe.1	USP48	NM_001032730	-0.553549	0.0400168	uc009xpd.2			-0.360688	0.0306885											uc003sjx.3	GPR146	NM_138445	-0.579898	0.0481045
uc003gbd.1			-0.560461	0.0370956	uc001hhq.1	IRF6	NM_006147	-0.344083	0.0398929											uc003jyf.2	SMN2	NM_022875	-0.553371	0.0400942	uc011lzz.1	MVB12B	NM_001011703	-0.360438	0.030813											uc010lnq.1	CLEC5A	NM_013252	-0.579501	0.0482946
uc001kcr.2	NRG3	NM_001165973	-0.560263	0.0371772	uc010rsh.1			-0.343938	0.0399823											uc003udl.1			-0.553357	0.0401005	uc001cto.2	ZFYVE9	NM_004799	-0.360314	0.0308747											uc001mis.1	RNF141	NM_016422	-0.579287	0.0483972
uc010zhh.1			-0.560259	0.0371788	uc004awc.2	SLC35D2	NM_007001	-0.343795	0.0400706											uc010nzu.1			-0.553204	0.0401671	uc003yvs.2	PTK2	NM_153831	-0.360281	0.0308912											uc011dpt.1			-0.579107	0.0484837
uc002qzb.2	KIDINS220	NM_020738	-0.559968	0.0372986	uc010bma.1			-0.343748	0.0400992											uc001cyc.1	DHCR24	NM_014762	-0.553161	0.0401857	uc002hqj.2	MLLT6	NM_005937	-0.360222	0.0309209											uc003fbk.1	VEPH1	NM_001167912	-0.579059	0.0485062
uc010twd.1	ZC3H14	NM_001160103	-0.559959	0.0373025	uc002ohs.1	SPINT2	NM_001166103	-0.343741	0.0401036											uc001hmt.2	2001-03-01	NM_022746	-0.552982	0.0402637	uc010dgr.1	FBF1	NM_001080542	-0.360213	0.030925											uc001agt.1	CDK11B	NM_033487	-0.578869	0.0485977
uc010wkt.1	NPEPPS	NM_006310	-0.559795	0.0373701	uc003vvb.2	KLRG2	NM_198508	-0.343686	0.0401374											uc010zhd.1	SGOL2	NM_001160046	-0.552882	0.0403076	uc002evf.2			-0.360107	0.0309781											uc010mwr.1	OLFML2A	NM_182487	-0.578596	0.0487291
uc001sth.2	IRAK3	NM_007199	-0.559585	0.0374568	uc009xmh.1	HNRNPF	NM_001098208	-0.343616	0.0401807											uc001jkz.3	ANK3	NM_001204403	-0.552863	0.0403158	uc003pev.3	BAI3	NM_001704	-0.359876	0.0310942											uc002nhx.1	IL12RB1	NM_005535	-0.578514	0.0487688
uc001ifm.2	ZMYND11	NM_001202464	-0.559578	0.0374597	uc002iuj.3	TMEM100	NM_018286	-0.343568	0.0402104											uc002dvr.2	C16orf92	NM_001109659	-0.552833	0.040329	uc010zke.1	VIL1	NM_007127	-0.359844	0.0311102											uc003pph.1			-0.578336	0.0488548
uc002alq.1			-0.559487	0.0374974	uc003goy.2			-0.343447	0.0402854											uc001dyj.2	GSTM2	NM_000848	-0.552796	0.0403451	uc002oqu.1			-0.359754	0.0311553											uc011djw.1	LRRC16A	NM_017640	-0.578283	0.04888
uc004dsu.2	PHF8	NM_001184896	-0.559453	0.0375115	uc010vvm.1	ARHGAP44	NM_014859	-0.343437	0.040292											uc001mmq.3	PIK3C2A	NM_002645	-0.552774	0.0403549	uc001pfx.3	CCDC82	NM_024725	-0.359745	0.0311596											uc001xjd.2	MPP5	NM_001256550	-0.578249	0.0488968
uc002klo.2	LPIN2	NM_014646	-0.559375	0.037544	uc010zdn.1	TLK1	NM_001136555	-0.343312	0.0403694											uc001ydr.2			-0.552586	0.0404371	uc010qxo.1	CARS	NM_001194997	-0.359673	0.0311958											uc001ohb.2	KLC2	NM_022822	-0.578207	0.0489169
uc010ulb.1			-0.559349	0.0375548	uc010orm.1	FUBP1	NM_003902	-0.343281	0.0403889											uc010avp.2			-0.552227	0.0405942	uc001mjr.2	USP47	NM_017944	-0.359548	0.031259											uc003ire.2	MSMO1	NM_006745	-0.577912	0.0490596
uc003gvy.3	LIMCH1	NM_001112720	-0.559345	0.0375563	uc002rrr.1			-0.343274	0.0403931											uc009xtj.2	RNLS	NM_018363	-0.552188	0.0406117	uc003ull.2			-0.359547	0.0312596											uc011asj.1	CNTN6	NM_014461	-0.577859	0.0490855
uc010lko.1			-0.559329	0.0375628	uc003ejj.2			-0.343267	0.0403975											uc010wyu.1			-0.552033	0.0406795	uc001rcf.3	HIST4H4	NM_175054	-0.359508	0.0312793											uc003uoa.2	PDK4	NM_002612	-0.577686	0.0491694
uc001uyi.2	RGCC	NM_014059	-0.55885	0.0377621	uc011cyf.1			-0.343252	0.0404067											uc002fkm.2	SLC7A5	NM_003486	-0.551857	0.040757	uc010xjg.1			-0.359415	0.0313262											uc001zyn.3	USP8	NM_001128610	-0.577661	0.0491812
uc001vnq.2			-0.558826	0.0377722	uc001doj.2	TGFBR3	NM_001195684	-0.343189	0.0404456											uc001fnm.2	SEMA4A	NM_022367	-0.551724	0.0408157	uc003fkk.2	TTC14	NM_133462	-0.359378	0.0313447											uc002pmx.2			-0.57762	0.0492011
uc001dzn.1			-0.558788	0.037788	uc001anm.1	PLEKHG5	NM_020631	-0.343046	0.040535											uc003oqu.1	TFEB	NM_001167827	-0.551424	0.040948	uc002ohs.1	SPINT2	NM_001166103	-0.359267	0.0314007											uc010fiy.2	IL18R1	NM_003855	-0.577591	0.0492152
uc010ucf.1			-0.558737	0.037809	uc011kni.1	MET	NM_000245	-0.342994	0.0405672											uc003xkp.1	RAB11FIP1	NM_025151	-0.551354	0.0409792	uc001uus.2	KL	NM_004795	-0.359235	0.0314173											uc002jau.1	ACE	NM_000789	-0.577525	0.0492474
uc009yco.1			-0.558554	0.0378852	uc001csy.2	OSBPL9	NM_148904	-0.342984	0.0405737											uc010alv.2	NFATC4	NM_001136022	-0.551291	0.041007	uc010mmv.2	ANKRD20A3	NM_001012421	-0.359121	0.0314747											uc010zbm.1	ZEB2	NM_001171653	-0.576999	0.049503
uc001tam.1	C12orf50	NM_152589	-0.558415	0.0379436	uc002mlr.2			-0.342925	0.04061											uc002gyu.2			-0.55127	0.0410164	uc010crh.1	NOS2	NM_000625	-0.358344	0.0318711											uc004amz.2	GKAP1	NM_001135953	-0.576995	0.0495053
uc010uzt.1			-0.558353	0.0379692	uc003mlt.3	MAPK9	NM_139068	-0.342829	0.04067											uc002rai.1			-0.550986	0.0411422	uc003kfy.2	HOMER1	NM_004272	-0.358299	0.0318942											uc001nce.2	PHF21A	NM_001101802	-0.576696	0.0496509
uc009xgs.1			-0.558239	0.0380171	uc001ikx.2	PROSER2	NM_153256	-0.342823	0.0406739											uc002ppl.3			-0.550964	0.0411517	uc003drf.2	ARL13B	NM_001174150	-0.358294	0.0318967											uc011dhi.1			-0.576669	0.0496639
uc003tyx.2	STX1A	NM_004603	-0.558191	0.0380369	uc003nhn.2			-0.342802	0.0406871											uc001kbs.1	ANXA11	NM_145868	-0.55086	0.0411981	uc003phj.2	EEF1A1	NM_001402	-0.358282	0.0319027											uc002imh.1	SP6	NM_199262	-0.576629	0.0496837
uc010dgq.1	UNC13D	NM_199242	-0.558027	0.0381058	uc010eok.2	KLK7	NM_001207053	-0.342664	0.0407733											uc010zki.1	RQCD1	NM_001271634	-0.550738	0.041252	uc003gvx.3	LIMCH1	NM_001112718	-0.35828	0.0319038											uc009ysu.1			-0.576204	0.0498917
uc002uoj.2	SSFA2	NM_001130445	-0.557928	0.0381474	uc001pme.2	C11orf1	NM_022761	-0.342654	0.0407794											uc001ovj.1			-0.550687	0.0412746	uc010cpn.2			-0.358249	0.0319196											uc002aqg.2	SMAD6	NM_001142861	-0.576169	0.0499087
uc010mht.2	KIAA2026	NM_001017969	-0.557851	0.0381798	uc001yfl.2	GSKIP	NM_001271904	-0.342649	0.040783											uc001pqi.1	SIDT2	NM_001040455	-0.550679	0.0412785	uc004ezr.2	FHL1	NM_001449	-0.358189	0.0319503											uc001jcu.2	FAM21C	NM_015262	-0.575995	0.0499941
uc002era.2	CBFB	NM_001755	-0.557688	0.0382482	uc003gon.2	FGFBP2	NM_031950	-0.342643	0.0407868											uc004cgd.1	PAEP	NM_002571	-0.550588	0.0413189	uc001ikx.2	PROSER2	NM_153256	-0.358178	0.0319563
uc011eeo.1			-0.557555	0.0383039	uc002yax.2	PHACTR3	NM_183246	-0.342552	0.0408437											uc002zil.2	LSS	NM_002340	-0.550241	0.0414733	uc002tew.2	2010-09-01	NM_144710	-0.358007	0.0320439
uc002xxx.2	FAM209A	NM_001012971	-0.557509	0.0383233	uc003jma.2	TTC33	NM_012382	-0.342389	0.0409457											uc003yjy.2			-0.550146	0.0415155	uc002dvj.1			-0.357689	0.0322078
uc001uub.1	BRCA2	NM_000059	-0.557463	0.0383429	uc001huc.1	C1orf198	NM_001136495	-0.342257	0.0410287											uc003dwf.3			-0.549871	0.0416388	uc003xnv.2			-0.357684	0.0322102
uc003xsv.2	CHCHD7	NM_001011668	-0.557437	0.0383537	uc002ykj.1	CXADR	NM_001207066	-0.342177	0.041079											uc003xzj.2	RDH10	NM_172037	-0.549834	0.0416552	uc002mri.2			-0.357652	0.0322268
uc002img.1	SP6	NM_001258248	-0.557421	0.0383606	uc010res.1	CD44	NM_001001390	-0.341838	0.0412928											uc001csl.2	TTC39A	NM_001080494	-0.549793	0.0416736	uc001xep.1			-0.357543	0.0322835
uc010pdb.1	POGZ	NM_001194937	-0.557417	0.0383622	uc002vkw.1	DNAJB2	NM_001039550	-0.341772	0.0413346											uc011dzf.1			-0.549789	0.0416752	uc010hxn.2	ABCC5	NM_001023587	-0.357536	0.0322871
uc002vyc.2	PER2	NM_022817	-0.557373	0.0383807	uc001kll.2	CC2D2B	NM_001001732	-0.341664	0.0414036											uc011bhs.1	C3orf52	NM_001171747	-0.54977	0.041684	uc003tge.1			-0.357484	0.0323139
uc003wwk.1	DLC1	NM_006094	-0.557338	0.0383955	uc009vmf.2			-0.341537	0.0414836											uc002orx.2	ARHGEF1	NM_004706	-0.54969	0.0417196	uc010thx.1	SCEL	NM_001160706	-0.357381	0.0323672
uc003zpi.1	MTAP	NM_002451	-0.557309	0.0384076	uc001ryq.3	SLC4A8	NM_001258402	-0.341528	0.0414896											uc002yax.2	PHACTR3	NM_183246	-0.549679	0.0417245	uc010ohr.1			-0.357186	0.0324687
uc001svz.2			-0.557209	0.0384499	uc002mri.2			-0.341475	0.0415235											uc010tjv.1			-0.549573	0.0417722	uc011bfu.1	LRIG1	NM_015541	-0.356984	0.0325737
uc003nfr.2	HIST1H4B	NM_003544	-0.557092	0.038499	uc001gvu.2			-0.341407	0.0415665											uc002egp.1	CYLD	NM_015247	-0.549367	0.0418643	uc001prr.1	FXYD6	NM_001164837	-0.356924	0.032605
uc010skf.1			-0.556985	0.0385446	uc010ryg.1	ARCN1	NM_001142281	-0.341361	0.0415957											uc010ggd.1			-0.549286	0.041901	uc011kap.1	BMPER	NM_133468	-0.356861	0.0326382
uc001kcj.3	TSPAN14	NM_030927	-0.556952	0.0385583	uc002uqu.2			-0.341299	0.0416351											uc002bpp.2	CRTC3	NM_022769	-0.549248	0.041918	uc010bma.1			-0.356795	0.0326725
uc001tkx.1			-0.556882	0.0385878	uc010vxs.1			-0.341286	0.0416431											uc002kds.2			-0.549137	0.0419681	uc011kjb.1			-0.356644	0.0327514
uc001zuq.1	DUOXA1	NM_001276266	-0.55688	0.0385889	uc009vzw.1	DAB1	NM_021080	-0.341028	0.041808											uc010tda.1	SPATA13	NM_153023	-0.549126	0.0419729	uc009wtq.2	CD244	NM_001166663	-0.356632	0.0327576
uc003jno.2	NIM1	NM_153361	-0.556775	0.0386334	uc011ktz.1	OR2A2	NM_001005480	-0.341007	0.0418215											uc002hvm.1	KRT23	NM_015515	-0.549115	0.0419776	uc010uze.1	PARN	NM_001242992	-0.356622	0.032763
uc011cyw.1			-0.556752	0.0386431	uc010pka.1	NIT1	NM_001185093	-0.340977	0.0418403											uc001wtg.3			-0.548971	0.0420426	uc001hfp.3			-0.356572	0.0327892
uc003yae.2	JPH1	NM_020647	-0.556731	0.0386518	uc002pmz.2	SLC6A16	NM_014037	-0.340944	0.0418615											uc010ljg.2			-0.548962	0.0420467	uc002ldh.2			-0.35647	0.0328427
uc010tio.1	DOCK9	NM_001130048	-0.556485	0.0387561	uc003fsv.2	CCDC50	NM_178335	-0.340778	0.041968											uc010tyv.1			-0.548931	0.0420608	uc011ayf.1	LRRFIP2	NM_017724	-0.356404	0.0328774
uc003lcb.2	FAM13B	NM_001101801	-0.55647	0.0387626	uc002vue.1			-0.340751	0.0419851											uc003dlm.2	CADPS	NM_183394	-0.548874	0.0420865	uc011llo.1			-0.356254	0.0329566
uc004dej.3	MID1IP1	NM_021242	-0.556424	0.0387819	uc002mrm.2			-0.340732	0.0419973											uc010lko.1			-0.548814	0.0421135	uc011dpq.1			-0.356211	0.032979
uc001iwe.3	KIF5B	NM_004521	-0.5564	0.0387922	uc001zif.2	NUTM1	NM_175741	-0.340729	0.0419991											uc003pnw.2	BACH2	NM_001170794	-0.548699	0.0421654	uc001kqe.3			-0.356187	0.0329917
uc003nae.3	EDN1	NM_001955	-0.556189	0.038882	uc003xja.2	NRG1	NM_001159996	-0.340653	0.0420478											uc010qjk.1			-0.548696	0.0421669	uc010lea.1			-0.356108	0.0330334
uc003peo.2	PHF3	NM_015153	-0.556181	0.0388854	uc003njg.1			-0.340545	0.0421171											uc011bwh.1	TBC1D14	NM_001113363	-0.548614	0.0422038	uc003jkn.2			-0.356064	0.0330566
uc010vxj.1			-0.556151	0.0388981	uc010yjc.1	KLF11	NM_001177718	-0.340425	0.0421946											uc001yve.2	NIPA1	NM_001142275	-0.548545	0.0422349	uc010dug.2	HSD11B1L	NM_001267868	-0.356045	0.0330665
uc001xzm.2	SMEK1	NM_032560	-0.556025	0.0389518	uc003qtm.3	PLG	NM_000301	-0.340381	0.0422227											uc010ixk.1			-0.548364	0.0423168	uc011cfc.1	NPNT	NM_001184690	-0.356021	0.0330793
uc003flh.3	LAMP3	NM_014398	-0.555991	0.0389662	uc010nhb.2			-0.340173	0.0423568											uc011byn.1			-0.548351	0.0423229	uc002ohy.2	YIF1B	NM_001039673	-0.355975	0.0331037
uc002mxx.2	IL27RA	NM_004843	-0.555939	0.0389884	uc010tdm.1			-0.340157	0.0423676											uc003gfs.2	ADD1	NM_176801	-0.548336	0.0423294	uc001irs.2	KIAA1217	NM_001098500	-0.355789	0.0332021
uc002kuq.2	LAMA3	NM_198129	-0.555935	0.0389902	uc011lzy.1	MVB12B	NM_033446	-0.340115	0.0423946											uc010lvf.1			-0.548117	0.0424289	uc002zwm.2			-0.355425	0.0333954
uc001dpv.2	FNBP1L	NM_017737	-0.555879	0.0390139	uc003jho.2			-0.339995	0.0424721											uc003xze.2	TERF1	NM_003218	-0.548081	0.0424451	uc003ipa.2			-0.355191	0.0335201
uc010hmc.2			-0.555789	0.0390523	uc004awt.2	CTSL2	NM_001333	-0.339982	0.0424806											uc001hnk.2			-0.548033	0.042467	uc003soq.3			-0.355161	0.0335361
uc010qqi.1	KCNIP2	NM_173197	-0.555694	0.0390931	uc001qil.2	NINJ2	NM_016533	-0.339974	0.0424858											uc002lnm.1			-0.548024	0.0424709	uc009xsl.2			-0.354904	0.0336735
uc002rtt.2	PPM1B	NM_002706	-0.555465	0.0391908	uc001wpk.2			-0.33987	0.0425528											uc011kme.1			-0.547976	0.0424929	uc002iej.2	MPP3	NM_001932	-0.354655	0.033807
uc003fxb.1	NCBP2	NM_007362	-0.555438	0.0392022	uc001hcq.2	CDK18	NM_212502	-0.339867	0.0425546											uc002egs.1	CYLD	NM_001042412	-0.547816	0.0425653	uc001rgx.2	RASSF8	NM_001164748	-0.354527	0.0338756
uc003ecu.2	PLA1A	NM_015900	-0.555268	0.0392753	uc010mkp.2			-0.339785	0.042608											uc001zuq.1	DUOXA1	NM_001276266	-0.547769	0.0425866	uc010gwh.2	RNF185	NM_152267	-0.354518	0.0338805
uc010boc.1	SLCO3A1	NM_001145044	-0.55526	0.0392786	uc001gif.2	DNM3	NM_001136127	-0.339748	0.0426322											uc003ocd.2	TAP2	NM_000544	-0.547631	0.0426494	uc002gte.2	EVPLL	NM_001145127	-0.354464	0.0339099
uc003vfi.1	PNPLA8	NM_001256010	-0.555119	0.0393392	uc001vnb.2			-0.339646	0.0426983											uc001ram.1			-0.547496	0.0427111	uc010nna.1	TSPAN6	NM_003270	-0.354365	0.0339631
uc001dwf.1	CLCC1	NM_001048210	-0.555104	0.0393456	uc009zto.2	APAF1	NM_001160	-0.339552	0.0427593											uc004bap.1	INVS	NM_014425	-0.547397	0.0427563	uc003dpv.2			-0.354237	0.0340321
uc010thz.1	SLAIN1	NM_001242871	-0.554908	0.0394295	uc001tin.2	CHPT1	NM_020244	-0.339503	0.0427914											uc010qkf.1			-0.547184	0.0428536	uc003vhr.3			-0.354213	0.0340453
uc001ffe.2	TDRD10	NM_001098475	-0.554604	0.0395604	uc004bga.1	HSDL2	NM_032303	-0.339475	0.0428096											uc003lfq.1	ANKHD1	NM_017747	-0.547001	0.0429373	uc001ajo.2			-0.354156	0.034076
uc001tws.2	VSIG10	NM_019086	-0.554599	0.0395627	uc010xqw.1			-0.339423	0.0428433											uc001dni.2	LRRC8B	NM_001134476	-0.54677	0.0430427	uc002izc.3			-0.354144	0.0340827
uc002atk.2	MYO9A	NM_006901	-0.554432	0.0396345	uc003mhw.2			-0.339378	0.0428729											uc001cql.1			-0.546731	0.043061	uc002jzd.2	BAIAP2	NM_006340	-0.35403	0.0341441
uc002ibm.3	CNTD1	NM_173478	-0.554399	0.039649	uc002dbr.2			-0.339305	0.0429207											uc004dgx.2	PHF16	NM_001077445	-0.546725	0.0430634	uc003dqk.2	CADM2	NM_001167675	-0.353981	0.034171
uc003lzy.3			-0.554328	0.0396795	uc002ruv.2	EPAS1	NM_001430	-0.339296	0.0429264											uc003icg.2			-0.546687	0.043081	uc003nzz.2	PPT2	NM_001204103	-0.353882	0.0342248
uc002uhs.2	PDK1	NM_002610	-0.554226	0.0397238	uc001pmw.3	C11orf57	NM_001082969	-0.33929	0.0429304											uc004dzb.2	NLGN3	NM_018977	-0.546599	0.0431212	uc003mfd.1			-0.353731	0.034307
uc010qbi.1			-0.55413	0.0397649	uc001obg.2			-0.33928	0.0429366											uc003qhj.2	IL20RA	NM_014432	-0.546588	0.0431263	uc010jia.1	GRIA1	NM_001258023	-0.353528	0.0344175
uc003ksj.2	HSD17B4	NM_000414	-0.553856	0.0398837	uc001cto.2	ZFYVE9	NM_004799	-0.339259	0.0429507											uc003nbu.1			-0.546485	0.0431739	uc002zcs.1	CBS	NM_001178009	-0.353524	0.0344194
uc011kif.1	PPP1R9A	NM_001166161	-0.553758	0.0399261	uc002pnk.2	DKKL1	NM_014419	-0.339257	0.0429518											uc009zmn.1			-0.546307	0.0432553	uc009yoh.2			-0.353494	0.0344356
uc002heo.1	SSH2	NM_033389	-0.553695	0.0399538	uc010xnk.1	PALM3	NM_001145028	-0.339177	0.0430036											uc002uhx.2	ZAK	NM_133646	-0.546042	0.0433777	uc002lhh.2	NEDD4L	NM_001243960	-0.353491	0.0344372
uc001guz.2			-0.553544	0.040019	uc002yfi.1	SRMS	NM_080823	-0.339135	0.0430315											uc001owe.1	ARRB1	NM_004041	-0.545868	0.043458	uc002rtl.2	DYNC2LI1	NM_001193464	-0.353395	0.0344898
uc003svb.2			-0.553535	0.0400232	uc003qbc.2	KIAA0408	NM_014702	-0.339086	0.0430637											uc010mhv.2			-0.545867	0.0434584	uc009yng.1	MS4A15	NM_001278242	-0.353352	0.0345132
uc002vpe.2	AGFG1	NM_001135188	-0.553486	0.0400445	uc010soc.1	RARG	NM_001243731	-0.338965	0.043143											uc001mkt.2	ARNTL	NM_001178	-0.545805	0.0434868	uc004efc.3	CPXCR1	NM_001184771	-0.353198	0.0345979
uc001vfj.2	INTS6	NM_001039937	-0.55337	0.0400949	uc010qkk.1	USP54	NM_152586	-0.338951	0.0431519											uc003isn.3	MFAP3L	NM_001009554	-0.545687	0.0435416	uc001shv.3	SARNP	NM_033082	-0.352971	0.0347223
uc001onw.2	PPP6R3	NM_001164161	-0.553246	0.040149	uc001pei.2	C11orf54	NM_014039	-0.338911	0.0431778											uc010tkf.1	GRK1	NM_002929	-0.545681	0.0435443	uc010cid.2			-0.35293	0.0347445
uc003jnr.3	HMGCS1	NM_001098272	-0.553222	0.0401593	uc003dea.1	SEMA3G	NM_020163	-0.338832	0.0432299											uc002bls.2			-0.54566	0.043554	uc002gow.2	TRIM16	NM_006470	-0.352821	0.0348049
uc002sze.2	MGAT4A	NM_012214	-0.553193	0.0401718	uc009xrc.2	TTC18	NM_145170	-0.338817	0.0432397											uc001mis.1	RNF141	NM_016422	-0.545567	0.043597	uc002nrg.2			-0.352786	0.0348238
uc003ffr.1			-0.553169	0.0401822	uc002muq.2	TNPO2	NM_013433	-0.338755	0.0432808											uc003nag.1	PHACTR1	NM_030948	-0.54523	0.0437529	uc002bdk.2	DNAJA4	NM_001130183	-0.352733	0.0348532
uc010nku.1			-0.553147	0.0401917	uc003qht.2	PERP	NM_022121	-0.338656	0.0433457											uc010ojs.1	SCMH1	NM_001031694	-0.545181	0.0437756	uc002uuv.3	PLCL1	NM_006226	-0.35272	0.0348604
uc002kds.2			-0.553122	0.0402026	uc011blw.1			-0.338574	0.0433992											uc002uiy.2			-0.545021	0.0438503	uc003ihb.2			-0.352663	0.0348919
uc002mpl.2	ILF3	NM_004516	-0.552972	0.0402681	uc002obk.1			-0.338478	0.0434625											uc010fax.2	PREPL	NM_001171606	-0.544938	0.0438886	uc003ljf.2	SLC25A2	NM_031947	-0.352637	0.0349063
uc003ioy.2	GUCY1A3	NM_001130683	-0.552809	0.0403394	uc003owg.2	VEGFA	NM_001171625	-0.338455	0.0434779											uc003mfm.2	FGFR4	NM_213647	-0.544848	0.0439303	uc002xpr.2	TNNC2	NM_003279	-0.352602	0.0349256
uc002blu.1	AKAP13	NM_006738	-0.552699	0.0403876	uc010xeh.1	ZNF532	NM_018181	-0.338433	0.0434927											uc010ixl.2			-0.544806	0.0439502	uc009xzc.2			-0.352512	0.034975
uc003fhn.2	TNIK	NM_001161562	-0.552694	0.0403898	uc002bgu.1	EFTUD1	NM_001040610	-0.338305	0.043577											uc002anb.1			-0.544782	0.0439614	uc002bjv.2			-0.35236	0.0350594
uc010mri.1	PTPDC1	NM_152422	-0.552656	0.0404063	uc002jqi.2	EVPL	NM_001988	-0.338242	0.0436187											uc002jdy.1			-0.544663	0.0440168	uc011kni.1	MET	NM_000245	-0.352313	0.0350851
uc001ici.2	ZNF124	NM_001243740	-0.552615	0.0404243	uc004ext.2	FAM122B	NM_001170757	-0.338202	0.0436452											uc010asd.1	RPS6KL1	NM_031464	-0.544638	0.0440284	uc010tij.1			-0.352071	0.0352195
uc002wzs.1	C20orf144	NM_080825	-0.552611	0.040426	uc003txo.3			-0.338118	0.0437003											uc010igp.1	GSX2	NM_133267	-0.544413	0.0441333	uc001vyx.2	NDRG2	NM_201539	-0.352006	0.0352556
uc002fnh.1			-0.552611	0.040426	uc002utb.2	SDPR	NM_004657	-0.338058	0.0437402											uc010swm.1			-0.544345	0.0441652	uc011egr.1			-0.351889	0.0353209
uc001rgz.2	RASSF8	NM_007211	-0.552603	0.0404297	uc010gzj.1			-0.338049	0.0437464											uc003iws.1	ACSL1	NM_001995	-0.544319	0.0441769	uc010ndk.1	VCX2	NM_016378	-0.351837	0.0353497
uc011lrq.1	PIP5K1B	NM_001278253	-0.552239	0.0405893	uc001gey.2	DCAF6	NM_018442	-0.338014	0.0437697											uc011ddt.1	C5orf52	NM_001145132	-0.544293	0.0441893	uc001cbf.1			-0.351784	0.0353792
uc001zph.2	GANC	NM_198141	-0.552165	0.0406217	uc010odh.1	HP1BP3	NM_016287	-0.337886	0.0438546											uc002bcn.2	PEAK1	NM_024776	-0.544236	0.0442158	uc003wpz.1			-0.351726	0.0354117
uc002qzc.2	KIDINS220	NM_020738	-0.551819	0.0407736	uc011azl.1	VIPR1	NM_001251884	-0.337885	0.0438548											uc009vtm.1	EPB41	NM_001166007	-0.544234	0.0442167	uc010uim.1			-0.351713	0.035419
uc003mzv.2	NEDD9	NM_006403	-0.551806	0.0407797	uc002clz.2	IFT140	NM_014714	-0.337806	0.0439074											uc001ifs.1			-0.544145	0.0442586	uc001lue.1	SYT8	NM_138567	-0.351675	0.0354402
uc001kot.1			-0.551597	0.0408715	uc004del.1			-0.337804	0.0439088											uc002hsw.2	IKZF3	NM_183229	-0.544095	0.0442817	uc003deb.2	TNNC1	NM_003280	-0.351535	0.0355185
uc001hwg.2	IRF2BP2	NM_182972	-0.551526	0.0409029	uc003zkw.2	LURAP1L	NM_203403	-0.337794	0.0439157											uc001hfh.2	PFKFB2	NM_001018053	-0.544076	0.0442908	uc010pdf.1			-0.351425	0.0355802
uc001sra.2	USP15	NM_001252079	-0.551458	0.040933	uc010rwx.1	TMPRSS5	NM_030770	-0.337652	0.0440102											uc003bzi.2	NR2C2	NM_003298	-0.544064	0.0442962	uc003iul.1			-0.351418	0.0355837
uc002mas.2	PLIN5	NM_001013706	-0.551245	0.0410271	uc002phu.1	CABP5	NM_019855	-0.3376	0.0440446											uc010xpm.1			-0.544034	0.0443103	uc002ysv.2			-0.351225	0.0356921
uc001cdr.2	HPCAL4	NM_016257	-0.551239	0.0410298	uc001tot.2			-0.337464	0.0441354											uc001bor.2	FAM76A	NM_001143912	-0.543948	0.0443507	uc003zzi.2	RNF38	NM_194329	-0.351133	0.0357441
uc009zax.1	GRIK4	NM_014619	-0.551101	0.0410911	uc003zpo.2	CDKN2B	NM_004936	-0.337426	0.0441607											uc010aeq.2	KLF12	NM_007249	-0.543881	0.0443823	uc011cmx.1	CTNND2	NM_001332	-0.351083	0.0357719
uc010udd.1			-0.551089	0.0410966	uc010yzp.1			-0.337418	0.0441658											uc004bsb.2	SH2D3C	NM_001252334	-0.543869	0.044388	uc009xks.1	APBB1IP	NM_019043	-0.351078	0.0357752
uc001gbs.2	ATF6	NM_007348	-0.551062	0.0411083	uc001kye.2	ITPRIP	NM_001272012	-0.33736	0.0442049											uc002zml.2	CECR2	NM_031413	-0.54384	0.0444015	uc001ogr.2	CST6	NM_001323	-0.351012	0.0358121
uc002lkq.1			-0.551023	0.0411256	uc003dqj.2	CADM2	NM_001167674	-0.337243	0.0442828											uc002eoc.1			-0.543838	0.0444022	uc002kdo.1			-0.350859	0.0358983
uc011mxd.1			-0.550994	0.0411384	uc010wsf.1			-0.337242	0.0442839											uc010wgm.1			-0.543723	0.0444561	uc002bae.2	NEIL1	NM_001256552	-0.350841	0.0359085
uc011mym.1			-0.550993	0.041139	uc001vjx.1			-0.337189	0.0443192											uc002lip.3	ZCCHC2	NM_017742	-0.543675	0.0444788	uc010ymt.1			-0.350829	0.0359152
uc010qpu.1	MRPL43	NM_032112	-0.550963	0.0411524	uc002arz.2	PAQR5	NM_017705	-0.337123	0.0443634											uc010uke.1	UACA	NM_018003	-0.543657	0.044487	uc002reu.2			-0.350808	0.0359272
uc002vqu.1	SP100	NM_001080391	-0.550926	0.0411688	uc001aiq.2	PRKCZ	NM_002744	-0.337077	0.044394											uc010woo.1	RPS6KB1	NM_001272044	-0.543607	0.0445109	uc001gvu.2			-0.350704	0.035986
uc002xzw.2	GNAS	NM_080425	-0.550774	0.0412362	uc003xwf.3			-0.337014	0.0444361											uc011lha.1	SNX31	NM_152628	-0.543602	0.044513	uc001dbm.2			-0.350587	0.0360521
uc003lsw.2	SMIM3	NM_032947	-0.550652	0.0412905	uc001zob.3	LTK	NM_206961	-0.337007	0.0444414											uc001vsj.3	ATP11A	NM_032189	-0.543539	0.0445424	uc010xxz.1	HIF3A	NM_022462	-0.350556	0.0360699
uc001isr.2			-0.550496	0.0413598	uc010sjz.1	FAM60A	NM_021238	-0.336756	0.0446095											uc010khk.2	ZC2HC1B	NM_001013623	-0.543392	0.0446117	uc002eoo.1			-0.350506	0.0360981
uc001rla.2			-0.550429	0.0413895	uc003pco.2	HMGCLL1	NM_001042406	-0.336639	0.0446888											uc001fok.2	VHLL	NM_001004319	-0.543392	0.0446117	uc002iuj.3	TMEM100	NM_018286	-0.350436	0.0361376
uc010gbn.1			-0.550423	0.0413924	uc010yvm.1	MGAT4A	NM_001160154	-0.336549	0.0447495											uc010oac.1			-0.543266	0.0446713	uc003nfw.2	HIST1H1C	NM_005319	-0.350252	0.0362425
uc003jfj.2	FAM105A	NM_019018	-0.550384	0.0414097	uc010epu.2	ZNF83	NM_001105551	-0.336459	0.04481											uc010ulb.1			-0.54293	0.0448297	uc009xrc.2	TTC18	NM_145170	-0.35025	0.0362438
uc001qjz.2	CACNA1C	NM_000719	-0.550377	0.0414125	uc010xae.1	RNMT	NM_003799	-0.33625	0.0449517											uc010lwo.1			-0.54283	0.044877	uc010njr.1	DGKK	NM_001013742	-0.350199	0.0362724
uc001uqy.2	USP12	NM_182488	-0.550374	0.041414	uc001lba.2	ADRB1	NM_000684	-0.336187	0.044994											uc003ecj.3	ARHGAP31	NM_020754	-0.542774	0.0449032	uc010ksd.1	GPER	NM_001098201	-0.350166	0.0362914
uc002zzz.1			-0.550369	0.0414162	uc001xep.1			-0.336017	0.0451094											uc010obp.1	SPEN	NM_015001	-0.542726	0.0449261	uc003txo.3			-0.349982	0.0363963
uc003mfc.1			-0.550341	0.0414286	uc002ewg.1	CDH1	NM_004360	-0.335989	0.0451288											uc010bec.2	DUOXA1	NM_001276264	-0.54261	0.0449806	uc010olq.1	NASP	NM_002482	-0.349838	0.0364784
uc003jox.1			-0.550311	0.0414422	uc001hmw.1			-0.335969	0.0451417											uc004dsx.2	PHF8	NM_015107	-0.542599	0.0449861	uc003iei.1			-0.349834	0.0364807
uc010puf.1			-0.550229	0.0414785	uc010aoq.2	KTN1	NM_004986	-0.335959	0.0451492											uc011jvy.1	IQCE	NM_001100390	-0.542585	0.0449926	uc001uby.2	B3GNT4	NM_030765	-0.349782	0.0365106
uc004agu.2	PIP5K1B	NM_003558	-0.550193	0.0414948	uc010pkj.1			-0.335698	0.0453265											uc011mjz.1	GK	NM_001205019	-0.542517	0.0450247	uc002zns.2			-0.349778	0.0365127
uc003cgx.2	GOLGA4	NM_002078	-0.550118	0.0415281	uc004egm.2			-0.33562	0.0453795											uc001vqn.2	LIG4	NM_002312	-0.542397	0.0450818	uc001dqv.3	SLC44A3	NM_001114106	-0.349568	0.0366335
uc001mkg.1	MICALCL	NM_032867	-0.549993	0.041584	uc002gyy.3			-0.335542	0.0454333											uc003jnj.3			-0.542395	0.0450829	uc010hap.2			-0.349531	0.0366543
uc001hgk.2			-0.549887	0.0416314	uc003qjy.2	PLAGL1	NM_002656	-0.335533	0.0454394											uc002mat.1			-0.542295	0.04513	uc010qrg.1	SHOC2	NM_007373	-0.349528	0.036656
uc003urs.2			-0.54985	0.0416481	uc010mpd.1	TRPM6	NM_017662	-0.335531	0.0454408											uc001nrs.1			-0.54208	0.0452321	uc009xsv.2	WAPAL	NM_015045	-0.349266	0.0368069
uc002bls.2			-0.549761	0.0416877	uc002hcb.3	PROCA1	NM_152465	-0.33544	0.045503											uc011mmv.1	PRICKLE3	NM_006150	-0.541758	0.0453855	uc010wnx.1	2004-09-01	NM_001256782	-0.349207	0.0368408
uc010alt.2	NFATC4	NM_001136022	-0.549727	0.0417032	uc003pev.3	BAI3	NM_001704	-0.335281	0.0456113											uc003dla.3			-0.541713	0.045407	uc010qan.1			-0.349193	0.0368487
uc003hxi.1			-0.54971	0.0417108	uc010xhu.1	TJP3	NM_001267561	-0.335232	0.045645											uc002eur.2	EDC4	NM_014329	-0.54162	0.0454513	uc003slb.2			-0.349136	0.0368819
uc002rut.2	PRKCE	NM_005400	-0.549705	0.0417128	uc001mwp.2	PRR5L	NM_024841	-0.335213	0.0456582											uc002zij.2	LSS	NM_001001438	-0.541542	0.0454884	uc003bwn.2	SYN2	NM_133625	-0.349085	0.0369112
uc001bzu.2			-0.549518	0.0417969	uc001lrv.2			-0.335209	0.0456609											uc010pcb.1	PRPF3	NM_004698	-0.541477	0.0455194	uc002vwz.1	RAB17	NM_022449	-0.349068	0.036921
uc010tsf.1	PPP2R5E	NM_006246	-0.549494	0.0418076	uc002eim.2	CES1	NM_001025194	-0.335206	0.0456631											uc002unb.2	TTN	NM_133379	-0.541396	0.045558	uc010ori.1			-0.349035	0.03694
uc002stc.3	EIF2AK3	NM_004836	-0.549419	0.0418414	uc010lag.2	RABGEF1	NM_014504	-0.335007	0.0457994											uc001yyb.3			-0.541301	0.0456034	uc010wbs.1	TEFM	NM_024683	-0.349018	0.0369502
uc010zrw.1	ZNF133	NM_003434	-0.549377	0.0418602	uc003mmt.2	BTNL9	NM_152547	-0.334982	0.0458171											uc002zjg.1			-0.54126	0.0456234	uc011cwo.1	SNX24	NM_014035	-0.348915	0.0370093
uc009zkh.1	ARID2	NM_152641	-0.549278	0.0419047	uc001lue.1	SYT8	NM_138567	-0.334867	0.0458962											uc002yzy.3	ZBTB21	NM_020727	-0.541238	0.045634	uc001kcn.1			-0.348807	0.0370723
uc001wyf.3	ATL1	NM_015915	-0.549257	0.0419138	uc002yuv.2			-0.334855	0.0459043											uc002icd.2	PTGES3L-AARSD1	NM_025267	-0.541218	0.0456431	uc011kxp.1			-0.348787	0.0370835
uc003vwc.3	BRAF	NM_004333	-0.549019	0.0420209	uc002rer.2	FKBP1B	NM_004116	-0.334851	0.0459068											uc010gzh.2	TTLL1	NM_012263	-0.540966	0.045764	uc001oyu.1	INTS4	NM_033547	-0.34862	0.0371804
uc010ssn.1	MON2	NM_015026	-0.548954	0.0420505	uc004ddv.2	SYTL5	NM_138780	-0.334836	0.0459172											uc003ecr.1	CD80	NM_005191	-0.540859	0.0458152	uc001evs.1	ARNT	NM_178427	-0.348577	0.0372054
uc001qjv.2	LRTM2	NM_001163926	-0.548731	0.0421507	uc010sog.1	SP1	NM_003109	-0.334797	0.0459444											uc001oja.2	RBM4B	NM_031492	-0.540848	0.0458207	uc010jpl.1	NUP153	NM_001278210	-0.348378	0.0373211
uc001suy.2	FRS2	NM_006654	-0.548618	0.0422021	uc001ixf.2			-0.334745	0.0459798											uc002lvb.3	DOT1L	NM_032482	-0.540792	0.0458477	uc001svy.1			-0.348342	0.0373424
uc001qni.2	KCNA5	NM_002234	-0.548494	0.042258	uc010wnq.1			-0.334694	0.0460152											uc010vmi.1			-0.540733	0.0458758	uc001vgm.1			-0.348211	0.0374188
uc003kyd.2	AFF4	NM_014423	-0.54842	0.0422913	uc010qhr.1	PCDH15	NM_001142772	-0.334634	0.0460565											uc003dfa.1			-0.540708	0.0458879	uc010dae.2			-0.34811	0.0374778
uc003xpr.2	HOOK3	NM_032410	-0.548397	0.0423017	uc002pjk.2	LMTK3	NM_001080434	-0.33461	0.0460734											uc011ahe.1			-0.540672	0.0459051	uc001lfa.1			-0.347891	0.0376061
uc010yhm.1	ZNF417	NM_001204817	-0.548394	0.0423033	uc010yhe.1	ZNF211	NM_001265599	-0.334581	0.0460933											uc010gpd.2			-0.540522	0.0459774	uc001wjs.2	CMTM5	NM_138460	-0.347699	0.0377186
uc002nen.1	MED26	NM_004831	-0.548392	0.0423041	uc003cqc.1			-0.33442	0.0462048											uc003hsu.3	CCSER1	NM_207491	-0.540482	0.0459967	uc001aoj.2			-0.347567	0.0377966
uc002sgj.3	TIA1	NM_022173	-0.548348	0.0423241	uc002vds.2	KANSL1L	NM_152519	-0.334384	0.0462297											uc010avh.1			-0.540383	0.0460442	uc003udn.2			-0.34756	0.0378003
uc010jfh.1			-0.548278	0.0423557	uc010hwf.2			-0.334146	0.0463945											uc010xru.1	LSM14A	NM_001114093	-0.540334	0.0460675	uc003dqs.2	CGGBP1	NM_001008390	-0.34752	0.0378243
uc010drt.1			-0.548125	0.042425	uc001gkp.1	TNR	NM_003285	-0.33388	0.0465798											uc001cdm.2	PABPC4	NM_001135654	-0.540268	0.0460993	uc011dde.1	FAXDC2	NM_032385	-0.347478	0.0378489
uc002unj.2	ZNF385B	NM_001113398	-0.548012	0.0424764	uc001mrb.2			-0.333764	0.0466606											uc002jgw.1	AMZ2	NM_001033574	-0.540123	0.0461694	uc002jer.1	SMURF2	NM_022739	-0.347401	0.0378941
uc011mlm.1	ZNF41	NM_153380	-0.547995	0.0424841	uc010jle.2	CNOT6	NM_015455	-0.333528	0.0468256											uc003dkb.1	PXK	NM_017771	-0.540077	0.0461919	uc002rrq.2			-0.347363	0.0379166
uc001jkv.2	ANK3	NM_001149	-0.547817	0.042565	uc002qbi.2	VN1R2	NM_173856	-0.333499	0.0468461											uc010drt.1			-0.540016	0.0462211	uc002wjx.3	MAVS	NM_001206491	-0.347219	0.0380015
uc003zou.1			-0.547772	0.0425854	uc004deh.2			-0.333476	0.0468621											uc002ujt.2	ATF2	NM_001256094	-0.540008	0.0462249	uc009vla.2			-0.347134	0.0380522
uc010yjc.1	KLF11	NM_001177718	-0.547765	0.0425884	uc002rrq.2			-0.333472	0.0468651											uc002dmb.1	CHP2	NM_022097	-0.539911	0.0462719	uc002vay.2	NRP2	NM_201279	-0.347079	0.0380843
uc002awq.2	PML	NM_033244	-0.547744	0.042598	uc003alg.2	SFI1	NM_001258326	-0.333468	0.0468678											uc002iqn.1	TMEM92	NM_001168215	-0.539886	0.0462837	uc001wsq.2	FAM177A1	NM_173607	-0.347015	0.0381226
uc002qpe.1	ZNF550	NM_001277092	-0.547599	0.0426641	uc001jde.1	PTPN20B	NM_001042392	-0.333391	0.0469215											uc002cqc.1			-0.539884	0.0462846	uc001ppn.2	BUD13	NM_032725	-0.34697	0.0381488
uc010afa.1			-0.547316	0.042793	uc011dfb.1			-0.333364	0.0469402											uc010wbu.1			-0.539841	0.0463055	uc001keo.3			-0.346909	0.0381853
uc010byo.1	CD19	NM_001178098	-0.547311	0.0427955	uc002qkj.3	SUV420H2	NM_032701	-0.333305	0.0469816											uc001tuw.2	TPCN1	NM_017901	-0.539817	0.0463174	uc002ret.2			-0.346777	0.0382638
uc002jdy.1			-0.547212	0.0428405	uc001ppx.2			-0.333278	0.0470011											uc011bsk.1	LEPREL1	NM_018192	-0.539726	0.0463615	uc001vqo.2	LIG4	NM_206937	-0.346753	0.038278
uc011des.1	LCP2	NM_005565	-0.54711	0.0428872	uc003unr.2	PPP1R9A	NM_001166160	-0.333199	0.0470563											uc002izp.2			-0.53954	0.0464512	uc002hly.1			-0.346686	0.0383178
uc003svg.2	RAPGEF5	NM_012294	-0.547057	0.0429114	uc004cyj.3	BEND2	NM_153346	-0.333193	0.0470603											uc002tai.2			-0.53954	0.0464512	uc010wof.1	DHX40	NM_001166301	-0.346524	0.0384145
uc010bdf.1			-0.546815	0.0430224	uc002xfu.2	SLA2	NM_175077	-0.333161	0.0470828											uc001xid.2			-0.539527	0.0464574	uc003jjq.3	SPEF2	NM_144722	-0.346401	0.0384876
uc004bcl.2	ABCA1	NM_005502	-0.546778	0.0430394	uc011jyj.1			-0.333078	0.0471416											uc002lmy.1			-0.539487	0.046477	uc002scn.2			-0.346397	0.0384902
uc001uxl.3	FOXO1	NM_002015	-0.54674	0.0430566	uc001dje.2			-0.332905	0.0472635											uc001jty.2	TTC18	NM_145170	-0.539322	0.0465572	uc011eba.1	AMD1	NM_001033059	-0.346369	0.0385067
uc009yfu.2	ZNF143	NM_003442	-0.546714	0.0430685	uc002qqr.2	ZNF417	NM_152475	-0.332764	0.047363											uc001uqg.1	NUPL1	NM_014089	-0.539065	0.0466822	uc001akj.2	ARHGEF16	NM_014448	-0.346327	0.0385323
uc003cjk.1	XIRP1	NM_194293	-0.546602	0.0431201	uc001twt.2			-0.332688	0.0474165											uc003gkx.3			-0.538788	0.0468167	uc004bpe.2	SCAI	NM_001144877	-0.346323	0.0385346
uc010hry.2			-0.546556	0.0431413	uc010nzx.1	RERE	NM_001042682	-0.332606	0.0474747											uc009xgv.2	ZNF496	NM_032752	-0.538602	0.0469074	uc010vde.1	SH2B1	NM_001145812	-0.346277	0.0385617
uc003bmy.2	MAPK8IP2	NM_016431	-0.546394	0.0432154	uc011dap.1	PCDHGA3	NM_032011	-0.332599	0.0474795											uc003mal.2			-0.53839	0.0470111	uc001ptb.2	KMT2A	NM_001197104	-0.346252	0.038577
uc002wwh.1	ID1	NM_181353	-0.546288	0.0432642	uc004bpe.2	SCAI	NM_001144877	-0.33259	0.0474859											uc010iul.2	MTMR12	NM_001040446	-0.53831	0.0470503	uc003tnb.2	RAMP3	NM_005856	-0.345848	0.038819
uc010pvb.1	TP53BP2	NM_001031685	-0.546259	0.0432774	uc001cpd.2	TSPAN1	NM_005727	-0.332496	0.0475524											uc003xzf.2	SBSPON	NM_153225	-0.538274	0.047068	uc011lmw.1	BNC2	NM_017637	-0.345809	0.038843
uc011afl.1			-0.54616	0.0433232	uc003jkn.2			-0.332403	0.0476187											uc010cwy.1	WIPF2	NM_133264	-0.538132	0.0471371	uc001eeq.2	HIPK1	NM_181358	-0.345805	0.0388455
uc011kic.1	SGCE	NM_003919	-0.546127	0.0433382	uc002agk.2	ANXA2	NM_001002857	-0.33232	0.0476771											uc003dhu.2	CCDC66	NM_001012506	-0.537882	0.0472601	uc001rsi.3	ADCY6	NM_020983	-0.345778	0.0388615
uc009xlt.2	EPC1	NM_001272019	-0.546085	0.0433576	uc001url.3	LNX2	NM_153371	-0.332314	0.0476815											uc002uqb.2	TFPI	NM_001032281	-0.537576	0.0474103	uc003plq.1	SMIM8	NM_020425	-0.345515	0.03902
uc001zfo.2	KLF13	NM_015995	-0.546075	0.0433621	uc002wjx.3	MAVS	NM_001206491	-0.332311	0.0476834											uc001mxj.2	TTC17	NM_018259	-0.53735	0.0475216	uc003sir.2	PDGFA	NM_002607	-0.345424	0.0390749
uc003iws.1	ACSL1	NM_001995	-0.546001	0.0433966	uc003pib.1	FILIP1	NM_015687	-0.332263	0.0477181											uc011aie.1			-0.537276	0.047558	uc003fdv.2	B3GALNT1	NM_033169	-0.345232	0.0391911
uc010tyx.1			-0.545882	0.0434514	uc002res.2	FKBP1B	NM_054033	-0.332076	0.0478508											uc001mmn.2	PLEKHA7	NM_175058	-0.537203	0.0475941	uc004ach.2			-0.345176	0.0392253
uc003kcl.2	FCHO2	NM_138782	-0.545737	0.0435181	uc001wsh.3	CFL2	NM_138638	-0.332054	0.0478664											uc001qtg.1	CLEC4C	NM_130441	-0.537138	0.0476262	uc001kwp.2			-0.345175	0.0392258
uc001gih.1			-0.545693	0.0435386	uc003azq.3	CHADL	NM_138481	-0.332017	0.0478924											uc010xrb.1	GMIP	NM_016573	-0.537133	0.0476286	uc010vxs.1			-0.345022	0.0393189
uc001kyg.2	ITPRIP	NM_001272013	-0.545606	0.043579	uc002tzg.2	GALNT5	NM_014568	-0.331933	0.0479524											uc001sbn.2	TENC1	NM_015319	-0.537046	0.0476716	uc002zgu.2	ADARB1	NM_001112	-0.34487	0.039411
uc003gya.3	SLAIN2	NM_020846	-0.545586	0.0435883	uc011kxx.1	DLC1	NM_001164271	-0.331869	0.0479986											uc003tyx.2	STX1A	NM_004603	-0.536875	0.047756	uc010rbi.1	OR10A3	NM_001003745	-0.344865	0.0394144
uc010yme.1			-0.545565	0.0435978	uc010esv.2	PTPRH	NM_001161440	-0.331843	0.048017											uc003ipz.2	RXFP1	NM_021634	-0.536671	0.0478569	uc001saz.2			-0.344818	0.0394429
uc002zus.3	HIC2	NM_015094	-0.545534	0.0436123	uc001iho.2	AKR1C1	NM_001353	-0.331744	0.0480876											uc002bfk.1			-0.536655	0.047865	uc001nmb.3	CTNND1	NM_001206890	-0.344769	0.0394731
uc010uke.1	UACA	NM_018003	-0.545521	0.0436183	uc003plo.2	GJB7	NM_198568	-0.331723	0.0481025											uc003urs.2			-0.536618	0.047883	uc002mnu.3	ICAM5	NM_003259	-0.344751	0.0394837
uc002fka.1	ZCCHC14	NM_015144	-0.545397	0.0436758	uc003dby.2	PARP3	NM_005485	-0.331707	0.0481141											uc001gif.2	DNM3	NM_001136127	-0.536561	0.0479116	uc011miw.1	REPS2	NM_001080975	-0.344747	0.0394865
uc003yjy.2			-0.54536	0.043693	uc010kxx.2			-0.331692	0.0481247											uc010uxa.1	ZSCAN32	NM_017810	-0.536557	0.0479133	uc001hzd.2	CHML	NM_001821	-0.344721	0.0395023
uc010zzf.1	RTFDC1	NM_016407	-0.545318	0.0437124	uc010dai.2			-0.331659	0.0481482											uc003eko.2	GATA2	NM_032638	-0.536542	0.0479209	uc004ayr.2	TBC1D2	NM_001267572	-0.34467	0.039533
uc002dgf.3	TMC5	NM_024780	-0.545214	0.0437605	uc003mtz.2	WRNIP1	NM_020135	-0.331636	0.0481647											uc010pcl.1			-0.536366	0.0480082	uc002iwh.3	RNF43	NM_017763	-0.344517	0.0396264
uc011dir.1	PHACTR1	NM_030948	-0.545042	0.0438403	uc001xum.1			-0.331553	0.0482241											uc001fcx.2	INTS3	NM_023015	-0.536305	0.0480385	uc010cpj.1			-0.344468	0.039657
uc002mqj.3	SMARCA4	NM_001128845	-0.544987	0.0438661	uc010kee.2	RSPH4A	NM_001161664	-0.331353	0.0483676											uc002zea.2	TRAPPC10	NM_003274	-0.536268	0.0480571	uc002wzq.3			-0.344313	0.0397517
uc010zbl.1	ARHGAP15	NM_018460	-0.544974	0.043872	uc001hfp.3			-0.331333	0.0483822											uc010wdf.1	SYNRG	NM_001163544	-0.536039	0.0481705	uc001gbz.1	SH2D1B	NM_053282	-0.344282	0.0397708
uc011edn.1	IFNGR1	NM_000416	-0.544893	0.0439095	uc010hjo.1			-0.331191	0.0484841											uc010zcn.1			-0.535995	0.0481929	uc001obg.2			-0.3441	0.0398827
uc004aog.1			-0.544714	0.043993	uc011kfz.1	HIP1	NM_001243198	-0.331171	0.0484987											uc010wfl.1	KRT23	NM_015515	-0.535867	0.0482564	uc001fmq.2			-0.344088	0.0398898
uc001zpw.2	ZNF106	NM_022473	-0.544536	0.0440759	uc003bfk.2	PRR5-ARHGAP8	NM_181335	-0.330861	0.0487226											uc010cyf.1			-0.535578	0.0484004	uc001lrw.2			-0.344063	0.0399052
uc001syf.1	OSBPL8	NM_001003712	-0.544377	0.0441501	uc003vlw.1	ZNF800	NM_176814	-0.330806	0.0487622											uc001aot.2	TNFRSF9	NM_001561	-0.535478	0.0484505	uc001lqx.2			-0.344001	0.0399432
uc002anb.1			-0.544303	0.0441847	uc010rwq.1	DIXDC1	NM_033425	-0.330753	0.0488005											uc001pxe.1	POU2F3	NM_014352	-0.535341	0.0485192	uc010scy.1			-0.343967	0.0399641
uc003hrl.1			-0.544285	0.0441929	uc010rlj.1	TMEM216	NM_001173990	-0.330702	0.0488374											uc010bdf.1			-0.535249	0.0485653	uc002nfp.2	OCEL1	NM_024578	-0.343894	0.0400095
uc003quf.2	QKI	NM_206854	-0.544011	0.0443214	uc002aeq.2	MYZAP	NM_152451	-0.330698	0.0488402											uc002kvc.2	CABYR	NM_138644	-0.535241	0.0485689	uc001bob.2	FCN3	NM_173452	-0.343872	0.0400229
uc003epq.2	CDV3	NM_017548	-0.543992	0.0443303	uc009wpu.2			-0.330623	0.0488944											uc001kkk.2	SORBS1	NM_001034957	-0.535225	0.048577	uc001sas.2	KRT73	NM_175068	-0.343828	0.0400499
uc001yau.2			-0.543531	0.0445466	uc001rgx.2	RASSF8	NM_001164748	-0.330607	0.0489064											uc010kxq.2	C7orf25	NM_024054	-0.535211	0.0485842	uc001qxs.2	GABARAPL1	NM_031412	-0.343806	0.0400635
uc004cwr.2	PIGA	NM_002641	-0.543377	0.0446189	uc003nno.3	HLA-F	NM_001098479	-0.330604	0.0489082											uc001bzu.2			-0.535207	0.0485861	uc011eec.1	TAB2	NM_015093	-0.343633	0.0401707
uc001bbb.2	ALDH4A1	NM_170726	-0.543246	0.0446806	uc002iik.1			-0.330482	0.0489966											uc010kja.1			-0.535008	0.048686	uc003dvr.1			-0.343598	0.0401921
uc001uev.2	SBNO1	NM_001167856	-0.543134	0.0447334	uc002efo.1	SIAH1	NM_003031	-0.330332	0.0491058											uc002jzo.1	AZI1	NM_001009811	-0.535003	0.0486882	uc003foe.2	FAM131A	NM_144635	-0.343537	0.04023
uc010qiw.1	RUFY2	NM_001278225	-0.543112	0.0447436	uc002xpw.1			-0.330286	0.0491394											uc010qhr.1	PCDH15	NM_001142772	-0.534961	0.0487095	uc001hfr.3	CD55	NM_001114752	-0.343508	0.0402476
uc011kzp.1	RHOBTB2	NM_001160037	-0.543023	0.0447854	uc001wjs.2	CMTM5	NM_138460	-0.330138	0.0492473											uc011lmu.1	CCDC171	NM_173550	-0.534608	0.0488865	uc009xgs.1			-0.343418	0.0403034
[truncated: 244 more rows]
[truncated: 130 more columns]

## Sheet: Anti-Corr. AND Pred. Targets
miR-381-3p WT																				miR-381-3p ME A-to-G in pos. 4																				miR-411-5p WT
[truncated: 91 more rows]
[truncated: 130 more columns]
