# Supplementary material for: Tissue and exosomal miRNA editing in Non-Small Cell Lung Cancer
Source: Sci Rep. 2018 Jul 5;8:10222. doi: 10.1038/s41598-018-28528-1 (PMC6033928; doi:10.1038/s41598-018-28528-1)
Supplement: Supplementary file 6 — Supplementary Data Set 5 [file 41598_2018_28528_MOESM6_ESM.xlsx]

## Sheet: High confidence MEs (Exo NSCLC)
	Editing Site							CTRL Samples							NSCLC - Early stage Samples											NSCLC - Late stage Samples								CTRL Samples							NSCLC - Early stage Samples
Pre_miRNA	Chr	Start	End	Strand	ED_Type	Pos_In_Pre-miRNA	Pos_In_Mature	C1	C2	C3	C4	C5	C6	C7	E1	E2	E3	E4	E5	E6	E7	E8	E9	E10	E11	L1	L2	L3	L4	L5	L6	L7	L8	C1	C2	C3	C4	C5	C6	C7	E1	E2	E3	E4	E5	E6	E7	E8	E9
								EL	EL	EL	EL	EL	EL	EL	EL	EL	EL	EL	EL	EL	EL	EL	EL	EL	EL	EL	EL	EL	EL	EL	EL	EL	EL	RPM	RPM	RPM	RPM	RPM	RPM	RPM	RPM	RPM	RPM	RPM	RPM	RPM	RPM	RPM	RPM
hsa-mir-15a	chr13	50623322	50623323	-	AC	15	2	NA	NA	NA	NA	NA	NA	NA	NA	NA	NA	NA	NA	NA	NA	NA	NA	10.6061	8.43373	NA	NA	NA	NA	NA	NA	NA	NA	NA	NA	NA	NA	NA	NA	NA	NA	NA	NA	NA	NA	NA	NA	NA	NA
hsa-mir-18a	chr13	92003010	92003011	+	AC	7	2	NA	NA	NA	NA	NA	12.9032	NA	NA	NA	NA	NA	NA	NA	NA	NA	NA	NA	NA	NA	NA	NA	NA	NA	NA	NA	NA	NA	NA	NA	NA	NA	64.0569	NA	NA	NA	NA	NA	NA	NA	NA	NA	NA
hsa-mir-140	chr16	69967006	69967007	+	AG	24	2	NA	NA	NA	NA	NA	NA	NA	NA	NA	NA	NA	NA	NA	NA	13.8889	NA	NA	NA	NA	NA	NA	NA	NA	NA	NA	NA	NA	NA	NA	NA	NA	NA	NA	NA	NA	NA	NA	NA	NA	NA	61.6029	NA
hsa-mir-146b	chr10	104196291	104196292	+	AG	24	16	NA	NA	NA	NA	NA	NA	NA	NA	NA	NA	NA	NA	NA	NA	NA	NA	7.89474	NA	NA	NA	NA	NA	NA	NA	NA	NA	NA	NA	NA	NA	NA	NA	NA	NA	NA	NA	NA	NA	NA	NA	NA	NA
hsa-mir-24-2	chr19	13947151	13947152	-	AG	22	10	NA	NA	6.66667	NA	NA	NA	NA	NA	NA	NA	NA	NA	NA	NA	NA	NA	NA	NA	NA	NA	NA	NA	NA	NA	NA	NA	NA	NA	20.2631	NA	NA	NA	NA	NA	NA	NA	NA	NA	NA	NA	NA	NA
hsa-mir-3168	chr13	41675214	41675215	-	AG	22	14	20.8723	28.5024	16.523	16.875	21.5074	21.875	18.0451	20.7317	16.3534	11.9048	20.0297	19.1268	16.2866	13.3929	11.7057	16.4573	11.4719	16.7247	18.8034	22.6519	15.0602	24.8292	20.679	16.6667	13.3333	19.5266	780.813	484.452	582.565	1266.95	362.043	1036.92	652.404	4411.96	466.573	243.692	1699.35	410.317	330.782	831.578	431.22	519.72
hsa-mir-361	chrX	85158692	85158693	-	AG	20	15	NA	NA	6.15385	NA	NA	NA	NA	NA	NA	NA	NA	NA	NA	NA	NA	NA	NA	NA	NA	NA	NA	NA	NA	NA	NA	NA	NA	NA	20.2631	NA	NA	NA	NA	NA	NA	NA	NA	NA	NA	NA	NA	NA
hsa-mir-362	chrX	49773626	49773627	+	AG	56	15	NA	NA	NA	NA	NA	NA	NA	NA	NA	NA	NA	NA	NA	NA	NA	NA	NA	6.25	NA	NA	NA	NA	NA	NA	NA	NA	NA	NA	NA	NA	NA	NA	NA	NA	NA	NA	NA	NA	NA	NA	NA	NA
hsa-mir-411	chr14	101489680	101489681	+	AG	20	5	NA	NA	29.0909	NA	36.5079	18.9781	29.7872	25	31.5789	NA	NA	20.6897	18	NA	NA	NA	NA	17.7778	NA	13.7255	NA	NA	12.1212	NA	36.8421	NA	NA	NA	81.0525	NA	71.1709	104.092	95.1423	432.545	32.1774	NA	NA	53.5196	59.5407	NA	NA	NA
hsa-mir-495	chr14	101500141	101500142	+	AG	51	2	NA	NA	NA	NA	NA	NA	NA	NA	NA	NA	NA	54.5455	NA	NA	NA	NA	NA	NA	NA	NA	NA	NA	NA	NA	NA	NA	NA	NA	NA	NA	NA	NA	NA	NA	NA	NA	NA	26.7598	NA	NA	NA	NA
hsa-mir-503	chrX	133680421	133680422	-	AG	7	2	NA	NA	NA	NA	NA	NA	NA	NA	NA	NA	NA	NA	NA	NA	NA	NA	NA	NA	NA	NA	NA	NA	NA	10	NA	NA	NA	NA	NA	NA	NA	NA	NA	NA	NA	NA	NA	NA	NA	NA	NA	NA
hsa-mir-589	chr7	5535482	5535483	-	AG	66	6	NA	NA	NA	NA	NA	NA	NA	NA	NA	NA	NA	NA	NA	NA	NA	37.5	NA	NA	NA	NA	NA	NA	NA	NA	NA	NA	NA	NA	NA	NA	NA	NA	NA	NA	NA	NA	NA	NA	NA	NA	NA	35.7059
hsa-mir-1306	hr22	20073602	20073603	+	CG	23	9	NA	NA	NA	NA	NA	NA	NA	NA	NA	NA	NA	NA	NA	NA	NA	NA	NA	NA	NA	NA	NA	NA	NA	NA	8.69565	NA	NA	NA	NA	NA	NA	NA	NA	NA	NA	NA	NA	NA	NA	NA	NA	NA
hsa-mir-1306	chr22	20073595	20073596	+	CU	16	2	NA	NA	NA	NA	NA	NA	NA	NA	NA	29.7297	NA	NA	NA	NA	NA	NA	NA	NA	NA	NA	NA	NA	NA	NA	NA	NA	NA	NA	NA	NA	NA	NA	NA	NA	NA	35.7414	NA	NA	NA	NA	NA	NA
hsa-mir-1908	chr11	61582700	61582701	-	CU	12	1	NA	NA	NA	NA	NA	NA	NA	NA	NA	11.1111	NA	NA	NA	NA	NA	NA	NA	NA	NA	NA	NA	NA	NA	NA	NA	NA	NA	NA	NA	NA	NA	NA	NA	NA	NA	19.4953	NA	NA	NA	NA	NA	NA
hsa-mir-1908	chr11	61582697	61582698	-	CU	15	4	NA	1.38289	NA	NA	NA	NA	NA	NA	NA	NA	27.2727	NA	NA	NA	NA	NA	NA	NA	NA	NA	NA	NA	NA	NA	NA	NA	NA	131.377	NA	NA	NA	NA	NA	NA	NA	NA	113.29	NA	NA	NA	NA	NA
hsa-mir-181a-1	chr1	198828205	198828206	-	GA	77	14	NA	NA	NA	NA	NA	NA	NA	NA	NA	NA	NA	6.89655	NA	NA	NA	NA	NA	NA	NA	NA	NA	NA	NA	NA	NA	NA	NA	NA	NA	NA	NA	NA	NA	NA	NA	NA	NA	17.8399	NA	NA	NA	NA
hsa-mir-744	chr17	11985236	11985237	+	GA	22	12	NA	NA	NA	NA	NA	NA	NA	NA	NA	NA	NA	NA	NA	7.8125	NA	NA	NA	NA	NA	NA	NA	NA	NA	NA	NA	NA	NA	NA	NA	NA	NA	NA	NA	NA	NA	NA	NA	NA	NA	92.3975	NA	NA
hsa-mir-210	chr11	568124	568125	-	GU	74	9	NA	NA	NA	NA	NA	NA	NA	NA	NA	NA	NA	NA	NA	NA	NA	NA	NA	5.38922	NA	NA	NA	NA	NA	NA	NA	NA	NA	NA	NA	NA	NA	NA	NA	NA	NA	NA	NA	NA	NA	NA	NA	NA
hsa-mir-342	chr14	100576013	100576014	+	GU	23	5	NA	NA	NA	NA	NA	NA	NA	NA	NA	NA	NA	NA	NA	NA	NA	NA	NA	NA	NA	NA	NA	NA	NA	NA	17.3913	NA	NA	NA	NA	NA	NA	NA	NA	NA	NA	NA	NA	NA	NA	NA	NA	NA
hsa-mir-183	chr7	129414816	129414817	-	UA	38	12	NA	NA	NA	NA	NA	NA	NA	NA	NA	NA	NA	NA	NA	NA	NA	NA	NA	NA	NA	16	NA	NA	NA	NA	NA	NA	NA	NA	NA	NA	NA	NA	NA	NA	NA	NA	NA	NA	NA	NA	NA	NA
hsa-let-7c	chr21	17912174	17912175	+	UC	28	18	NA	NA	NA	NA	NA	NA	11.1111	NA	NA	NA	NA	NA	NA	NA	NA	NA	NA	NA	NA	NA	NA	NA	NA	NA	NA	NA	NA	NA	NA	NA	NA	NA	27.1835	NA	NA	NA	NA	NA	NA	NA	NA	NA
hsa-let-7i	chr12	62997470	62997471	+	UC	6	1	NA	NA	NA	NA	NA	NA	NA	18.75	NA	NA	NA	NA	NA	NA	NA	NA	NA	NA	NA	NA	NA	NA	NA	NA	NA	NA	NA	NA	NA	NA	NA	NA	NA	129.763	NA	NA	NA	NA	NA	NA	NA	NA
hsa-mir-17	chr13	92002910	92002911	+	UC	53	3	NA	NA	NA	NA	NA	NA	NA	NA	NA	7.06522	NA	NA	NA	NA	NA	NA	NA	NA	NA	NA	NA	NA	NA	NA	NA	NA	NA	NA	NA	NA	NA	NA	NA	NA	NA	42.2399	NA	NA	NA	NA	NA	NA
hsa-mir-18a	chr13	92003014	92003015	+	UC	11	6	NA	NA	NA	NA	NA	NA	NA	NA	NA	5.51471	NA	NA	NA	NA	NA	NA	NA	NA	NA	NA	NA	NA	NA	NA	NA	NA	NA	NA	NA	NA	NA	NA	NA	NA	NA	48.7383	NA	NA	NA	NA	NA	NA
hsa-mir-18a	chr13	92003009	92003010	+	UC	6	1	16.6667	NA	9.21053	NA	NA	NA	NA	NA	NA	NA	NA	NA	NA	NA	NA	NA	NA	NA	NA	NA	NA	NA	NA	NA	NA	NA	58.2696	NA	35.4605	NA	NA	NA	NA	NA	NA	NA	NA	NA	NA	NA	NA	NA
hsa-mir-1908	chr11	61582685	61582686	-	UC	27	16	NA	NA	NA	NA	NA	7.42857	NA	NA	NA	NA	NA	NA	NA	NA	NA	NA	NA	NA	NA	NA	NA	NA	NA	NA	NA	NA	NA	NA	NA	NA	NA	52.0462	NA	NA	NA	NA	NA	NA	NA	NA	NA	NA
hsa-mir-503	chrX	133680422	133680423	-	UC	6	1	NA	NA	NA	NA	NA	NA	NA	NA	NA	NA	NA	NA	NA	NA	NA	NA	7.35294	NA	NA	NA	NA	NA	NA	NA	NA	NA	NA	NA	NA	NA	NA	NA	NA	NA	NA	NA	NA	NA	NA	NA	NA	NA
hsa-mir-1260a	chr14	77732581	77732582	+	UG	22	9	NA	NA	NA	NA	NA	NA	NA	NA	NA	NA	NA	NA	NA	NA	NA	NA	NA	62.5	NA	NA	NA	NA	NA	NA	NA	NA	NA	NA	NA	NA	NA	NA	NA	NA	NA	NA	NA	NA	NA	NA	NA	NA
[truncated: 19 more columns]
