# Supplementary material for: Tissue and exosomal miRNA editing in Non-Small Cell Lung Cancer
Source: Sci Rep. 2018 Jul 5;8:10222. doi: 10.1038/s41598-018-28528-1 (PMC6033928; doi:10.1038/s41598-018-28528-1)
Supplement: Supplementary file 7 — Supplementary Data Set 6 [file 41598_2018_28528_MOESM7_ESM.xlsx]

## Sheet: RNA editing in Exosomes
	Editing Level	miRNA Name	Mod. Type	Pos. in mat.	Ave.	Comparison	Pvalues
	Normal							C1	C2	C3	C4	C5	C6	C7
		hsa-miR-3168	AG	14	20.6	Normal Vs. NSCLC Early Stage	0.0127073	20.8723	28.5024	16.523	16.875	21.5074	21.875	18.0451
		hsa-miR-411-5p	AG	5	28.591	Normal Vs. NSCLC Early Stage	0.285714	NA	NA	29.0909	NA	36.5079	18.9781	29.7872
	NSCLC Early Stage							E1	E2	E3	E4	E5	E6	E7	E8	E9	E10	E11
		hsa-miR-3168	AG	14	15.835	NSCLC Early Stage Vs. Late Stage	0.107055	20.7317	16.3534	11.9048	20.0297	19.1268	16.2866	13.3929	11.7057	16.4573	11.4719	16.7247
		hsa-miR-411-5p	AG	5	22.6093	NSCLC Early Stage Vs. Late Stage	0.571429	25	31.5789	NA	NA	20.6897	18	NA	NA	NA	NA	17.7778
	NSCLC Late Stage							L1	L2	L3	L4	L5	L6	L7	L8
		hsa-miR-3168	AG	14	18.9438	Normal Vs. NSCLC Late Stage	0.53582	18.8034	22.6519	15.0602	24.8292	20.679	16.6667	13.3333	19.5266
		hsa-miR-411-5p	AG	5	20.8963	Normal Vs. NSCLC Late Stage	0.628571	NA	13.7255	NA	NA	12.1212	NA	36.8421	NA
	Edited RPM	miRNA Name	Mod. Type	Pos. in mat.	Ave.	Comparison	Pvalues
	Normal							C1	C2	C3	C4	C5	C6	C7
		hsa-miR-3168	AG	14	738.021	Normal Vs. NSCLC Early Stage	0.735914	780.813	484.452	582.565	1266.95	362.043	1036.92	652.404
		hsa-miR-411-5p	AG	5	87.8645	Normal Vs. NSCLC Early Stage	0.641686	NA	NA	81.0525	NA	71.1709	104.092	95.1423
	NSCLC Early Stage							E1	E2	E3	E4	E5	E6	E7	E8	E9	E10	E11
		hsa-miR-3168	AG	14	874.821	NSCLC Early Stage Vs. Late Stage	0.907233	4411.96	466.573	243.692	1699.35	410.317	330.782	831.578	431.22	519.72	113.562	164.281
		hsa-miR-411-5p	AG	5	126.509	NSCLC Early Stage Vs. Late Stage	0.361032	432.545	32.1774	NA	NA	53.5196	59.5407	NA	NA	NA	NA	54.7604
	NSCLC Late Stage							L1	L2	L3	L4	L5	L6	L7	L8
		hsa-miR-3168	AG	14	928.882	Normal Vs. Late Stage	0.516959	1708.96	531.26	661.218	2337.1	942.308	247.718	337.59	664.9
		hsa-miR-411-5p	AG	5	47.4508	Normal Vs. Late Stage	0.00624782	NA	45.3515	NA	NA	56.2572	NA	40.7436	NA
	WT RPM	miRNA Name	Ave.	Comparison	Pvalues
	Normal					C1	C2	C3	C4	C5	C6	C7
		hsa-miR-3168	3049.58	Normal Vs. NSCLC Early Stage	0.528039	2960.1	1215.24	2943.22	6240.91	1321.3	3703.29	2963
		hsa-miR-411-5p	247.5	Normal Vs. NSCLC Early Stage	0.495166	NA	NA	197.565	NA	123.775	444.395	224.264
	NSCLC Early Stage					E1	E2	E3	E4	E5	E6	E7	E8	E9	E10	E11
		hsa-miR-3168	4044.38	NSCLC Early Stage Vs. Late Stage	0.845601	16869.2	2386.49	1803.32	6784.82	1734.93	1700.22	5377.54	3499.05	2638.27	876.353	817.983
		hsa-miR-411-5p	419.404	NSCLC Early Stage Vs. Late Stage	0.525738	1297.63	69.7178	NA	NA	205.158	271.241	NA	NA	NA	NA	253.267
	NSCLC Late Stage					L1	L2	L3	L4	L5	L6	L7	L8
		hsa-miR-3168	3723.27	Normal Vs. Late Stage	0.52815	7379.6	1814.06	3729.27	7075.62	3614.53	1238.59	2194.34	2740.2
		hsa-miR-411-5p	254.259	Normal Vs. Late Stage	0.958074	NA	285.066	NA	NA	407.865	NA	69.8462	NA
